# Supplementary material for: Red/green-light emission in continuous dielectric phase transition materials: [Me3NVinyl]2[MnX4] (X = Cl, Br)
Source: RSC Adv. 2021 Jan 11;11(4):2329–36. doi: 10.1039/d0ra08795e (PMC8693754; doi:10.1039/d0ra08795e)
Supplement: RA-011-D0RA08795E-s002 [file RA-011-D0RA08795E-s002.cif]

# Electronic Supplementary Material (ESI) for RSC Advances.
# This journal is © The Royal Society of Chemistry 2020

####################################################################### 
# 
# This file contains crystal structure data downloaded from the 
# Cambridge Structural Database (CSD) hosted by the Cambridge 
# Crystallographic Data Centre (CCDC).
# 
# Full information about CCDC data access policies and citation 
# guidelines are available at http://www.ccdc.cam.ac.uk/access/V1 
# 
# Audit and citation data items may have been added by the CCDC. 
# Please retain this information to preserve the provenance of 
# this file and to allow appropriate attribution of the data. 
# 
#######################################################################

data_QK-LYY-200621-CL-200K-AGAIN_twin1_hklf5
_database_code_depnum_ccdc_archive 'CCDC 2020459'
loop_
_audit_author_name
_audit_author_address
'qian kun'
;Jiangxi university of traditional chinese medicine
China
;
_audit_update_record             
;
2020-07-31 deposited with the CCDC.	2020-12-21 downloaded from the CCDC.
;
_audit_creation_date             2020-07-31
_audit_creation_method           
;
Olex2 1.3
(compiled 2020.02.04 svn.rd84adfe8 for OlexSys, GUI svn.r6032)
;
_shelx_SHELXL_version_number     2018/3
_chemical_name_common            ?
_chemical_name_systematic        ?
_chemical_formula_moiety         'Cl4 Mn, 2(C5 H12 N)'
_chemical_formula_sum            'C10 H24 Cl4 Mn N2'
_chemical_formula_weight         369.05
_chemical_melting_point          ?
_chemical_oxdiff_formula         'MnCl4 C4HN'
loop_
_atom_type_symbol
_atom_type_description
_atom_type_scat_dispersion_real
_atom_type_scat_dispersion_imag
_atom_type_scat_source
C C 0.0181 0.0091 'International Tables Vol C Tables 4.2.6.8 and 6.1.1.4'
H H 0.0000 0.0000 'International Tables Vol C Tables 4.2.6.8 and 6.1.1.4'
N N 0.0311 0.0180 'International Tables Vol C Tables 4.2.6.8 and 6.1.1.4'
Mn Mn -0.5299 2.8052 'International Tables Vol C Tables 4.2.6.8 and 6.1.1.4'
Cl Cl 0.3639 0.7018 'International Tables Vol C Tables 4.2.6.8 and 6.1.1.4'

_shelx_space_group_comment       
;
The symmetry employed for this shelxl refinement is uniquely defined
by the following loop, which should always be used as a source of
symmetry information in preference to the above space-group names.
They are only intended as comments.
;
_space_group_crystal_system      monoclinic
_space_group_IT_number           14
_space_group_name_H-M_alt        'P 1 21/c 1'
_space_group_name_Hall           '-P 2ybc'
loop_
_space_group_symop_operation_xyz
'x, y, z'
'-x, y+1/2, -z+1/2'
'-x, -y, -z'
'x, -y-1/2, z-1/2'

_cell_length_a                   18.2344(10)
_cell_length_b                   12.6038(4)
_cell_length_c                   18.1345(10)
_cell_angle_alpha                90
_cell_angle_beta                 119.224(7)
_cell_angle_gamma                90
_cell_volume                     3637.2(4)
_cell_formula_units_Z            8
_cell_measurement_reflns_used    6523
_cell_measurement_temperature    200.00(10)
_cell_measurement_theta_max      75.5030
_cell_measurement_theta_min      10.6670
_shelx_estimated_absorpt_T_max   ?
_shelx_estimated_absorpt_T_min   ?
_exptl_absorpt_coefficient_mu    11.178
_exptl_absorpt_correction_T_max  1.00000
_exptl_absorpt_correction_T_min  0.42374
_exptl_absorpt_correction_type   multi-scan
_exptl_absorpt_process_details   
;
CrysAlisPro 1.171.39.46 (Rigaku Oxford Diffraction, 2018)
Empirical absorption correction using spherical harmonics,
 implemented in SCALE3 ABSPACK scaling algorithm.
;
_exptl_absorpt_special_details   ?
_exptl_crystal_colour            ?
_exptl_crystal_density_diffrn    1.348
_exptl_crystal_density_meas      ?
_exptl_crystal_density_method    ?
_exptl_crystal_description       block
_exptl_crystal_F_000             1528
_exptl_crystal_size_max          0.1
_exptl_crystal_size_mid          0.1
_exptl_crystal_size_min          0.1
_exptl_transmission_factor_max   ?
_exptl_transmission_factor_min   ?
_diffrn_reflns_av_R_equivalents  ?
_diffrn_reflns_av_unetI/netI     0.0169
_diffrn_reflns_Laue_measured_fraction_full 0.998
_diffrn_reflns_Laue_measured_fraction_max 0.957
_diffrn_reflns_limit_h_max       22
_diffrn_reflns_limit_h_min       -22
_diffrn_reflns_limit_k_max       15
_diffrn_reflns_limit_k_min       -15
_diffrn_reflns_limit_l_max       22
_diffrn_reflns_limit_l_min       -22
_diffrn_reflns_number            12898
_diffrn_reflns_point_group_measured_fraction_full 0.998
_diffrn_reflns_point_group_measured_fraction_max 0.957
_diffrn_reflns_theta_full        67.679
_diffrn_reflns_theta_max         77.257
_diffrn_reflns_theta_min         2.777
_diffrn_ambient_environment      N~2~
_diffrn_ambient_temperature      200.00(10)
_diffrn_detector                 'CCD plate'
_diffrn_detector_area_resol_mean ?
_diffrn_detector_type            HyPix
_diffrn_measured_fraction_theta_full 0.998
_diffrn_measured_fraction_theta_max 0.957
_diffrn_measurement_details      
;
List of Runs (angles in degrees, time in seconds):

  # Type    Start    End  Width  t~exp~   \w     \q     \k     \f   Frames
#--------------------------------------------------------------------------
  1  \w    -25.00  16.00   0.50    0.08    --   46.37 -72.00  92.00   82
  2  \w     25.00  52.00   0.50    0.08    --   46.37 -72.00  92.00   54
  3  \w     36.00  87.00   0.50    0.31    --  107.75 -72.00  92.00  102
  4  \w     71.00 101.00   0.50    0.31    --  107.75 -77.00 120.00   60
  5  \w     76.00 107.00   0.50    0.31    --  107.75-125.00  90.00   62
  6  \w     39.00  65.00   0.50    0.31    --  107.75-125.00  90.00   52
  7  \w     37.00  68.00   0.50    0.31    --  107.75 -61.00   0.00   62
  8  \w     40.00  68.00   0.50    0.31    --  107.75 -61.00 -60.00   56
  9  \w     37.00  67.00   0.50    0.31    --  107.75 -61.00-120.00   60
 10  \w     50.00  95.00   0.50    0.31    --  107.75 -77.00-120.00   90
 11  \w     93.00 157.00   0.50    0.31    --  107.75  15.00   0.00  128
 12  \w    143.00 168.00   0.50    0.31    --  107.75  72.00-137.00   50
 13  \w    100.00 165.00   0.50    0.31    --  107.75  45.00-180.00  130
 14  \w     47.00  72.00   0.50    0.08    --   46.37  72.00-137.00   50
 15  \w    -29.00  22.00   0.50    0.08    --   46.37 -19.00 -60.00  102
 16  \w    -21.00  14.00   0.50    0.08    --   46.37 -19.00  90.00   70
 17  \w     37.00  65.00   0.50    0.31    --  107.75 -61.00 120.00   56
 18  \w    -58.00 -32.00   0.50    0.08    --  -46.37 -72.00  92.00   52
 19  \w   -104.00 -63.00   0.50    0.08    --  -46.37 -72.00  92.00   82
 20  \w    -58.00  27.00   0.50    0.08    --  -46.37  72.00-137.00  170
 21  \w    -54.00 -28.00   0.50    0.31    -- -100.00  45.00 -30.00   52
 22  \w    -53.00 -28.00   0.50    0.31    -- -100.00  45.00  30.00   50
 23  \w    -85.00 -36.00   0.50    0.31    -- -100.00  72.00-137.00   98
 24  \w   -110.00 -83.00   0.50    0.31    -- -100.00 -77.00 -30.00   54
 25  \w   -158.00-119.00   0.50    0.31    -- -100.00 -77.00 -30.00   78
 26  \w   -167.00 -85.00   0.50    0.31    -- -100.00 -72.00  92.00  164
 27  \w   -163.00 -86.00   0.50    0.31    -- -100.00 -30.00 150.00  154
;
_diffrn_measurement_device       'four-circle diffractometer'
_diffrn_measurement_device_type  'ROD, Synergy Custom DW system, HyPix'
_diffrn_measurement_method       '\w scans'
_diffrn_orient_matrix_type       
'CrysAlisPro convention (1999,Acta A55,543-557)'
_diffrn_orient_matrix_UB_11      0.0615506000
_diffrn_orient_matrix_UB_12      -0.0906627000
_diffrn_orient_matrix_UB_13      0.0109350000
_diffrn_orient_matrix_UB_21      0.0613643000
_diffrn_orient_matrix_UB_22      0.0394265000
_diffrn_orient_matrix_UB_23      0.0893483000
_diffrn_orient_matrix_UB_31      -0.0439617000
_diffrn_orient_matrix_UB_32      -0.0717501000
_diffrn_orient_matrix_UB_33      0.0354991000
_diffrn_radiation_monochromator  mirror
_diffrn_radiation_probe          x-ray
_diffrn_radiation_type           'Cu K\a'
_diffrn_radiation_wavelength     1.54178
_diffrn_source                   'Rotating-anode X-ray tube'
_diffrn_source_type              'Rigaku (Cu) X-ray Source'
_reflns_Friedel_coverage         0.000
_reflns_Friedel_fraction_full    .
_reflns_Friedel_fraction_max     .
_reflns_number_gt                11061
_reflns_number_total             12898
_reflns_special_details          
;
 _reflns_Friedel_fraction is defined as the number of unique
 Friedel pairs measured divided by the number that would be
 possible theoretically, ignoring centric projections and
 systematic absences. Completness statistics refer to single and
 composite reflections containing twin component 1 only.
;
_reflns_threshold_expression     'I > 2\s(I)'
_computing_cell_refinement       'CrysAlisPro 1.171.39.46 (Rigaku OD, 2018)'
_computing_data_collection       'CrysAlisPro 1.171.39.46 (Rigaku OD, 2018)'
_computing_data_reduction        'CrysAlisPro 1.171.39.46 (Rigaku OD, 2018)'
_computing_molecular_graphics    'Olex2 1.3 (Dolomanov et al., 2009)'
_computing_publication_material  'Olex2 1.3 (Dolomanov et al., 2009)'
_computing_structure_refinement  'olex2.refine 1.3 (Bourhis et al., 2015)'
_computing_structure_solution    'olex2.solve 1.3 (Bourhis et al., 2015)'
_refine_diff_density_max         0.576
_refine_diff_density_min         -0.583
_refine_diff_density_rms         0.114
_refine_ls_extinction_coef       .
_refine_ls_extinction_method     none
_refine_ls_goodness_of_fit_ref   1.089
_refine_ls_hydrogen_treatment    constr
_refine_ls_matrix_type           full
_refine_ls_number_parameters     320
_refine_ls_number_reflns         12898
_refine_ls_number_restraints     221
_refine_ls_R_factor_all          0.0809
_refine_ls_R_factor_gt           0.0655
_refine_ls_restrained_S_all      1.108
_refine_ls_shift/su_max          0.000
_refine_ls_shift/su_mean         0.000
_refine_ls_structure_factor_coef Fsqd
_refine_ls_weighting_details     
'w=1/[\s^2^(Fo^2^)+(0.0783P)^2^+11.8541P] where P=(Fo^2^+2Fc^2^)/3'
_refine_ls_weighting_scheme      calc
_refine_ls_wR_factor_gt          0.1787
_refine_ls_wR_factor_ref         0.2027
_refine_special_details          'Refined as a 2-component twin.,Twin'
_olex2_refinement_description    
;
1. Twinned data refinement
 Scales: 0.5019(15)
 0.4981(15)
2. Fixed Uiso
 At 1.2 times of:
  All C(H) groups, All C(H,H) groups
 At 1.5 times of:
  All C(H,H,H) groups
3. Restrained distances
 N1_1-C5_1
 N1_2-C5_2
 N1_3-C5_3
 N1_4-C5_4
 2.4 with sigma of 0.01
 C4_1-C5_1
 C4_2-C5_2
 C4_3-C5_3
 C4_4-C5_4
 1.34 with sigma of 0.01
 Mn1_5-Cl1_5 \\sim Mn1_5-Cl2_5 \\sim Mn1_5-Cl3_5 \\sim Mn1_5-Cl4_5
 with sigma of 0.02
 Cl1_5-Cl2_5 \\sim Cl2_5-Cl3_5 \\sim Cl1_5-Cl3_5 \\sim Cl1_5-Cl4_5 \\sim
Cl2_5-Cl4_5 \\sim Cl3_5-
 Cl4_5
 with sigma of 0.02
4. Uiso/Uaniso restraints and constraints
All non-hydrogen atoms have similar U: within 1A with sigma of 0.04 and sigma
for terminal atoms of 0.08 within 1A
All non-hydrogen atoms have similar U: within 2A with sigma of 0.01 and sigma
for terminal atoms of 0.02 within 2A
5. Same fragment restrains
{N1_2, C1_2, C2_2, C3_2, C4_2, C5_2}
{N1_3, C1_3, C2_3, C3_3, C4_3, C5_3}
{N1_4, C1_4, C2_4, C3_4, C4_4, C5_4}
as
{N1_1, C1_1, C2_1, C3_1, C4_1, C5_1} sigma for 1-2: 0.02 1-3: 0.04
6.a Aromatic/amide H refined with riding coordinates:
 C4(H4), C4(H4), C4(H4), C4(H4)
6.b X=CH2 refined with riding coordinates:
 C5(H5A,H5B), C5(H5A,H5B), C5(H5A,H5B), C5(H5A,H5B)
6.c Idealised Me refined as rotating group:
 C1(H1A,H1B,H1C), C2(H2A,H2B,H2C), C3(H3A,H3B,H3C), C1(H1A,H1B,H1C), C2(H2A,
 H2B,H2C), C3(H3A,H3B,H3C), C1(H1A,H1B,H1C), C2(H2A,H2B,H2C), C3(H3A,H3B,H3C),
 C1(H1A,H1B,H1C), C2(H2A,H2B,H2C), C3(H3A,H3B,H3C)
;
_atom_sites_solution_hydrogens   geom
_atom_sites_solution_primary     iterative
_atom_sites_solution_secondary   ?
loop_
_atom_site_label
_atom_site_type_symbol
_atom_site_fract_x
_atom_site_fract_y
_atom_site_fract_z
_atom_site_U_iso_or_equiv
_atom_site_adp_type
_atom_site_occupancy
_atom_site_site_symmetry_order
_atom_site_calc_flag
_atom_site_refinement_flags_posn
_atom_site_refinement_flags_adp
_atom_site_refinement_flags_occupancy
_atom_site_disorder_assembly
_atom_site_disorder_group
Mn01 Mn 0.33474(5) 0.24126(8) 0.41938(6) 0.0333(2) Uani 1 1 d . . . . .
Cl03 Cl 0.42319(10) 0.21775(15) 0.56667(10) 0.0494(4) Uani 1 1 d . . . . .
Cl06 Cl 0.31414(11) 0.42416(14) 0.38344(11) 0.0516(4) Uani 1 1 d . . . . .
Cl09 Cl 0.39814(14) 0.16192(18) 0.34645(14) 0.0641(5) Uani 1 1 d . . . . .
Cl0A Cl 0.20158(10) 0.16492(18) 0.37298(14) 0.0616(5) Uani 1 1 d . . . . .
N1_1 N 0.5111(3) 1.0133(4) 0.8226(3) 0.0322(10) Uani 1 1 d D U . . .
C1_1 C 0.5294(5) 1.0089(8) 0.9121(4) 0.0560(19) Uani 1 1 d D U . . .
H1A_1 H 0.530960 0.936296 0.928728 0.084 Uiso 1 1 calc GR . . . .
H1B_1 H 0.486314 1.046098 0.917498 0.084 Uiso 1 1 calc GR . . . .
H1C_1 H 0.582837 1.041642 0.947879 0.084 Uiso 1 1 calc GR . . . .
C2_1 C 0.5001(5) 1.1254(6) 0.7940(5) 0.0568(19) Uani 1 1 d D U . . .
H2A_1 H 0.489708 1.128051 0.736795 0.085 Uiso 1 1 calc GR . . . .
H2B_1 H 0.550152 1.164711 0.829796 0.085 Uiso 1 1 calc GR . . . .
H2C_1 H 0.453324 1.155790 0.796921 0.085 Uiso 1 1 calc GR . . . .
C3_1 C 0.5853(4) 0.9675(6) 0.8192(5) 0.0515(18) Uani 1 1 d D U . . .
H3A_1 H 0.573747 0.965555 0.761555 0.077 Uiso 1 1 calc GR . . . .
H3B_1 H 0.595639 0.896840 0.841751 0.077 Uiso 1 1 calc GR . . . .
H3C_1 H 0.633826 1.010828 0.851906 0.077 Uiso 1 1 calc GR . . . .
C4_1 C 0.4325(3) 0.9560(5) 0.7701(4) 0.0358(12) Uani 1 1 d D U . . .
H4_1 H 0.386217 0.970845 0.776994 0.043 Uiso 1 1 calc R . . . .
C5_1 C 0.4243(4) 0.8853(6) 0.7141(5) 0.0543(18) Uani 1 1 d D U . . .
H5A_1 H 0.469691 0.869165 0.706018 0.065 Uiso 1 1 calc R . . . .
H5B_1 H 0.373156 0.851003 0.682176 0.065 Uiso 1 1 calc R . . . .
N1_2 N 0.3225(4) 0.8278(5) 0.3775(4) 0.0481(13) Uani 1 1 d D U . . .
C1_2 C 0.3414(6) 0.7123(6) 0.3928(6) 0.066(2) Uani 1 1 d D U . . .
H1A_2 H 0.329872 0.688612 0.436395 0.099 Uiso 1 1 calc GR . . . .
H1B_2 H 0.399635 0.700382 0.410158 0.099 Uiso 1 1 calc GR . . . .
H1C_2 H 0.307049 0.673667 0.341740 0.099 Uiso 1 1 calc GR . . . .
C2_2 C 0.3456(6) 0.8614(9) 0.3119(6) 0.068(2) Uani 1 1 d D U . . .
H2A_2 H 0.333451 0.935524 0.299778 0.103 Uiso 1 1 calc GR . . . .
H2B_2 H 0.313565 0.820956 0.261238 0.103 Uiso 1 1 calc GR . . . .
H2C_2 H 0.404423 0.849301 0.332824 0.103 Uiso 1 1 calc GR . . . .
C3_2 C 0.2328(5) 0.8454(9) 0.3453(7) 0.075(3) Uani 1 1 d D U . . .
H3A_2 H 0.219859 0.918828 0.330481 0.113 Uiso 1 1 calc GR . . . .
H3B_2 H 0.218469 0.826889 0.388009 0.113 Uiso 1 1 calc GR . . . .
H3C_2 H 0.201188 0.802184 0.296169 0.113 Uiso 1 1 calc GR . . . .
C4_2 C 0.3791(6) 0.8834(8) 0.4556(5) 0.069(2) Uani 1 1 d D U . . .
H4_2 H 0.436789 0.875399 0.477615 0.083 Uiso 1 1 calc R . . . .
C5_2 C 0.3521(10) 0.9434(10) 0.4955(7) 0.114(4) Uani 1 1 d D U . . .
H5A_2 H 0.294706 0.952375 0.474553 0.137 Uiso 1 1 calc R . . . .
H5B_2 H 0.390227 0.977447 0.545115 0.137 Uiso 1 1 calc R . . . .
N1_3 N 0.0518(3) 0.5071(5) 0.3172(3) 0.0439(12) Uani 1 1 d D U . . .
C1_3 C 0.1086(9) 0.5394(12) 0.4051(6) 0.114(5) Uani 1 1 d D U . . .
H1A_3 H 0.076144 0.559712 0.431421 0.171 Uiso 1 1 calc GR . . . .
H1B_3 H 0.142160 0.598433 0.405580 0.171 Uiso 1 1 calc GR . . . .
H1C_3 H 0.144685 0.481145 0.435510 0.171 Uiso 1 1 calc GR . . . .
C2_3 C 0.0619(7) 0.3911(7) 0.3129(7) 0.078(3) Uani 1 1 d D U . . .
H2A_3 H 0.022197 0.365804 0.257680 0.118 Uiso 1 1 calc GR . . . .
H2B_3 H 0.052078 0.356403 0.354464 0.118 Uiso 1 1 calc GR . . . .
H2C_3 H 0.117909 0.375846 0.323905 0.118 Uiso 1 1 calc GR . . . .
C3_3 C -0.0352(7) 0.5311(13) 0.2925(10) 0.123(5) Uani 1 1 d D U . . .
H3A_3 H -0.070135 0.516544 0.233358 0.185 Uiso 1 1 calc GR . . . .
H3B_3 H -0.040153 0.604622 0.303154 0.185 Uiso 1 1 calc GR . . . .
H3C_3 H -0.052894 0.487889 0.324572 0.185 Uiso 1 1 calc GR . . . .
C4_3 C 0.0810(4) 0.5604(7) 0.2639(5) 0.0507(17) Uani 1 1 d D U . . .
H4_3 H 0.136418 0.550716 0.276368 0.061 Uiso 1 1 calc R . . . .
C5_3 C 0.0329(5) 0.6201(9) 0.2004(6) 0.076(3) Uani 1 1 d D U . . .
H5A_3 H -0.022797 0.630935 0.186722 0.091 Uiso 1 1 calc R . . . .
H5B_3 H 0.053984 0.652178 0.168449 0.091 Uiso 1 1 calc R . . . .
N1_4 N 0.8265(3) 0.7026(5) 0.8954(4) 0.0504(14) Uani 1 1 d D U . . .
C1_4 C 0.8819(6) 0.6405(9) 0.9726(5) 0.073(3) Uani 1 1 d D U . . .
H1A_4 H 0.864257 0.650926 1.014096 0.110 Uiso 1 1 calc GR . . . .
H1B_4 H 0.938903 0.664012 0.995067 0.110 Uiso 1 1 calc GR . . . .
H1C_4 H 0.878158 0.566562 0.958580 0.110 Uiso 1 1 calc GR . . . .
C2_4 C 0.8517(6) 0.6713(10) 0.8309(6) 0.076(3) Uani 1 1 d D U . . .
H2A_4 H 0.818664 0.710144 0.779621 0.114 Uiso 1 1 calc GR . . . .
H2B_4 H 0.842531 0.596607 0.819756 0.114 Uiso 1 1 calc GR . . . .
H2C_4 H 0.910169 0.687031 0.852242 0.114 Uiso 1 1 calc GR . . . .
C3_4 C 0.7384(5) 0.6700(10) 0.8628(8) 0.090(4) Uani 1 1 d D U . . .
H3A_4 H 0.703191 0.707273 0.811250 0.135 Uiso 1 1 calc GR . . . .
H3B_4 H 0.721264 0.686416 0.903857 0.135 Uiso 1 1 calc GR . . . .
H3C_4 H 0.733404 0.594997 0.852175 0.135 Uiso 1 1 calc GR . . . .
C4_4 C 0.8461(7) 0.8135(7) 0.9138(7) 0.095(3) Uani 1 1 d D U . . .
H4_4 H 0.897849 0.829025 0.960443 0.115 Uiso 1 1 calc R . . . .
C5_4 C 0.8005(7) 0.8932(7) 0.8736(8) 0.108(4) Uani 1 1 d D U . . .
H5A_4 H 0.748042 0.882524 0.826490 0.130 Uiso 1 1 calc R . . . .
H5B_4 H 0.819803 0.961780 0.891556 0.130 Uiso 1 1 calc R . . . .
Mn1_5 Mn 0.15864(5) 0.77103(8) 0.55687(6) 0.0338(2) Uani 1 1 d D . . . .
Cl2_5 Cl 0.21234(10) 0.88885(15) 0.67215(11) 0.0523(4) Uani 1 1 d D . . . .
Cl3_5 Cl 0.27353(9) 0.67830(15) 0.56191(11) 0.0498(4) Uani 1 1 d D . . . .
Cl4_5 Cl 0.08466(11) 0.85722(19) 0.42618(12) 0.0616(5) Uani 1 1 d D . . . .
Cl1_5 Cl 0.06789(12) 0.65124(16) 0.57260(14) 0.0578(5) Uani 1 1 d D . . . .

loop_
_atom_site_aniso_label
_atom_site_aniso_U_11
_atom_site_aniso_U_22
_atom_site_aniso_U_33
_atom_site_aniso_U_23
_atom_site_aniso_U_13
_atom_site_aniso_U_12
Mn01 0.0319(4) 0.0390(5) 0.0290(5) -0.0022(4) 0.0148(4) -0.0037(4)
Cl03 0.0524(8) 0.0524(10) 0.0317(7) 0.0004(7) 0.0113(6) 0.0012(7)
Cl06 0.0548(9) 0.0406(9) 0.0474(9) 0.0060(7) 0.0155(7) -0.0023(7)
Cl09 0.0856(13) 0.0639(13) 0.0714(13) -0.0089(10) 0.0607(12) 0.0010(10)
Cl0A 0.0364(8) 0.0676(13) 0.0699(12) 0.0070(10) 0.0174(8) -0.0145(7)
N1_1 0.030(2) 0.032(3) 0.032(2) -0.001(2) 0.0131(19) 0.0029(18)
C1_1 0.060(4) 0.075(6) 0.028(3) -0.003(3) 0.018(3) 0.000(4)
C2_1 0.051(4) 0.043(4) 0.053(4) 0.010(3) 0.008(3) -0.001(3)
C3_1 0.040(3) 0.049(4) 0.074(5) -0.016(4) 0.035(3) -0.004(3)
C4_1 0.033(3) 0.037(3) 0.037(3) 0.001(3) 0.016(2) -0.001(2)
C5_1 0.046(4) 0.051(5) 0.061(5) -0.015(4) 0.023(3) -0.008(3)
N1_2 0.051(3) 0.050(3) 0.047(3) 0.002(3) 0.027(3) -0.005(2)
C1_2 0.101(6) 0.037(4) 0.073(6) 0.006(4) 0.052(5) 0.008(4)
C2_2 0.074(5) 0.079(7) 0.063(5) 0.011(5) 0.042(4) -0.008(5)
C3_2 0.056(4) 0.084(7) 0.092(7) -0.011(6) 0.041(5) 0.006(4)
C4_2 0.086(5) 0.065(5) 0.052(4) -0.001(4) 0.029(4) -0.018(4)
C5_2 0.180(12) 0.080(9) 0.063(7) -0.002(6) 0.044(8) -0.001(8)
N1_3 0.046(3) 0.049(3) 0.039(3) 0.003(2) 0.023(2) 0.003(2)
C1_3 0.180(11) 0.105(10) 0.043(5) -0.015(6) 0.043(7) -0.048(9)
C2_3 0.130(8) 0.052(6) 0.072(6) 0.001(5) 0.064(6) -0.006(5)
C3_3 0.083(6) 0.166(12) 0.159(11) 0.101(10) 0.089(7) 0.056(7)
C4_3 0.041(3) 0.063(5) 0.051(4) 0.006(3) 0.024(3) -0.001(3)
C5_3 0.060(5) 0.087(7) 0.092(7) 0.041(6) 0.046(5) 0.015(4)
N1_4 0.047(3) 0.056(4) 0.040(3) -0.006(3) 0.015(2) -0.003(3)
C1_4 0.075(5) 0.084(7) 0.045(5) 0.010(5) 0.017(4) -0.004(5)
C2_4 0.090(6) 0.090(8) 0.057(5) 0.002(5) 0.042(5) -0.010(5)
C3_4 0.040(4) 0.105(9) 0.121(9) -0.025(7) 0.036(5) -0.004(4)
C4_4 0.103(6) 0.053(5) 0.070(6) -0.015(5) -0.004(5) -0.003(5)
C5_4 0.091(7) 0.076(8) 0.119(10) -0.029(7) 0.021(7) 0.003(6)
Mn1_5 0.0302(4) 0.0381(5) 0.0320(5) -0.0013(4) 0.0143(4) 0.0007(4)
Cl2_5 0.0500(8) 0.0556(10) 0.0497(9) -0.0175(8) 0.0231(7) -0.0053(7)
Cl3_5 0.0352(7) 0.0550(10) 0.0533(9) -0.0041(8) 0.0170(7) 0.0103(6)
Cl4_5 0.0523(9) 0.0817(14) 0.0464(9) 0.0236(9) 0.0206(8) 0.0183(9)
Cl1_5 0.0609(10) 0.0556(11) 0.0709(12) 0.0002(9) 0.0432(9) -0.0136(8)

_geom_special_details            
;
 All esds (except the esd in the dihedral angle between two l.s. planes)
 are estimated using the full covariance matrix.  The cell esds are taken
 into account individually in the estimation of esds in distances, angles
 and torsion angles; correlations between esds in cell parameters are only
 used when they are defined by crystal symmetry.  An approximate (isotropic)
 treatment of cell esds is used for estimating esds involving l.s. planes.
;
loop_
_geom_bond_atom_site_label_1
_geom_bond_atom_site_label_2
_geom_bond_distance
_geom_bond_site_symmetry_2
_geom_bond_publ_flag
Mn01 Cl03 2.3701(18) . ?
Mn01 Cl06 2.375(2) . ?
Mn01 Cl09 2.3619(18) . ?
Mn01 Cl0A 2.3526(18) . ?
N1_1 C1_1 1.490(8) . ?
N1_1 C2_1 1.484(8) . ?
N1_1 C3_1 1.499(7) . ?
N1_1 C4_1 1.468(7) . ?
C4_1 C5_1 1.304(7) . ?
N1_2 C1_2 1.490(9) . ?
N1_2 C2_2 1.504(9) . ?
N1_2 C3_2 1.460(9) . ?
N1_2 C4_2 1.461(9) . ?
C4_2 C5_2 1.299(9) . ?
N1_3 C1_3 1.471(10) . ?
N1_3 C2_3 1.480(10) . ?
N1_3 C3_3 1.456(9) . ?
N1_3 C4_3 1.474(8) . ?
C4_3 C5_3 1.294(8) . ?
N1_4 C1_4 1.488(10) . ?
N1_4 C2_4 1.503(10) . ?
N1_4 C3_4 1.474(9) . ?
N1_4 C4_4 1.441(10) . ?
C4_4 C5_4 1.281(9) . ?
Mn1_5 Cl2_5 2.3528(19) . ?
Mn1_5 Cl3_5 2.3613(17) . ?
Mn1_5 Cl4_5 2.3441(19) . ?
Mn1_5 Cl1_5 2.3581(18) . ?

loop_
_geom_angle_atom_site_label_1
_geom_angle_atom_site_label_2
_geom_angle_atom_site_label_3
_geom_angle
_geom_angle_site_symmetry_1
_geom_angle_site_symmetry_3
_geom_angle_publ_flag
Cl03 Mn01 Cl06 111.10(7) . . ?
Cl09 Mn01 Cl03 109.17(8) . . ?
Cl09 Mn01 Cl06 108.20(8) . . ?
Cl0A Mn01 Cl03 111.57(8) . . ?
Cl0A Mn01 Cl06 107.55(8) . . ?
Cl0A Mn01 Cl09 109.17(9) . . ?
C1_1 N1_1 C3_1 107.7(5) . . ?
C2_1 N1_1 C1_1 109.7(6) . . ?
C2_1 N1_1 C3_1 108.8(5) . . ?
C4_1 N1_1 C1_1 108.5(5) . . ?
C4_1 N1_1 C2_1 108.6(5) . . ?
C4_1 N1_1 C3_1 113.5(5) . . ?
C5_1 C4_1 N1_1 123.1(5) . . ?
C1_2 N1_2 C2_2 107.1(6) . . ?
C3_2 N1_2 C1_2 109.6(7) . . ?
C3_2 N1_2 C2_2 109.4(7) . . ?
C3_2 N1_2 C4_2 116.0(7) . . ?
C4_2 N1_2 C1_2 107.3(7) . . ?
C4_2 N1_2 C2_2 107.1(6) . . ?
C5_2 C4_2 N1_2 122.6(9) . . ?
C1_3 N1_3 C2_3 106.9(8) . . ?
C1_3 N1_3 C4_3 107.2(7) . . ?
C3_3 N1_3 C1_3 111.2(10) . . ?
C3_3 N1_3 C2_3 109.5(9) . . ?
C3_3 N1_3 C4_3 113.0(6) . . ?
C4_3 N1_3 C2_3 108.8(6) . . ?
C5_3 C4_3 N1_3 123.0(6) . . ?
C1_4 N1_4 C2_4 105.6(7) . . ?
C3_4 N1_4 C1_4 109.6(7) . . ?
C3_4 N1_4 C2_4 107.6(7) . . ?
C4_4 N1_4 C1_4 108.3(7) . . ?
C4_4 N1_4 C2_4 107.5(8) . . ?
C4_4 N1_4 C3_4 117.5(7) . . ?
C5_4 C4_4 N1_4 127.6(9) . . ?
Cl2_5 Mn1_5 Cl3_5 107.54(7) . . ?
Cl2_5 Mn1_5 Cl1_5 107.99(8) . . ?
Cl4_5 Mn1_5 Cl2_5 112.97(9) . . ?
Cl4_5 Mn1_5 Cl3_5 109.29(7) . . ?
Cl4_5 Mn1_5 Cl1_5 109.12(8) . . ?
Cl1_5 Mn1_5 Cl3_5 109.89(8) . . ?

loop_
_diffrn_refln_index_h
_diffrn_refln_index_k
_diffrn_refln_index_l
_diffrn_refln_intensity_net
_diffrn_refln_intensity_u
_diffrn_refln_scale_group_code
-1 0 1 6.60461 13.2921 -2
0 0 -1 6.60461 13.2921 1
0 0 -2 48572.9 275.411 1
0 0 -3 60.1834 55.5108 1
0 0 -4 95419.2 561.342 1
0 0 -5 486.838 101.613 1
0 0 -6 2125.75 160.116 1
6 0 -6 20623.4 349.885 -2
0 0 6 20623.4 349.885 1
7 0 -7 23865.2 418.219 -2
0 0 7 23865.2 418.219 1
8 0 -8 212898 1254.55 -2
0 0 8 212898 1254.55 1
0 0 -9 3934.96 197.464 1
0 0 10 337.58 115.989 1
0 0 11 15639.4 250.929 1
0 0 -12 53898.2 442.427 1
0 0 13 1533.9 184.866 1
0 0 14 11545.9 281.456 1
0 0 15 10133.4 215.822 1
0 0 -16 10362.2 352.589 1
0 0 -17 13691.3 356.276 1
0 0 -18 2100.19 225.845 1
0 0 -19 5237.24 199.201 1
0 -1 0 4.84951 15.4571 -2
0 1 0 4.84951 15.4571 1
-1 -1 1 2214.32 36.2713 -2
0 1 -1 2214.32 36.2713 1
-2 -1 2 345107 703.133 -2
0 1 -2 345107 703.133 1
0 1 -3 882.944 75.6455 1
0 1 -4 67314 470.334 1
0 1 5 29662.1 263.346 1
0 1 -6 1621.88 154.186 1
6 -1 -6 12300.2 281.481 -2
0 1 6 12300.2 281.481 1
0 1 7 6221.75 237.052 1
0 1 8 3772.84 231.934 1
0 1 9 11814 269.083 1
0 -1 10 74593.2 357.444 1
0 -1 11 6065.02 111.821 1
0 1 12 3913.31 108.646 1
0 -1 13 6919.2 172.79 1
0 1 -14 28404.2 280.772 1
0 1 15 9150.16 206.558 1
0 1 16 178.329 188.037 1
0 1 17 2292.13 127.421 1
0 1 -18 355.124 100.577 1
0 1 -19 651.065 77.5759 1
0 1 20 1547.38 36.1639 1
0 -2 0 572741 1162.15 -2
0 2 0 572741 1162.15 1
1 2 -1 173.174 21.791 -2
0 -2 1 173.174 21.791 1
-2 -2 2 407765 541.262 -2
0 2 -2 407765 541.262 1
-3 -2 3 158188 439.253 -2
0 2 -3 158188 439.253 1
0 -2 -4 86449.1 384.109 1
0 -2 -5 14822.4 280.358 1
5 2 -5 145867 544.269 -2
0 -2 5 145867 544.269 1
0 2 6 35389.7 438.122 1
6 2 -6 62851.3 587.131 -2
0 -2 6 62851.3 587.131 1
0 -2 7 17128.1 368.503 1
7 -2 -7 18760.3 372.485 -2
0 2 7 18760.3 372.485 1
0 -2 -8 10863.5 242.031 1
8 -2 -8 10575.6 246.69 -2
0 2 8 10575.6 246.69 1
0 2 -9 937.061 113.376 1
0 -2 -10 22710.4 186.712 1
0 -2 11 1324.41 74.5516 1
0 -2 12 39951.2 220.876 1
0 2 13 979.925 91.3098 1
0 -2 14 737.888 112.962 1
0 2 -15 3671.17 120.666 1
0 -2 -16 12017.1 210.077 1
0 2 17 1914.2 107.883 1
0 2 18 5792.71 107.274 1
0 2 19 78.2548 61.2206 1
0 -3 0 256.333 53.9696 -2
0 3 0 256.333 53.9696 1
-1 -3 1 72948.1 135.028 -2
0 3 -1 72948.1 135.028 1
2 -3 -2 148453 261.492 -2
0 3 2 148453 261.492 1
3 3 -3 65973.8 275.77 -2
0 -3 3 65973.8 275.77 1
4 3 -4 1651.21 87.7148 -2
0 -3 4 1651.21 87.7148 1
5 3 -5 32774 267.37 -2
0 -3 5 32774 267.37 1
0 3 -6 34245.1 455.182 1
6 -3 -6 101764 511.237 -2
0 3 6 101764 511.237 1
0 3 -7 3152.64 121.157 1
7 -3 -7 3829.29 231.881 -2
0 3 7 3829.29 231.881 1
0 -3 -8 86661.1 493.933 1
8 3 -8 154789 1125.33 -2
0 -3 8 154789 1125.33 1
0 3 9 10002.8 139.974 1
0 -3 -10 14444.5 136.962 1
0 -3 11 3875.47 96.2938 1
0 3 12 9907.4 130.884 1
0 -3 -13 -14.343 91.4911 1
0 3 -14 13739.1 129.923 1
0 3 -15 2263.66 118.477 1
0 -3 16 1329.13 85.4692 1
0 3 17 111.936 87.8215 1
0 3 18 267.88 76.8335 1
0 3 19 1119.59 54.6641 1
0 4 0 108051 412.543 -2
0 -4 0 108051 412.543 1
1 -4 -1 115137 584.69 -2
0 4 1 115137 584.69 1
2 4 -2 22895.6 106.199 -2
0 -4 2 22895.6 106.199 1
3 4 -3 822.587 45.5086 -2
0 -4 3 822.587 45.5086 1
4 4 -4 133011 343.948 -2
0 -4 4 133011 343.948 1
-5 4 5 2330.04 83.198 -2
0 -4 -5 2330.04 83.198 1
0 4 -6 134295 875.257 1
6 4 -6 216291 619.593 -2
0 -4 6 216291 619.593 1
0 4 -7 60229.8 481.346 1
7 -4 -7 61901.2 447.043 -2
0 4 7 61901.2 447.043 1
0 4 8 687.485 72.6114 1
8 4 -8 7734.37 330.361 -2
0 -4 8 7734.37 330.361 1
0 -4 -9 325.687 76.0559 1
0 -4 10 52812 209.492 1
0 -4 11 2879.47 102.354 1
0 -4 -12 24400 179.509 1
0 4 13 1946.48 95.2667 1
0 -4 14 3028.33 96.6519 1
0 -4 -15 2001.5 104.075 1
0 4 16 2315.59 84.714 1
0 4 -17 1476.59 69.4312 1
0 -4 18 3170.58 74.1229 1
0 5 0 123.46 84.3491 -2
0 -5 0 123.46 84.3491 1
-1 5 1 34640.6 317.098 -2
0 -5 -1 34640.6 317.098 1
2 5 -2 158950 800.849 -2
0 -5 2 158950 800.849 1
-3 5 3 9848.54 83.7788 -2
0 -5 -3 9848.54 83.7788 1
-4 -5 4 406523 600.005 -2
0 5 -4 406523 600.005 1
-5 5 5 51364 242.09 -2
0 -5 -5 51364 242.09 1
-6 -5 6 7627.57 129.532 -2
0 5 -6 7627.57 129.532 1
0 -5 -7 5052.7 178.684 1
-7 -5 7 14795.1 147.92 -2
0 5 -7 14795.1 147.92 1
0 -5 -8 37912.6 328.71 1
8 -5 -8 74969.2 339.041 -2
0 5 8 74969.2 339.041 1
0 5 -9 12186.7 150.009 1
9 5 -9 22453.2 262.511 -2
0 -5 9 22453.2 262.511 1
0 -5 -10 9848.41 107.43 1
0 5 11 12667.7 134.322 1
0 5 -12 480.212 73.1092 1
0 5 13 2218.31 87.4138 1
0 -5 14 3307.37 86.8351 1
0 -5 15 54.2171 71.3 1
0 5 16 1397.8 73.9431 1
0 5 17 0.92737 18.6467 1
0 5 18 678.369 82.3243 1
0 6 0 45323.2 548.11 -2
0 -6 0 45323.2 548.11 1
-1 6 1 30477.1 341.219 -2
0 -6 -1 30477.1 341.219 1
2 6 -2 41034.3 396.674 -2
0 -6 2 41034.3 396.674 1
3 -6 -3 10245.8 257.963 -2
0 6 3 10245.8 257.963 1
4 -6 -4 71911.6 827.08 -2
0 6 4 71911.6 827.08 1
5 -6 -5 2132.3 162.423 -2
0 6 5 2132.3 162.423 1
-6 6 6 163212 674.254 -2
0 -6 -6 163212 674.254 1
7 6 -7 21675.1 219.467 -2
0 -6 7 21675.1 219.467 1
0 -6 -8 5704.07 220.502 1
8 -6 -8 5849.96 132.565 -2
0 6 8 5849.96 132.565 1
0 -6 9 34242.7 236.341 1
-9 6 9 36313.3 447.952 -2
0 -6 -9 36313.3 447.952 1
0 -6 -10 5847.92 109.595 1
0 -6 -11 8050.8 138.538 1
11 6 -11 7736.08 330.043 -2
0 -6 11 7736.08 330.043 1
0 6 12 10990.8 128.817 1
0 -6 -13 2093.43 87.8697 1
0 -6 14 1314.01 78.3404 1
0 -6 -15 5203.72 97.3781 1
0 -6 -16 17.2634 23.1312 1
0 6 17 220.588 175.148 1
0 7 0 211.638 221.942 -2
0 -7 0 211.638 221.942 1
-1 7 1 30265.4 496.64 -2
0 -7 -1 30265.4 496.64 1
-2 7 2 93653.7 655.813 -2
0 -7 -2 93653.7 655.813 1
3 -7 -3 39889.8 330.645 -2
0 7 3 39889.8 330.645 1
-4 7 4 271451 688.214 -2
0 -7 -4 271451 688.214 1
5 -7 -5 4063.88 184.915 -2
0 7 5 4063.88 184.915 1
6 7 -6 17683.8 185.907 -2
0 -7 6 17683.8 185.907 1
7 7 -7 13766.4 148.313 -2
0 -7 7 13766.4 148.313 1
8 -7 -8 12896.8 195.72 -2
0 7 8 12896.8 195.72 1
0 -7 -9 520.536 114.344 1
9 -7 -9 1877.71 403.94 -2
0 7 9 1877.71 403.94 1
0 -7 -10 196.856 101.516 1
10 -7 -10 476.793 405.865 -2
0 7 10 476.793 405.865 1
0 -7 11 9468.15 189.825 1
11 7 -11 11225.5 361.988 -2
0 -7 11 11225.5 361.988 1
0 -7 -12 1137.56 147.336 1
12 7 -12 128.192 295.365 -2
0 -7 12 128.192 295.365 1
0 -7 -13 1042.65 103.652 1
0 -7 14 6243.41 153.847 1
0 -7 15 985.853 115.246 1
0 -7 16 249.444 118.079 1
0 7 17 76.9513 143.024 1
0 8 0 29989.7 573.095 -2
0 -8 0 29989.7 573.095 1
1 8 -1 3124.96 165.873 -2
0 -8 1 3124.96 165.873 1
2 8 -2 13238.3 205.311 -2
0 -8 2 13238.3 205.311 1
-3 8 3 3295.84 93.2657 -2
0 -8 -3 3295.84 93.2657 1
4 8 -4 4588.83 105.411 -2
0 -8 4 4588.83 105.411 1
5 8 -5 456.241 85.4051 -2
0 -8 5 456.241 85.4051 1
-6 8 6 8519.83 107.596 -2
0 -8 -6 8519.83 107.596 1
7 8 -7 26637.5 141.858 -2
0 -8 7 26637.5 141.858 1
8 -8 -8 3944.14 144.485 -2
0 8 8 3944.14 144.485 1
0 -8 9 3977.82 174.131 1
9 -8 -9 13197.6 296.159 -2
0 8 9 13197.6 296.159 1
0 -8 -10 3912.84 151.486 1
10 -8 -10 6218.37 270.153 -2
0 8 10 6218.37 270.153 1
0 8 11 3554.26 167.246 1
0 -8 -12 3682.07 148.492 1
0 -8 13 134.546 107.189 1
0 -8 14 160.588 117.072 1
0 -8 15 200.505 99.0577 1
0 8 16 2931.74 185.817 1
0 9 0 146.643 147.003 -2
0 -9 0 146.643 147.003 1
-1 9 1 22135 174.314 -2
0 -9 -1 22135 174.314 1
-2 9 2 25843.3 193.738 -2
0 -9 -2 25843.3 193.738 1
3 9 -3 9365.56 139.35 -2
0 -9 3 9365.56 139.35 1
4 9 -4 3525.58 91.9583 -2
0 -9 4 3525.58 91.9583 1
5 9 -5 7534.7 125.918 -2
0 -9 5 7534.7 125.918 1
6 9 -6 6289.56 125.637 -2
0 -9 6 6289.56 125.637 1
7 9 -7 3698.16 112.052 -2
0 -9 7 3698.16 112.052 1
-8 9 8 1067.34 105.575 -2
0 -9 -8 1067.34 105.575 1
0 9 9 2228.79 156.897 1
9 9 -9 2452.28 233.093 -2
0 -9 9 2452.28 233.093 1
0 9 10 4392.87 304.098 1
10 9 -10 7085.9 323.698 -2
0 -9 10 7085.9 323.698 1
0 -9 -11 559.567 257.508 1
11 9 -11 403.812 275.625 -2
0 -9 11 403.812 275.625 1
0 -9 -12 2509.15 182.008 1
0 -9 13 45.1979 116.817 1
0 -9 14 8504.08 138.094 1
0 9 15 644.013 173.363 1
0 -10 0 28471.5 212.085 -2
0 10 0 28471.5 212.085 1
-1 10 1 1727.12 131.285 -2
0 -10 -1 1727.12 131.285 1
-2 10 2 2764.17 115.143 -2
0 -10 -2 2764.17 115.143 1
-3 10 3 15019 182.69 -2
0 -10 -3 15019 182.69 1
-4 10 4 13675 156.967 -2
0 -10 -4 13675 156.967 1
-5 10 5 6558.95 156.504 -2
0 -10 -5 6558.95 156.504 1
6 10 -6 2797.01 131.931 -2
0 -10 6 2797.01 131.931 1
7 -10 -7 5351.85 169.065 -2
0 10 7 5351.85 169.065 1
8 10 -8 1344.34 158.938 -2
0 -10 8 1344.34 158.938 1
0 10 9 1067.87 263.464 1
9 10 -9 872.116 203.46 -2
0 -10 9 872.116 203.46 1
0 10 10 604.409 168.089 1
10 10 -10 2992.78 266.74 -2
0 -10 10 2992.78 266.74 1
11 10 -11 6920.06 285.097 -2
0 -10 11 6920.06 285.097 1
0 -10 -12 4836.36 240.36 1
12 10 -12 13147.2 299.094 -2
0 -10 12 13147.2 299.094 1
0 10 13 717.082 102.017 1
0 10 14 -26.7435 103.424 1
0 11 0 107.146 187.532 -2
0 -11 0 107.146 187.532 1
1 11 -1 9639.16 195.663 -2
0 -11 1 9639.16 195.663 1
-2 11 2 16735 218.217 -2
0 -11 -2 16735 218.217 1
-3 11 3 9915.04 188.917 -2
0 -11 -3 9915.04 188.917 1
-4 11 4 399.028 172.653 -2
0 -11 -4 399.028 172.653 1
5 11 -5 5794.13 188.564 -2
0 -11 5 5794.13 188.564 1
6 11 -6 1559.9 129.98 -2
0 -11 6 1559.9 129.98 1
-7 11 7 3807.6 149.043 -2
0 -11 -7 3807.6 149.043 1
-8 11 8 11680.2 178.187 -2
0 -11 -8 11680.2 178.187 1
0 11 9 -78.6851 242.854 1
9 11 -9 775.09 133.497 -2
0 -11 9 775.09 133.497 1
0 -11 10 7907.32 195.793 1
-10 11 10 15931.6 194.289 -2
0 -11 -10 15931.6 194.289 1
0 -11 11 6359.79 168.662 1
0 -11 -12 360.247 101.02 1
0 11 13 447.251 97.0315 1
0 12 0 12040.1 381.689 -2
0 -12 0 12040.1 381.689 1
1 -12 -1 1050.31 139.039 -2
0 12 1 1050.31 139.039 1
2 12 -2 7514.34 200.69 -2
0 -12 2 7514.34 200.69 1
3 12 -3 6405.09 165.391 -2
0 -12 3 6405.09 165.391 1
-4 12 4 506.993 160.829 -2
0 -12 -4 506.993 160.829 1
5 12 -5 3396.9 157.675 -2
0 -12 5 3396.9 157.675 1
6 -12 -6 6935.88 204.494 -2
0 12 6 6935.88 204.494 1
7 -12 -7 2121.63 174.459 -2
0 12 7 2121.63 174.459 1
-8 12 8 4531.89 152.847 -2
0 -12 -8 4531.89 152.847 1
0 12 9 -276.64 214.605 1
9 12 -9 1269.99 141.372 -2
0 -12 9 1269.99 141.372 1
0 -12 10 221.661 161.87 1
-10 12 10 -153.237 255.255 -2
0 -12 -10 -153.237 255.255 1
0 -12 -11 278.337 106.807 1
0 12 12 48.7659 70.1771 1
0 12 13 48.6977 67.6727 1
0 13 0 -58.0882 245.863 -2
0 -13 0 -58.0882 245.863 1
-1 13 1 2087.68 164.052 -2
0 -13 -1 2087.68 164.052 1
2 -13 -2 325.111 116.392 -2
0 13 2 325.111 116.392 1
3 13 -3 2727.32 153.697 -2
0 -13 3 2727.32 153.697 1
4 -13 -4 990.23 118.373 -2
0 13 4 990.23 118.373 1
5 -13 -5 6949.61 149.352 -2
0 13 5 6949.61 149.352 1
6 -13 -6 2593.07 124.427 -2
0 13 6 2593.07 124.427 1
7 -13 -7 2352.14 116.985 -2
0 13 7 2352.14 116.985 1
8 13 -8 5327.06 138.822 -2
0 -13 8 5327.06 138.822 1
-9 13 9 1153.77 104.452 -2
0 -13 -9 1153.77 104.452 1
0 -13 10 167.508 105.438 1
10 -13 -10 407.805 105.028 -2
0 13 10 407.805 105.028 1
0 -13 11 562.969 83.6132 1
11 -13 -11 603.587 94.2563 -2
0 13 11 603.587 94.2563 1
0 14 0 -24.0552 209.272 -2
0 -14 0 -24.0552 209.272 1
1 14 -1 115.316 120.343 -2
0 -14 1 115.316 120.343 1
2 14 -2 3918.07 169.669 -2
0 -14 2 3918.07 169.669 1
3 -14 -3 1236.82 127.64 -2
0 14 3 1236.82 127.64 1
4 -14 -4 2054.52 102.09 -2
0 14 4 2054.52 102.09 1
5 14 -5 2916.92 86.4275 -2
0 -14 5 2916.92 86.4275 1
6 -14 -6 1558.14 93.8308 -2
0 14 6 1558.14 93.8308 1
7 -14 -7 416.167 81.1455 -2
0 14 7 416.167 81.1455 1
0 -14 8 353.699 83.9213 1
8 -14 -8 875.598 105.199 -2
0 14 8 875.598 105.199 1
-9 14 9 625.609 101.55 -2
0 -14 -9 625.609 101.55 1
0 15 0 14.5614 152.547 -2
0 -15 0 14.5614 152.547 1
1 15 -1 1543.55 115.207 -2
0 -15 1 1543.55 115.207 1
2 -15 -2 2721.13 126.529 -2
0 15 2 2721.13 126.529 1
3 -15 -3 655.201 110.842 -2
0 15 3 655.201 110.842 1
4 -15 -4 1024.15 106.681 -2
0 15 4 1024.15 106.681 1
-5 15 5 1082 96.4868 -2
0 -15 -5 1082 96.4868 1
-6 15 6 1952.3 103.947 -2
0 -15 -6 1952.3 103.947 1
1 0 -20 128.543 123.277 1
1 0 -19 -230.922 178.562 1
1 0 -18 -140.472 226.992 1
1 0 -17 -202.488 251.795 1
-1 0 16 -149.238 287.797 1
-1 0 15 321.294 198.813 1
1 0 -14 351.062 183.113 1
1 0 -13 91.2711 168.103 1
1 0 -12 163.197 142.886 1
1 0 -11 230.639 122.871 1
-1 0 10 -24.2382 122.735 1
-1 0 9 293.369 184.026 1
-1 0 8 203.557 110.628 1
-1 0 7 150.598 93.4368 1
1 0 -6 25.9327 70.7063 1
1 0 -5 422.648 66.6294 1
-1 0 4 29.8342 44.695 1
-1 0 3 52.3047 46.0896 1
-1 0 2 18.9537 27.617 1
0 0 -1 13.906 13.7427 -2
-1 0 1 13.906 13.7427 1
-1 0 0 16.3669 25.8006 -2
-1 0 0 16.3669 25.8006 1
2 0 -1 666.947 42.0463 -2
1 0 1 666.947 42.0463 1
-3 0 2 223.176 72.319 -2
-1 0 -2 223.176 72.319 1
-4 0 3 10420 212.235 -2
-1 0 -3 10420 212.235 1
-1 0 -5 2657.33 187.866 1
-1 0 -6 24.3478 128.045 1
-1 0 -7 477.133 168.498 1
1 0 8 -4.61851 122.856 1
1 0 9 801.5 173.32 1
-1 0 -10 -22.6256 116.45 1
1 0 11 191.232 145.517 1
-1 0 -12 24.7071 161.683 1
1 0 13 99.4362 174.934 1
-1 0 -14 -112.496 149.306 1
-1 0 -15 -393.243 250.44 1
-1 0 -16 -195.579 245.089 1
-1 0 -17 24.4519 224.835 1
-1 0 -18 120.606 180.902 1
-1 0 -19 340.212 126.388 1
1 1 -20 999.535 61.4858 1
-1 1 19 12.7305 87.5596 1
-1 -1 18 1004.35 112.149 1
1 1 -17 205.312 112.877 1
1 1 -16 2876.02 209.087 1
-1 1 15 2181.7 188.532 1
-1 -1 14 3728.46 164.954 1
-1 -1 13 3337.42 148.523 1
-1 -1 12 55.5573 83.0799 1
-1 -1 11 256.67 103.95 1
-1 -1 10 15508.6 194.253 1
-1 1 9 2656.69 233.677 1
1 1 -8 5913.77 176.995 1
-1 1 7 372.432 93.7516 1
-1 1 6 14464.3 199.289 1
1 1 -5 69610.1 362.674 1
1 1 -4 12335.6 138.61 1
-1 1 3 4481.25 105.747 1
-1 1 2 169.197 22.2609 1
0 -1 -1 2452.77 24.5298 -2
-1 1 1 2452.77 24.5298 1
1 1 0 539.743 30.5459 -2
1 -1 0 539.743 30.5459 1
2 -1 -1 8409.27 77.8968 -2
1 1 1 8409.27 77.8968 1
-3 -1 2 116415 562.478 -2
-1 1 -2 116415 562.478 1
-4 -1 3 28769.9 320.42 -2
-1 1 -3 28769.9 320.42 1
-5 -1 4 196527 877.665 -2
-1 1 -4 196527 877.665 1
-1 1 -5 42041.4 480.761 1
-1 1 -6 103.042 122.319 1
1 1 7 11505.7 235.687 1
-1 1 -8 412.491 134.473 1
1 -1 9 10244.4 148.344 1
1 1 10 2689.81 118.802 1
1 -1 11 2715.05 95.7103 1
1 1 12 540.186 125.317 1
1 -1 13 1614.27 145 1
-1 1 -14 864.172 141.686 1
-1 1 -15 4.42578 180.624 1
-1 1 -16 713.099 253.684 1
1 -1 17 696.086 109.43 1
1 -1 18 360.477 87.7152 1
-1 1 -19 101.401 58.4712 1
-1 2 20 862.697 47.8162 1
1 2 -19 2238.32 82.5023 1
-1 -2 18 149.281 93.5638 1
1 -2 -17 405.781 102.139 1
-1 -2 16 996.518 128.499 1
-1 2 15 511.403 108.248 1
-1 -2 14 14637.7 175.855 1
1 2 -13 9009.36 116.5 1
-1 2 12 1024.98 79.0945 1
1 -2 -11 2196.72 74.5646 1
-1 -2 10 639.167 83.2754 1
-1 -2 9 7800.25 219.986 1
-1 2 8 8839.99 147.853 1
1 -2 -7 16765.8 169.932 1
1 2 -6 8013.77 128.064 1
5 2 -6 10138 250.895 -2
-1 -2 6 10138 250.895 1
-1 -2 5 418975 731.168 1
4 -2 -5 442361 1208.65 -2
-1 2 5 442361 1208.65 1
1 -2 -4 9699.94 104.006 1
3 2 -4 36923.3 318.63 -2
-1 -2 4 36923.3 318.63 1
1 2 -3 18711.6 99.6307 1
1 2 -2 917.074 34.8578 -2
-1 -2 2 917.074 34.8578 1
0 -2 -1 148.389 13.767 -2
-1 2 1 148.389 13.767 1
1 -2 0 80.8888 16.3421 -2
1 2 0 80.8888 16.3421 1
-2 -2 1 10682.8 137.63 -2
-1 2 -1 10682.8 137.63 1
-3 -2 2 3564.82 97.4803 -2
-1 2 -2 3564.82 97.4803 1
-4 2 3 32554.4 246.429 -2
-1 -2 -3 32554.4 246.429 1
-1 2 -4 776.535 81.6863 1
-1 2 -5 89614.5 688.12 1
-6 2 5 89307.7 690.027 -2
-1 -2 -5 89307.7 690.027 1
-1 -2 -6 670.45 108.856 1
-1 -2 -7 5546.16 148.831 1
8 2 -7 6544.3 305.796 -2
1 -2 7 6544.3 305.796 1
-1 2 -8 21386.5 240.434 1
1 2 9 2437.19 79.476 1
1 2 10 19292.5 117.035 1
1 2 11 764.718 84.7892 1
1 -2 12 27871.3 211.856 1
1 -2 13 307.777 91.3153 1
-1 2 -14 25572.9 176.71 1
1 2 15 660.109 150.337 1
1 2 16 4413.93 164.283 1
-1 -2 -17 518.22 93.3209 1
-1 2 -18 642.6 75.8745 1
1 2 19 12.2138 50.7535 1
-1 -3 19 588.227 66.23 1
-1 3 18 3328.21 92.3006 1
1 3 -17 472.617 95.4583 1
-1 -3 16 10360 117.676 1
-1 -3 15 267.707 121.109 1
1 -3 -14 157.668 95.4334 1
1 -3 -13 2114.87 88.8599 1
-1 -3 12 3606.31 88.613 1
1 3 -11 6381.51 111.308 1
1 3 -10 16738.6 173.127 1
-1 3 9 46949.5 286.377 1
7 -3 -8 1412.16 155.331 -2
-1 3 8 1412.16 155.331 1
1 -3 -7 1470.49 168.736 1
6 3 -7 12228.8 215.937 -2
-1 -3 7 12228.8 215.937 1
1 -3 -6 4521.91 133.8 1
5 -3 -6 6169.24 150.431 -2
-1 3 6 6169.24 150.431 1
1 3 -5 32460.7 361.729 1
-4 3 5 35449.9 213.128 -2
1 -3 -5 35449.9 213.128 1
1 3 -4 124307 595.465 1
3 -3 -4 266334 485.826 -2
-1 3 4 266334 485.826 1
2 -3 -3 86839 195.694 -2
-1 3 3 86839 195.694 1
-1 -3 2 7798.78 72.0352 -2
1 3 -2 7798.78 72.0352 1
0 3 -1 77794.9 295.233 -2
-1 -3 1 77794.9 295.233 1
-1 -3 0 531649 707.863 -2
-1 3 0 531649 707.863 1
-2 3 1 14238.7 157.599 -2
-1 -3 -1 14238.7 157.599 1
-3 3 2 1797.36 73.8157 -2
-1 -3 -2 1797.36 73.8157 1
-4 3 3 34439.3 276.978 -2
-1 -3 -3 34439.3 276.978 1
-5 -3 4 98712.8 477.919 -2
-1 3 -4 98712.8 477.919 1
-6 3 5 52196.5 386.849 -2
-1 -3 -5 52196.5 386.849 1
-1 -3 -6 22162 293.027 1
7 -3 -6 34656.4 337.272 -2
1 3 6 34656.4 337.272 1
-1 -3 -7 10548.4 238.949 1
8 3 -7 21416.8 309.562 -2
1 -3 7 21416.8 309.562 1
1 3 8 14199.3 236.201 1
9 3 -8 34159.8 609.049 -2
1 -3 8 34159.8 609.049 1
1 3 9 546.701 91.119 1
-1 -3 -10 1550.27 88.2635 1
1 -3 11 2985.63 97.9236 1
1 -3 12 2315.75 115.471 1
1 3 13 68.1169 90.4261 1
1 -3 14 2144.83 110.408 1
1 -3 15 2089.81 115.347 1
1 -3 16 1703.87 89.413 1
-1 3 -17 554.284 86.6146 1
1 -3 18 529.145 66.0937 1
1 3 19 -7.87741 62.7069 1
-1 4 19 27.7659 14.9244 1
1 4 -18 149.948 69.1269 1
-1 -4 17 -67.2345 71.0372 1
-1 4 16 1694.51 87.7196 1
1 4 -15 -29.6099 84.7762 1
-1 -4 14 34217.2 211.98 1
-1 -4 13 147.567 86.478 1
-1 4 12 1058.19 82.1882 1
-1 -4 11 123.427 83.0973 1
-1 -4 10 7705.54 96.8986 1
1 4 -9 13786.4 157.269 1
8 4 -9 16031.2 294.578 -2
-1 -4 9 16031.2 294.578 1
1 -4 -8 4834.63 122.98 1
6 4 -7 4884.98 161.683 -2
-1 -4 7 4884.98 161.683 1
5 -4 -6 143094 550.404 -2
-1 4 6 143094 550.404 1
4 -4 -5 60359.9 322.043 -2
-1 4 5 60359.9 322.043 1
3 4 -4 1068.96 72.9519 -2
-1 -4 4 1068.96 72.9519 1
-2 4 3 6937.67 115.829 -2
1 -4 -3 6937.67 115.829 1
1 4 -2 246396 378.13 -2
-1 -4 2 246396 378.13 1
0 4 -1 116127 600.777 -2
-1 -4 1 116127 600.777 1
1 -4 0 33298.5 268.106 -2
1 4 0 33298.5 268.106 1
2 -4 -1 153320 249.607 -2
1 4 1 153320 249.607 1
-3 -4 2 57867.8 248.539 -2
-1 4 -2 57867.8 248.539 1
-4 -4 3 6143.19 110.281 -2
-1 4 -3 6143.19 110.281 1
5 4 -4 16711.7 149.458 -2
1 -4 4 16711.7 149.458 1
-6 4 5 112412 390.223 -2
-1 -4 -5 112412 390.223 1
7 4 -6 20478.1 199.001 -2
1 -4 6 20478.1 199.001 1
-1 4 -7 2263.43 163.355 1
8 -4 -7 23035.6 318.493 -2
1 4 7 23035.6 318.493 1
-1 -4 -8 508.619 85.2524 1
9 -4 -8 16983.6 314.684 -2
1 4 8 16983.6 314.684 1
1 4 9 11754.3 103.835 1
1 -4 10 571.133 74.2606 1
1 -4 11 7479.82 110.197 1
1 -4 12 8927.8 121.332 1
1 -4 13 3936.03 99.1342 1
1 -4 14 3525.86 110.963 1
-1 -4 -15 173.708 93.2214 1
-1 4 -16 353.219 72.175 1
-1 4 -17 564.591 73.6618 1
-1 -4 -18 3.51549 14.5643 1
1 -5 -18 18.8141 12.6061 1
-1 5 17 11.9998 61.6403 1
-1 -5 16 341.415 75.1605 1
-1 -5 15 2314.2 81.8604 1
-1 5 14 541.082 77.2751 1
-1 -5 13 3059.44 84.8373 1
-1 5 12 21115.9 185.321 1
11 5 -12 20926.2 380.715 -2
-1 -5 12 20926.2 380.715 1
1 5 -11 24815.6 188.198 1
-1 5 10 4664.89 85.5551 1
1 -5 -9 5000.6 111.091 1
8 5 -9 8663.89 351.533 -2
-1 -5 9 8663.89 351.533 1
1 -5 -8 3324.94 138.408 1
7 -5 -8 7037.47 141.977 -2
-1 5 8 7037.47 141.977 1
1 5 -7 1859.42 180.997 1
-6 5 7 3862.47 134.412 -2
1 -5 -7 3862.47 134.412 1
5 -5 -6 7192.81 117.328 -2
-1 5 6 7192.81 117.328 1
4 5 -5 13076.9 126.729 -2
-1 -5 5 13076.9 126.729 1
3 -5 -4 55585.4 296.186 -2
-1 5 4 55585.4 296.186 1
2 5 -3 44605.1 146.571 -2
-1 -5 3 44605.1 146.571 1
1 5 -2 750.05 114.949 -2
-1 -5 2 750.05 114.949 1
0 -5 -1 34524.4 323.937 -2
-1 5 1 34524.4 323.937 1
1 5 0 22650.6 208.042 -2
1 -5 0 22650.6 208.042 1
2 -5 -1 13512.1 246.097 -2
1 5 1 13512.1 246.097 1
-3 5 2 47609.3 156.214 -2
-1 -5 -2 47609.3 156.214 1
4 5 -3 15035.3 122.035 -2
1 -5 3 15035.3 122.035 1
5 5 -4 52814.5 256.492 -2
1 -5 4 52814.5 256.492 1
-6 5 5 40348.8 240.467 -2
-1 -5 -5 40348.8 240.467 1
-7 5 6 45030.9 278.552 -2
-1 -5 -6 45030.9 278.552 1
8 -5 -7 37900.4 191.556 -2
1 5 7 37900.4 191.556 1
-1 5 -8 40465.6 228.362 1
9 5 -8 42066.2 324.996 -2
1 -5 8 42066.2 324.996 1
-1 5 -9 1563.26 81.8279 1
-1 -5 -10 767.145 67.5556 1
-1 -5 -11 641.21 69.474 1
1 -5 12 6541.84 115.365 1
-1 5 -13 374.951 90.5502 1
1 -5 14 3516.38 95.1595 1
1 5 15 298.944 73.383 1
1 5 16 2176.07 65.2985 1
1 -5 17 -1.50917 10.5053 1
-1 6 18 -37.195 155.052 1
-1 6 17 115.52 210.633 1
-1 6 16 -30.8848 105.047 1
1 -6 -15 474.53 71.0058 1
1 -6 -14 3842.29 84.7406 1
1 -6 -13 712.16 99.0427 1
-1 -6 12 31387.1 224.817 1
11 6 -12 48509.1 520.96 -2
-1 -6 12 48509.1 520.96 1
-1 6 11 2609.88 130.866 1
10 6 -11 6069.93 308.128 -2
-1 -6 11 6069.93 308.128 1
1 -6 -10 770.587 102.771 1
9 6 -10 2062.95 218.091 -2
-1 -6 10 2062.95 218.091 1
-1 6 9 10163.2 175.364 1
8 -6 -9 31438.7 263.959 -2
-1 6 9 31438.7 263.959 1
7 -6 -8 7454.7 151.351 -2
-1 6 8 7454.7 151.351 1
1 -6 -7 5073.11 197.097 1
6 -6 -7 6413.51 162.066 -2
-1 6 7 6413.51 162.066 1
-5 6 6 23296.9 328.78 -2
1 -6 -6 23296.9 328.78 1
4 -6 -5 5155.72 186.676 -2
-1 6 5 5155.72 186.676 1
3 -6 -4 21339 490.553 -2
-1 6 4 21339 490.553 1
2 -6 -3 11890.7 275.443 -2
-1 6 3 11890.7 275.443 1
-1 6 2 2300.8 142.399 -2
1 -6 -2 2300.8 142.399 1
0 6 -1 30171.2 435.55 -2
-1 -6 1 30171.2 435.55 1
1 6 0 4435.91 115.153 -2
1 -6 0 4435.91 115.153 1
2 6 -1 21529.8 290.12 -2
1 -6 1 21529.8 290.12 1
3 6 -2 93677.8 694.666 -2
1 -6 2 93677.8 694.666 1
4 -6 -3 6470.08 233.331 -2
1 6 3 6470.08 233.331 1
-6 6 5 62624.5 306.104 -2
-1 -6 -5 62624.5 306.104 1
-7 6 6 10716.9 167.524 -2
-1 -6 -6 10716.9 167.524 1
-8 6 7 3964.99 145.519 -2
-1 -6 -7 3964.99 145.519 1
1 6 8 8376.56 177.414 1
9 6 -8 20884.7 235.872 -2
1 -6 8 20884.7 235.872 1
1 -6 9 1041.44 93.9267 1
1 -6 10 9390.93 118.3 1
-1 -6 -11 198.679 89.1236 1
-1 -6 -12 151.481 88.7941 1
-1 -6 -13 399.017 76.263 1
1 -6 14 2432.43 77.0645 1
1 6 15 1027.58 109.339 1
1 -6 16 -83.897 110.119 1
-1 -7 18 396.686 60.1509 1
-1 7 17 2865.55 206.26 1
-1 -7 16 41.1834 129.498 1
-1 7 15 58.5324 117.92 1
-1 -7 14 4250.14 132.056 1
-1 -7 13 -60.4869 106.9 1
-1 -7 12 2140.7 157.339 1
11 7 -12 2201.66 306.88 -2
-1 -7 12 2201.66 306.88 1
-1 7 11 743.644 182.509 1
10 7 -11 714.855 247.986 -2
-1 -7 11 714.855 247.986 1
-1 7 10 29267.2 241.302 1
9 -7 -10 49068.3 863.193 -2
-1 7 10 49068.3 863.193 1
-1 7 9 33010.2 237.23 1
8 -7 -9 32609.2 350.558 -2
-1 7 9 32609.2 350.558 1
7 -7 -8 20746 178.451 -2
-1 7 8 20746 178.451 1
6 -7 -7 6115.8 154.786 -2
-1 7 7 6115.8 154.786 1
5 -7 -6 2076.33 180.433 -2
-1 7 6 2076.33 180.433 1
-4 7 5 3415.83 138.628 -2
1 -7 -5 3415.83 138.628 1
-3 7 4 15881.6 195.659 -2
1 -7 -4 15881.6 195.659 1
2 7 -3 1852 131.435 -2
-1 -7 3 1852 131.435 1
1 -7 -2 6156.12 213.221 -2
-1 7 2 6156.12 213.221 1
0 7 1 29887.1 489.88 -2
1 -7 -1 29887.1 489.88 1
1 7 0 16538.9 284.393 -2
1 -7 0 16538.9 284.393 1
2 7 -1 47097.5 462.307 -2
1 -7 1 47097.5 462.307 1
3 7 -2 8901.21 184.048 -2
1 -7 2 8901.21 184.048 1
4 7 -3 34570.5 332.247 -2
1 -7 3 34570.5 332.247 1
-5 7 4 739.241 145.972 -2
-1 -7 -4 739.241 145.972 1
-6 7 5 17938.4 274.996 -2
-1 -7 -5 17938.4 274.996 1
7 7 -6 6781.82 148.851 -2
1 -7 6 6781.82 148.851 1
8 -7 -7 2445.99 110.413 -2
1 7 7 2445.99 110.413 1
1 7 8 1192.27 193.043 1
9 7 -8 15554.4 184.01 -2
1 -7 8 15554.4 184.01 1
1 -7 9 54.8928 118.059 1
10 -7 -9 9661.39 513.356 -2
1 7 9 9661.39 513.356 1
1 7 10 11297 147.089 1
1 -7 11 88.7977 140.992 1
12 7 -11 5943.75 345.195 -2
1 -7 11 5943.75 345.195 1
-1 -7 -12 14866.1 168.171 1
1 -7 13 2325.26 114.812 1
1 -7 14 -7.45221 115.044 1
1 -7 15 1230.67 102.97 1
1 -7 16 293.614 100.814 1
-1 8 17 110.431 139.801 1
-1 8 16 3801.31 225.29 1
-1 8 15 -3.12519 109.173 1
-1 -8 14 270.933 124.248 1
-1 -8 13 3305.08 143.117 1
1 -8 -12 9132.04 329.62 1
-1 8 11 -33.1989 185.577 1
10 -8 -11 4836.51 487.632 -2
-1 8 11 4836.51 487.632 1
-1 8 10 290.596 161.153 1
9 8 -10 16401.9 253.362 -2
-1 -8 10 16401.9 253.362 1
-1 -8 9 770.432 135.048 1
8 8 -9 3464.35 235.555 -2
-1 -8 9 3464.35 235.555 1
7 8 -8 6127.49 143.987 -2
-1 -8 8 6127.49 143.987 1
-6 8 7 10266 164.442 -2
1 -8 -7 10266 164.442 1
-5 8 6 3592.86 116.957 -2
1 -8 -6 3592.86 116.957 1
-4 8 5 6019.82 108.791 -2
1 -8 -5 6019.82 108.791 1
-3 8 4 18189.4 227.164 -2
1 -8 -4 18189.4 227.164 1
-2 8 3 667.476 92.2331 -2
1 -8 -3 667.476 92.2331 1
-1 8 2 89464.3 461.465 -2
1 -8 -2 89464.3 461.465 1
0 8 1 2879.14 186.515 -2
1 -8 -1 2879.14 186.515 1
-1 8 0 1085.08 192.464 -2
-1 -8 0 1085.08 192.464 1
2 8 -1 36733.5 357.517 -2
1 -8 1 36733.5 357.517 1
3 -8 -2 19044.3 214.489 -2
1 8 2 19044.3 214.489 1
4 -8 -3 7224.23 110.653 -2
1 8 3 7224.23 110.653 1
-5 8 4 8363.8 131.19 -2
-1 -8 -4 8363.8 131.19 1
6 -8 -5 10087.3 122.876 -2
1 8 5 10087.3 122.876 1
-7 8 6 6872.55 117.266 -2
-1 -8 -6 6872.55 117.266 1
8 -8 -7 24963.6 175.807 -2
1 8 7 24963.6 175.807 1
1 8 8 9068.14 288.308 1
9 -8 -8 21517.2 187.592 -2
1 8 8 21517.2 187.592 1
1 -8 9 305.753 152.532 1
10 8 -9 1185.22 234.816 -2
1 -8 9 1185.22 234.816 1
1 8 10 20851 183.762 1
1 -8 11 3864.8 183.63 1
1 -8 12 1041.39 127.608 1
-1 -8 -13 116.824 99.7789 1
1 8 14 1228.65 111.343 1
1 8 15 -51.5953 109.466 1
-1 -9 17 667.618 58.2274 1
-1 9 16 1128.81 158.02 1
-1 -9 15 -183.673 120.697 1
-1 -9 14 10.3159 103.774 1
1 -9 -13 539.461 158.01 1
1 -9 -12 3066.84 282.34 1
-1 -9 11 100.871 137.932 1
10 9 -11 256.197 270.55 -2
-1 -9 11 256.197 270.55 1
-1 -9 10 5118.72 200.885 1
9 9 -10 10663.6 256.062 -2
-1 -9 10 10663.6 256.062 1
8 -9 -9 8241.78 200.601 -2
-1 9 9 8241.78 200.601 1
7 -9 -8 10827.2 177.838 -2
-1 9 8 10827.2 177.838 1
-6 9 7 13296.2 180.384 -2
1 -9 -7 13296.2 180.384 1
-5 9 6 43180 301.507 -2
1 -9 -6 43180 301.507 1
-4 9 5 5284.52 139.724 -2
1 -9 -5 5284.52 139.724 1
-3 9 4 40618.3 227.672 -2
1 -9 -4 40618.3 227.672 1
2 9 -3 10356.8 141.77 -2
-1 -9 3 10356.8 141.77 1
-1 9 2 292.089 88.2569 -2
1 -9 -2 292.089 88.2569 1
0 9 -1 21671.8 171.648 -2
-1 -9 1 21671.8 171.648 1
-1 9 0 53267.8 239.159 -2
-1 -9 0 53267.8 239.159 1
-2 9 1 10976.7 153.686 -2
-1 -9 -1 10976.7 153.686 1
-3 9 2 20232.3 159.2 -2
-1 -9 -2 20232.3 159.2 1
-4 9 3 2493.59 86.4271 -2
-1 -9 -3 2493.59 86.4271 1
-5 9 4 2838.07 97.1082 -2
-1 -9 -4 2838.07 97.1082 1
-6 9 5 3950.76 119.269 -2
-1 -9 -5 3950.76 119.269 1
7 -9 -6 8265.61 112.169 -2
1 9 6 8265.61 112.169 1
8 9 -7 10569.1 131.08 -2
1 -9 7 10569.1 131.08 1
1 9 8 6607.2 287.128 1
9 -9 -8 7554.26 141.073 -2
1 9 8 7554.26 141.073 1
1 -9 9 -12.989 154.592 1
10 9 -9 588.141 222.117 -2
1 -9 9 588.141 222.117 1
1 -9 10 7049.6 207.271 1
11 9 -10 16387.5 375.605 -2
1 -9 10 16387.5 375.605 1
-1 -9 -11 163.866 130.833 1
12 9 -11 946.743 275.665 -2
1 -9 11 946.743 275.665 1
-1 -9 -12 7141.35 177.78 1
-1 -9 -13 1382.06 112.404 1
1 -9 14 2147.25 99.4964 1
-1 -10 16 1064.57 67.2559 1
-1 10 15 1484.47 164.066 1
1 -10 -14 896.926 108.804 1
1 -10 -13 1521.74 148.529 1
-1 -10 12 456.489 151.23 1
11 10 -12 150.319 236.814 -2
-1 -10 12 150.319 236.814 1
-1 -10 11 1127.61 166.11 1
10 10 -11 2035.88 259.148 -2
-1 -10 11 2035.88 259.148 1
-1 10 10 2743.18 288.099 1
9 10 -10 5265.32 210.847 -2
-1 -10 10 5265.32 210.847 1
-1 10 9 422.324 258.396 1
8 10 -9 340.787 195.561 -2
-1 -10 9 340.787 195.561 1
-7 10 8 23497.4 231.918 -2
1 -10 -8 23497.4 231.918 1
6 10 -7 23014 230.907 -2
-1 -10 7 23014 230.907 1
-5 10 6 8244.86 201.561 -2
1 -10 -6 8244.86 201.561 1
-4 10 5 2300.5 154.77 -2
1 -10 -5 2300.5 154.77 1
-3 10 4 14278.5 142.951 -2
1 -10 -4 14278.5 142.951 1
-2 10 3 10243.1 156.586 -2
1 -10 -3 10243.1 156.586 1
1 10 -2 121398 448.006 -2
-1 -10 2 121398 448.006 1
0 10 -1 1461.35 118.281 -2
-1 -10 1 1461.35 118.281 1
-1 10 0 10801.5 148.64 -2
-1 -10 0 10801.5 148.64 1
-2 -10 1 9325.39 160.873 -2
-1 10 -1 9325.39 160.873 1
-3 10 2 22265.6 201.158 -2
-1 -10 -2 22265.6 201.158 1
-4 10 3 3355.4 142.721 -2
-1 -10 -3 3355.4 142.721 1
5 10 -4 11157.5 149.927 -2
1 -10 4 11157.5 149.927 1
-6 10 5 6287.5 133.27 -2
-1 -10 -5 6287.5 133.27 1
7 10 -6 8989.23 156.64 -2
1 -10 6 8989.23 156.64 1
8 -10 -7 6020.99 144.725 -2
1 10 7 6020.99 144.725 1
1 -10 8 2256.2 191.002 1
9 10 -8 6728.55 193.846 -2
1 -10 8 6728.55 193.846 1
1 10 9 3225.13 279.341 1
-10 10 9 7647.49 233.738 -2
-1 -10 -9 7647.49 233.738 1
-1 -10 -10 21881.8 287.064 1
11 10 -10 22939.3 362.044 -2
1 -10 10 22939.3 362.044 1
-1 -10 -11 -110.819 216.773 1
12 10 -11 480.69 241.451 -2
1 -10 11 480.69 241.451 1
-1 -10 -12 377.566 92.1937 1
1 10 13 147.453 87.3261 1
1 10 14 229.897 87.1104 1
-1 11 14 199.529 88.2174 1
-1 -11 13 144.045 87.1863 1
1 -11 -12 5059.03 151.53 1
-1 -11 11 -62.2365 188.035 1
-10 11 11 1947.75 304.202 -2
1 -11 -11 1947.75 304.202 1
-1 -11 10 5209.57 188.426 1
-9 11 10 4806.63 214.507 -2
1 -11 -10 4806.63 214.507 1
-1 11 9 547.598 256.753 1
8 11 -9 11928.1 212.594 -2
-1 -11 9 11928.1 212.594 1
-7 11 8 3194.15 196.623 -2
1 -11 -8 3194.15 196.623 1
6 11 -7 4352.08 199.989 -2
-1 -11 7 4352.08 199.989 1
-5 11 6 5676.45 164.775 -2
1 -11 -6 5676.45 164.775 1
4 11 -5 900.398 182.666 -2
-1 -11 5 900.398 182.666 1
-3 11 4 35950.8 283.463 -2
1 -11 -4 35950.8 283.463 1
2 11 -3 4434.52 161.336 -2
-1 -11 3 4434.52 161.336 1
1 -11 -2 2603.53 131.812 -2
-1 11 2 2603.53 131.812 1
0 -11 -1 9309.5 181.869 -2
-1 11 1 9309.5 181.869 1
-1 -11 0 53991.4 324.357 -2
-1 11 0 53991.4 324.357 1
2 11 -1 4289.62 171.579 -2
1 -11 1 4289.62 171.579 1
3 11 -2 3531.49 130.406 -2
1 -11 2 3531.49 130.406 1
4 11 -3 1341.99 131.925 -2
1 -11 3 1341.99 131.925 1
-5 11 4 4505.43 156.81 -2
-1 -11 -4 4505.43 156.81 1
-6 11 5 7147.73 135.541 -2
-1 -11 -5 7147.73 135.541 1
7 -11 -6 9206.25 183.81 -2
1 11 6 9206.25 183.81 1
-8 11 7 4601.36 166.01 -2
-1 -11 -7 4601.36 166.01 1
-9 11 8 4933.82 172.301 -2
-1 -11 -8 4933.82 172.301 1
1 -11 9 1245.67 159.483 1
10 11 -9 1271.46 178.47 -2
1 -11 9 1271.46 178.47 1
-1 -11 -10 -87.0223 221.759 1
11 11 -10 127.562 159.59 -2
1 -11 10 127.562 159.59 1
-1 -11 -11 -268.333 110.805 1
-1 -11 -12 1503.39 119.68 1
1 -11 13 61.1753 104.572 1
-1 -12 13 284.562 41.8268 1
1 -12 -12 781.653 83.8551 1
11 12 -12 1524.15 111.187 -2
-1 -12 12 1524.15 111.187 1
-1 -12 11 24.4893 113.629 1
-1 -12 10 1663.07 142.084 1
-9 12 10 3376.33 276.903 -2
1 -12 -10 3376.33 276.903 1
8 12 -9 5533.15 145.347 -2
-1 -12 9 5533.15 145.347 1
7 -12 -8 4471.43 152.319 -2
-1 12 8 4471.43 152.319 1
6 -12 -7 3410.28 180.863 -2
-1 12 7 3410.28 180.863 1
-5 12 6 16079.7 201.24 -2
1 -12 -6 16079.7 201.24 1
4 12 -5 5005.2 188.092 -2
-1 -12 5 5005.2 188.092 1
3 12 -4 1212.08 166.942 -2
-1 -12 4 1212.08 166.942 1
-2 12 3 1694.14 141.962 -2
1 -12 -3 1694.14 141.962 1
1 -12 -2 6870.49 178.939 -2
-1 12 2 6870.49 178.939 1
0 -12 -1 1125.88 146.296 -2
-1 12 1 1125.88 146.296 1
-1 -12 0 -11.1995 163.973 -2
-1 12 0 -11.1995 163.973 1
2 12 -1 9807.49 347.632 -2
1 -12 1 9807.49 347.632 1
3 -12 -2 14060.1 230.84 -2
1 12 2 14060.1 230.84 1
4 12 -3 3236.12 177.274 -2
1 -12 3 3236.12 177.274 1
5 12 -4 1107.3 162.661 -2
1 -12 4 1107.3 162.661 1
-6 12 5 4100.91 155.532 -2
-1 -12 -5 4100.91 155.532 1
-7 12 6 1331.9 200.377 -2
-1 -12 -6 1331.9 200.377 1
8 12 -7 2904.93 178.098 -2
1 -12 7 2904.93 178.098 1
9 12 -8 11200.4 190.463 -2
1 -12 8 11200.4 190.463 1
1 12 9 -235.203 197.701 1
10 12 -9 1457.03 143.206 -2
1 -12 9 1457.03 143.206 1
1 -12 10 9479.51 210.609 1
11 12 -10 155.386 35.3851 -2
1 -12 10 155.386 35.3851 1
-1 -12 -11 213.489 78.7856 1
1 -12 12 205.86 54.3898 1
-1 13 12 497.232 60.7224 1
-1 13 11 -24.1916 74.5219 1
-1 -13 10 1483.7 127.933 1
9 -13 -10 864.81 121.764 -2
-1 13 10 864.81 121.764 1
-1 13 9 -261.501 182.108 1
8 -13 -9 702.504 122.513 -2
-1 13 9 702.504 122.513 1
7 -13 -8 5368.37 108.029 -2
-1 13 8 5368.37 108.029 1
-6 13 7 3602.6 110.67 -2
1 -13 -7 3602.6 110.67 1
5 13 -6 1059.98 121.345 -2
-1 -13 6 1059.98 121.345 1
4 13 -5 413.775 107.796 -2
-1 -13 5 413.775 107.796 1
3 -13 -4 3253.43 132.866 -2
-1 13 4 3253.43 132.866 1
2 -13 -3 3084.99 158.52 -2
-1 13 3 3084.99 158.52 1
-1 13 2 1369 127.545 -2
1 -13 -2 1369 127.545 1
0 13 1 1873.5 116.674 -2
1 -13 -1 1873.5 116.674 1
-1 13 0 7639.73 227.511 -2
-1 -13 0 7639.73 227.511 1
-2 13 1 1285.06 184.146 -2
-1 -13 -1 1285.06 184.146 1
3 13 -2 2016.45 199.691 -2
1 -13 2 2016.45 199.691 1
4 13 -3 2534.15 146.787 -2
1 -13 3 2534.15 146.787 1
5 -13 -4 12563 169.745 -2
1 13 4 12563 169.745 1
6 -13 -5 3317 148.374 -2
1 13 5 3317 148.374 1
7 13 -6 11507.5 237.178 -2
1 -13 6 11507.5 237.178 1
8 13 -7 919.172 132.428 -2
1 -13 7 919.172 132.428 1
-9 13 8 2601.67 111.265 -2
-1 -13 -8 2601.67 111.265 1
-10 13 9 665.543 126.307 -2
-1 -13 -9 665.543 126.307 1
-1 -13 -10 412.975 66.5662 1
11 -13 -10 379.199 104.764 -2
1 13 10 379.199 104.764 1
-8 14 9 972.015 65.9126 -2
1 -14 -9 972.015 65.9126 1
-7 14 8 98.1125 16.9587 -2
1 -14 -8 98.1125 16.9587 1
6 -14 -7 54.0999 20.5042 -2
-1 14 7 54.0999 20.5042 1
5 -14 -6 8112.66 129.651 -2
-1 14 6 8112.66 129.651 1
-4 14 5 95.7758 21.7781 -2
1 -14 -5 95.7758 21.7781 1
3 -14 -4 198.42 103.515 -2
-1 14 4 198.42 103.515 1
2 -14 -3 455.239 105.383 -2
-1 14 3 455.239 105.383 1
1 14 -2 8654.7 197.071 -2
-1 -14 2 8654.7 197.071 1
0 14 1 165.456 131.522 -2
1 -14 -1 165.456 131.522 1
1 14 0 456.947 132.96 -2
1 -14 0 456.947 132.96 1
-2 14 1 160.657 131.579 -2
-1 -14 -1 160.657 131.579 1
-3 14 2 4607.54 147.527 -2
-1 -14 -2 4607.54 147.527 1
4 14 -3 1269.49 110.463 -2
1 -14 3 1269.49 110.463 1
5 14 -4 3032.17 133.094 -2
1 -14 4 3032.17 133.094 1
6 14 -5 2126.91 82.9818 -2
1 -14 5 2126.91 82.9818 1
7 -14 -6 350.962 75.6371 -2
1 14 6 350.962 75.6371 1
8 -14 -7 174.496 65.2868 -2
1 14 7 174.496 65.2868 1
9 14 -8 2836.49 112.453 -2
1 -14 8 2836.49 112.453 1
-1 -14 -9 42.8437 62.2168 1
-5 15 6 2991.73 93.4913 -2
1 -15 -6 2991.73 93.4913 1
-4 15 5 513.29 118.194 -2
1 -15 -5 513.29 118.194 1
-3 15 4 5424.1 162.873 -2
1 -15 -4 5424.1 162.873 1
-2 15 3 684.066 143.51 -2
1 -15 -3 684.066 143.51 1
-1 15 2 140.469 142.007 -2
1 -15 -2 140.469 142.007 1
0 -15 -1 1676.61 98.8596 -2
-1 15 1 1676.61 98.8596 1
-1 15 0 8385.78 129.29 -2
-1 -15 0 8385.78 129.29 1
2 15 -1 167.158 89.2294 -2
1 -15 1 167.158 89.2294 1
3 -15 -2 6909.62 147.219 -2
1 15 2 6909.62 147.219 1
-4 15 3 474.344 107.35 -2
-1 -15 -3 474.344 107.35 1
5 -15 -4 353.414 98.734 -2
1 15 4 353.414 98.734 1
-6 15 5 666.095 112.681 -2
-1 -15 -5 666.095 112.681 1
-7 15 6 5661.73 109.95 -2
-1 -15 -6 5661.73 109.95 1
2 0 -20 2534.1 173.305 1
2 0 -19 4813.6 246.074 1
2 0 -18 -317.53 228.465 1
-2 0 16 28062.4 323.491 1
-2 0 15 25143.5 373.204 1
-2 0 14 2339.25 201.896 1
-2 0 13 3169.06 190.028 1
-2 0 12 43942.7 442.7 1
-2 0 11 2098.04 155.152 1
-2 0 10 134478 556.342 1
-2 0 9 16643.5 279.525 1
-2 0 8 144149 689.123 1
2 0 -7 7062.4 160.454 1
-2 0 6 6748.46 139.364 1
-2 0 5 5700.49 154.908 1
-2 0 4 996641 1557.27 1
-2 0 3 3107.02 66.1773 1
-2 0 2 51450 155.452 1
1 0 1 738.386 31.581 -2
2 0 -1 738.386 31.581 1
-2 0 0 93194 697.178 -2
-2 0 0 93194 697.178 1
-3 0 1 27205.7 252.684 -2
-2 0 -1 27205.7 252.684 1
4 0 -2 866956 1535.82 -2
2 0 2 866956 1535.82 1
-5 0 3 6296.14 218.132 -2
-2 0 -3 6296.14 218.132 1
-6 0 4 58082.8 556.315 -2
-2 0 -4 58082.8 556.315 1
-2 0 -5 203754 1123.03 1
-2 0 -6 39991.7 562.753 1
-2 0 -7 35279.1 590.193 1
-2 0 -8 144966 870.109 1
2 0 9 37626 318.249 1
-2 0 -10 3669.75 164.898 1
2 0 11 22471.9 303.196 1
2 0 12 8751.51 187.967 1
2 0 13 12705.5 222.055 1
2 0 14 1204.19 216.76 1
-2 0 -15 4735.5 305.342 1
-2 0 -16 994.472 243.677 1
-2 0 -17 46.3377 199.234 1
-2 0 -18 4586.25 186.675 1
2 1 -20 189.929 74.2765 1
-2 -1 19 638.699 101.943 1
2 1 -18 8886.39 154.541 1
-2 -1 17 671.876 135.146 1
-2 -1 16 9833.98 184.459 1
-2 1 15 9629.95 206.626 1
-2 1 14 6105.79 178.832 1
-2 -1 13 167.341 121.679 1
-2 1 12 1915.66 92.3988 1
-2 -1 11 1264.78 117.461 1
-2 1 10 83693.7 363.166 1
2 1 -9 15438.7 271.153 1
2 1 -8 99746.1 572.801 1
-2 1 7 3062.62 121.912 1
2 1 -6 59555.1 365.235 1
-2 1 5 8640.31 197.655 1
-2 1 4 1127.37 78.4071 1
-2 1 3 3749.24 95.4162 1
-2 1 2 214138 601.795 1
0 1 -2 350371 413.73 -2
-2 -1 2 350371 413.73 1
-1 -1 -1 9866.84 97.7019 -2
-2 1 1 9866.84 97.7019 1
2 1 0 166407 560.887 -2
2 -1 0 166407 560.887 1
-3 -1 1 23101.7 187.265 -2
-2 1 -1 23101.7 187.265 1
-4 -1 2 79886.2 461.323 -2
-2 1 -2 79886.2 461.323 1
-5 -1 3 39591.7 445.584 -2
-2 1 -3 39591.7 445.584 1
-6 -1 4 52535.7 528.782 -2
-2 1 -4 52535.7 528.782 1
-2 1 -5 941.246 152.404 1
-2 1 -6 20687.5 421.104 1
-2 1 -7 21315.7 461.515 1
2 1 8 9474.23 258.734 1
2 1 9 476.632 116.714 1
2 1 10 54792.2 238.937 1
2 -1 11 5823.48 113.856 1
2 -1 12 4876.96 137.244 1
2 -1 13 189.857 135.227 1
-2 1 -14 5800.09 220.912 1
-2 1 -15 16157.8 380.4 1
-2 1 -16 1028.32 241.953 1
2 -1 17 6759.45 124.014 1
2 1 18 2908.17 83.1252 1
2 1 19 57.0672 61.8324 1
-2 -2 20 1942.33 67.2702 1
2 -2 -19 1291.99 88.8847 1
-2 -2 18 -96.0489 94.1837 1
-2 2 17 100.271 101.702 1
-2 -2 16 19613.2 221.751 1
2 2 -15 143.636 103.665 1
-2 2 14 36898.8 241.39 1
-2 -2 13 10707.3 118.019 1
2 2 -12 17596.9 117.143 1
-2 2 11 19158.6 133.962 1
2 -2 -10 63624.8 326.062 1
-2 2 9 5234.47 132.058 1
2 2 -8 45909.3 280.286 1
-2 2 7 2072.07 81.5502 1
2 2 -6 34716.6 200.448 1
-2 2 5 7280.44 126.742 1
-2 2 4 27335.6 190.109 1
1 -2 -3 20168.5 250.981 -2
-2 2 3 20168.5 250.981 1
0 -2 -2 429933 366.389 -2
-2 2 2 429933 366.389 1
-1 -2 -1 12050.8 103.22 -2
-2 2 1 12050.8 103.22 1
-2 2 0 657516 888.187 -2
-2 -2 0 657516 888.187 1
3 -2 -1 1713.56 53.8686 -2
2 2 1 1713.56 53.8686 1
-4 2 2 138588 644.088 -2
-2 -2 -2 138588 644.088 1
-5 -2 3 4641.38 140.519 -2
-2 2 -3 4641.38 140.519 1
-6 -2 4 6790.39 174.997 -2
-2 2 -4 6790.39 174.997 1
-2 2 -5 2572.12 183.526 1
-7 2 5 3551.87 230.826 -2
-2 -2 -5 3551.87 230.826 1
-2 2 -6 42495.3 416.308 1
-2 2 -7 14175.9 287.899 1
2 -2 8 178040 682.575 1
2 2 9 3955.75 108.207 1
-2 2 -10 116.33 72.1121 1
2 -2 11 2369.24 96.4535 1
-2 2 -12 20762.9 156.686 1
2 2 13 573.03 115.715 1
2 -2 14 2682.02 118.194 1
2 2 15 -137.803 140.12 1
-2 -2 -16 -43.8026 157.852 1
-2 2 -17 1411.06 87.2139 1
2 2 18 5108.9 75.7123 1
-2 3 20 808.464 53.401 1
-2 -3 19 1070.28 77.6723 1
2 3 -18 9727.2 121.883 1
-2 3 17 24.1687 98.5131 1
-2 3 16 4117.32 115.376 1
-2 3 15 125.127 93.5106 1
2 -3 -14 12538.8 130.2 1
-2 3 13 1043.36 82.0916 1
2 -3 -12 25057.5 148.161 1
2 -3 -11 3696.57 83.7972 1
-2 3 10 9658.54 159.01 1
-2 3 9 4297.95 128.019 1
2 3 -8 1025.07 82.2698 1
2 3 -7 974.883 73.0689 1
2 3 -6 37414.1 245.107 1
4 -3 -6 97840 611.261 -2
-2 3 6 97840 611.261 1
2 3 -5 4355.63 81.0809 1
2 -3 -4 322.224 65.4825 -2
-2 3 4 322.224 65.4825 1
1 3 -3 87062.5 403.143 -2
-2 -3 3 87062.5 403.143 1
0 3 -2 149108 282.38 -2
-2 -3 2 149108 282.38 1
-1 3 -1 16121.1 107.937 -2
-2 -3 1 16121.1 107.937 1
-2 -3 0 1562.01 44.5905 -2
-2 3 0 1562.01 44.5905 1
-3 -3 1 56889.2 417.25 -2
-2 3 -1 56889.2 417.25 1
-4 -3 2 164558 734.534 -2
-2 3 -2 164558 734.534 1
-5 3 3 30004.2 320.591 -2
-2 -3 -3 30004.2 320.591 1
-6 -3 4 213414 807.22 -2
-2 3 -4 213414 807.22 1
-7 3 5 7065.55 197.638 -2
-2 -3 -5 7065.55 197.638 1
-2 -3 -6 7620.69 300.29 1
-8 -3 6 11568.4 352.842 -2
-2 3 -6 11568.4 352.842 1
-2 -3 -7 917.159 120.999 1
9 -3 -7 1160.87 249.658 -2
2 3 7 1160.87 249.658 1
-2 -3 -8 28790.7 216.927 1
2 -3 9 856.894 60.164 1
2 -3 10 32852.8 165.875 1
-2 -3 -11 7235.48 100.859 1
2 3 12 3666.73 103.826 1
2 -3 13 1897.95 100.311 1
-2 3 -14 1272.53 115.628 1
2 -3 15 3064.73 114.647 1
-2 3 -16 7411.85 119.25 1
-2 -3 -17 1230.47 77.0903 1
2 -3 18 215.803 54.4322 1
2 -4 -19 609.287 60.7208 1
2 -4 -18 -169.923 75.9201 1
2 4 -17 311.27 91.318 1
2 -4 -16 16996.2 135.668 1
-2 -4 15 488.374 88.8534 1
2 -4 -14 14300 116.38 1
2 -4 -13 1686.94 89.4921 1
-2 -4 12 506.92 92.8032 1
10 4 -12 7687.59 266.422 -2
-2 -4 12 7687.59 266.422 1
2 -4 -11 1412.33 88.6592 1
9 4 -11 514.136 205.402 -2
-2 -4 11 514.136 205.402 1
-2 -4 10 24764 156.23 1
-2 -4 9 617.447 94.6666 1
7 -4 -9 18782.8 333.856 -2
-2 4 9 18782.8 333.856 1
2 -4 -8 14910.4 368.47 1
6 4 -8 27554.4 309.508 -2
-2 -4 8 27554.4 309.508 1
2 -4 -7 672.246 86.8021 1
5 4 -7 11879.8 290.02 -2
-2 -4 7 11879.8 290.02 1
-2 -4 6 24247.5 240.582 1
-4 -4 6 40048.1 312.584 -2
2 4 -6 40048.1 312.584 1
-3 -4 5 47080.1 190.465 -2
2 4 -5 47080.1 190.465 1
-2 -4 4 152621 405.754 -2
2 4 -4 152621 405.754 1
-1 -4 3 7242.9 65.6504 -2
2 4 -3 7242.9 65.6504 1
0 -4 -2 23735.5 282.027 -2
-2 4 2 23735.5 282.027 1
-1 4 -1 13817.9 99.5493 -2
-2 -4 1 13817.9 99.5493 1
-2 -4 0 116841 393.775 -2
-2 4 0 116841 393.775 1
-3 -4 1 90184.9 503.752 -2
-2 4 -1 90184.9 503.752 1
-4 4 2 31696 533.781 -2
-2 -4 -2 31696 533.781 1
-5 -4 3 42975.9 394.12 -2
-2 4 -3 42975.9 394.12 1
-6 -4 4 32135.7 348.634 -2
-2 4 -4 32135.7 348.634 1
-7 -4 5 41918.3 407.06 -2
-2 4 -5 41918.3 407.06 1
-8 4 6 115694 465.377 -2
-2 -4 -6 115694 465.377 1
-2 -4 -7 12164.4 178.626 1
9 -4 -7 46251.5 458.278 -2
2 4 7 46251.5 458.278 1
2 4 8 24214.8 150.351 1
-2 4 -9 8934.09 98.8487 1
2 -4 10 574.283 68.8443 1
2 -4 11 9232.19 118.999 1
-2 -4 -12 8969.73 123.795 1
2 -4 13 2458.52 108.533 1
-2 4 -14 6029.34 136.725 1
-2 -4 -15 1550.54 105.136 1
2 4 16 211.864 63.6547 1
2 -4 17 2049.51 66.5849 1
-2 5 19 -60.4095 163.13 1
2 -5 -18 44.9722 17.252 1
-2 -5 17 3.69512 76.5104 1
2 5 -16 772.264 80.2555 1
-2 5 15 2170.17 83.4674 1
-2 5 14 23701.4 146.064 1
2 5 -13 10003.9 114.917 1
11 5 -13 13595.2 341.584 -2
-2 -5 13 13595.2 341.584 1
2 -5 -12 29040.6 159.426 1
-2 -5 11 6057.71 110.997 1
9 5 -11 6853.99 265.934 -2
-2 -5 11 6853.99 265.934 1
-2 5 10 26235 180.503 1
8 5 -10 30485.1 352.206 -2
-2 -5 10 30485.1 352.206 1
2 5 -9 69.7325 100.227 1
7 5 -9 1634.4 140.113 -2
-2 -5 9 1634.4 140.113 1
2 5 -8 12116.2 189.77 1
6 -5 -8 31102.5 242.214 -2
-2 5 8 31102.5 242.214 1
5 -5 -7 4259.28 134.633 -2
-2 5 7 4259.28 134.633 1
4 -5 -6 224804 1271.68 -2
-2 5 6 224804 1271.68 1
3 -5 -5 24401.5 450.898 -2
-2 5 5 24401.5 450.898 1
2 -5 -4 10384 99.5936 -2
-2 5 4 10384 99.5936 1
1 -5 -3 49637.2 427.597 -2
-2 5 3 49637.2 427.597 1
0 -5 -2 158258 799.726 -2
-2 5 2 158258 799.726 1
1 -5 1 13174.3 206.361 -2
2 5 -1 13174.3 206.361 1
2 -5 0 2650.77 156.801 -2
2 5 0 2650.77 156.801 1
3 -5 -1 3946.94 65.0723 -2
2 5 1 3946.94 65.0723 1
-4 -5 2 5168.24 137.088 -2
-2 5 -2 5168.24 137.088 1
-5 -5 3 8159.41 149.658 -2
-2 5 -3 8159.41 149.658 1
6 5 -4 272678 635.043 -2
2 -5 4 272678 635.043 1
-7 5 5 161599 506.621 -2
-2 -5 -5 161599 506.621 1
-8 -5 6 114489 353.431 -2
-2 5 -6 114489 353.431 1
-2 -5 -7 2605.49 174.593 1
9 5 -7 20668.5 190.84 -2
2 -5 7 20668.5 190.84 1
2 5 8 5782.82 103.421 1
10 5 -8 11358.2 226.4 -2
2 -5 8 11358.2 226.4 1
2 5 9 31118 151.733 1
-2 -5 -10 6870.4 88.3665 1
-2 5 -11 426.802 70.7728 1
-2 -5 -12 11017.5 138.849 1
2 -5 13 4787.24 113.539 1
2 5 14 406.6 89.3447 1
2 -5 15 1478.83 71.8165 1
2 -5 16 232.647 17.654 1
2 5 17 1321.67 81.2135 1
-2 6 18 185.2 194.34 1
2 -6 -17 20.0472 24.1967 1
-2 6 16 1146.32 90.1856 1
-2 -6 15 42.4959 73.3424 1
2 -6 -14 229.152 83.488 1
-2 -6 13 2113.36 126.236 1
-2 -6 12 3443.56 145.2 1
2 -6 -11 136.746 139.296 1
9 6 -11 10014.6 266.65 -2
-2 -6 11 10014.6 266.65 1
-2 6 10 3748.49 170.712 1
8 -6 -10 10566.7 218.342 -2
-2 6 10 10566.7 218.342 1
2 -6 -9 4144.7 110.939 1
7 -6 -9 4032.98 251.404 -2
-2 6 9 4032.98 251.404 1
6 -6 -8 7531.31 146.898 -2
-2 6 8 7531.31 146.898 1
5 -6 -7 13706.8 197.284 -2
-2 6 7 13706.8 197.284 1
-4 6 6 189485 578.903 -2
2 -6 -6 189485 578.903 1
3 -6 -5 11375.2 220.676 -2
-2 6 5 11375.2 220.676 1
2 -6 -4 440959 1377.72 -2
-2 6 4 440959 1377.72 1
1 -6 -3 12155.1 271.854 -2
-2 6 3 12155.1 271.854 1
0 6 2 40802.4 401.927 -2
2 -6 -2 40802.4 401.927 1
1 6 1 21646.2 375.359 -2
2 -6 -1 21646.2 375.359 1
2 -6 0 17243.7 210.459 -2
2 6 0 17243.7 210.459 1
3 6 -1 16271.4 306.226 -2
2 -6 1 16271.4 306.226 1
4 6 -2 95057.4 718.189 -2
2 -6 2 95057.4 718.189 1
-5 6 3 24263.9 443.575 -2
-2 -6 -3 24263.9 443.575 1
6 6 -4 61654.6 436.792 -2
2 -6 4 61654.6 436.792 1
-7 6 5 8713.39 158.229 -2
-2 -6 -5 8713.39 158.229 1
-8 6 6 6138.64 154.699 -2
-2 -6 -6 6138.64 154.699 1
9 6 -7 34513.5 226.101 -2
2 -6 7 34513.5 226.101 1
2 6 8 2841.54 138.464 1
10 6 -8 8015.11 215.7 -2
2 -6 8 8015.11 215.7 1
-2 -6 -9 8167.24 118.858 1
-2 -6 -10 2551.41 96.5996 1
-2 -6 -11 20910.4 175.418 1
2 -6 12 2662.44 104.115 1
2 -6 13 2602.64 93.7248 1
-2 -6 -14 5206.96 94.2547 1
2 6 15 50.2888 19.5694 1
2 -6 16 -135.046 114.259 1
-2 7 18 1614.51 172.633 1
-2 7 17 1923.38 226.366 1
-2 -7 16 93.2984 140.165 1
-2 -7 15 181.385 124.902 1
-2 -7 14 11443.7 161.011 1
-2 7 13 1268.97 210.998 1
11 7 -13 3219.95 305.505 -2
-2 -7 13 3219.95 305.505 1
2 -7 -12 20686.3 401.816 1
10 7 -12 25572.9 361.031 -2
-2 -7 12 25572.9 361.031 1
-2 7 11 6352.27 163.712 1
9 7 -11 22682.4 338.661 -2
-2 -7 11 22682.4 338.661 1
-2 7 10 1825.09 126.974 1
8 -7 -10 4746.91 465.276 -2
-2 7 10 4746.91 465.276 1
-2 -7 9 8521.49 166.033 1
7 -7 -9 23945 244.771 -2
-2 7 9 23945 244.771 1
6 7 -8 10743.1 143.934 -2
-2 -7 8 10743.1 143.934 1
5 -7 -7 2451.55 120.112 -2
-2 7 7 2451.55 120.112 1
4 -7 -6 144696 504.524 -2
-2 7 6 144696 504.524 1
3 -7 -5 20298.1 221.188 -2
-2 7 5 20298.1 221.188 1
-2 7 4 267.822 95.9589 -2
2 -7 -4 267.822 95.9589 1
1 7 -3 1629.15 162.818 -2
-2 -7 3 1629.15 162.818 1
0 7 -2 91914.5 813.412 -2
-2 -7 2 91914.5 813.412 1
-1 7 -1 47366.7 605.065 -2
-2 -7 1 47366.7 605.065 1
-2 7 0 51838.6 472.607 -2
-2 -7 0 51838.6 472.607 1
3 -7 -1 35108.7 403.427 -2
2 7 1 35108.7 403.427 1
4 7 -2 4902.65 168.015 -2
2 -7 2 4902.65 168.015 1
-5 7 3 47770.8 406.061 -2
-2 -7 -3 47770.8 406.061 1
6 -7 -4 38047.6 350.118 -2
2 7 4 38047.6 350.118 1
7 7 -5 21669 199.288 -2
2 -7 5 21669 199.288 1
-8 7 6 16291.1 146.311 -2
-2 -7 -6 16291.1 146.311 1
9 -7 -7 928.624 118.976 -2
2 7 7 928.624 118.976 1
2 7 8 627.519 203.001 1
10 7 -8 1653.75 156.516 -2
2 -7 8 1653.75 156.516 1
-2 -7 -9 14413.6 195.078 1
-11 7 9 16536.9 269.009 -2
-2 -7 -9 16536.9 269.009 1
2 -7 10 16991 187.275 1
2 -7 11 9529.76 139.999 1
2 7 12 3220.15 121.339 1
-2 -7 -13 2103.07 105.736 1
2 -7 14 4599.61 123.899 1
2 -7 15 623.223 110.991 1
-2 -8 18 858.703 63.4027 1
-2 8 17 1605.12 188.974 1
-2 8 16 2083.69 234.354 1
-2 -8 15 -111.862 147.924 1
-2 -8 14 494.091 108.427 1
2 -8 -13 1322.49 265.085 1
11 8 -13 1632.56 287.249 -2
-2 -8 13 1632.56 287.249 1
2 -8 -12 -46.8603 140.638 1
-2 -8 11 8385.69 180.136 1
9 -8 -11 9937 555.594 -2
-2 8 11 9937 555.594 1
-2 8 10 462.921 250.983 1
8 -8 -10 1244.83 152.025 -2
-2 8 10 1244.83 152.025 1
7 -8 -9 10986.5 212.858 -2
-2 8 9 10986.5 212.858 1
6 8 -8 3058.24 162.984 -2
-2 -8 8 3058.24 162.984 1
-5 8 7 1760.06 139.078 -2
2 -8 -7 1760.06 139.078 1
4 -8 -6 3786.26 121.129 -2
-2 8 6 3786.26 121.129 1
-3 8 5 3312.28 97.5632 -2
2 -8 -5 3312.28 97.5632 1
2 -8 -4 137920 551.593 -2
-2 8 4 137920 551.593 1
1 8 -3 609.9 96.5586 -2
-2 -8 3 609.9 96.5586 1
0 8 -2 13107.2 203.341 -2
-2 -8 2 13107.2 203.341 1
-1 8 -1 36834.6 302.979 -2
-2 -8 1 36834.6 302.979 1
-2 8 0 728.636 147.378 -2
-2 -8 0 728.636 147.378 1
-3 8 1 38503.6 366.797 -2
-2 -8 -1 38503.6 366.797 1
-4 8 2 7551.69 117.517 -2
-2 -8 -2 7551.69 117.517 1
5 -8 -3 4256.18 96.5989 -2
2 8 3 4256.18 96.5989 1
-6 8 4 807.069 76.3482 -2
-2 -8 -4 807.069 76.3482 1
7 8 -5 1064.49 94.9742 -2
2 -8 5 1064.49 94.9742 1
-8 8 6 6963.36 128.859 -2
-2 -8 -6 6963.36 128.859 1
-9 8 7 16980.8 161.129 -2
-2 -8 -7 16980.8 161.129 1
2 8 8 538.123 227.023 1
-10 8 8 1003.38 151.893 -2
-2 -8 -8 1003.38 151.893 1
2 -8 9 8461.66 212.098 1
-11 8 9 8800.39 217.241 -2
-2 -8 -9 8800.39 217.241 1
2 -8 10 1861.12 122.572 1
2 -8 11 2611.22 168.542 1
2 -8 12 15621.6 159.737 1
2 8 13 5000.94 110.231 1
2 -8 14 4473.23 110.964 1
2 -8 15 -260.254 117.096 1
-2 -9 17 853.643 76.0636 1
-2 9 16 723.97 180.237 1
-2 9 15 568.714 232.309 1
2 -9 -14 1545.72 127.248 1
-2 -9 13 159.298 157.028 1
-2 -9 12 9266.21 216.589 1
-2 9 11 124.441 141.429 1
9 9 -11 1514.07 275.016 -2
-2 -9 11 1514.07 275.016 1
-2 -9 10 286.294 165.027 1
-8 9 10 1682.05 206.764 -2
2 -9 -10 1682.05 206.764 1
7 -9 -9 3808.5 177.977 -2
-2 9 9 3808.5 177.977 1
6 -9 -8 1791.61 142.122 -2
-2 9 8 1791.61 142.122 1
5 -9 -7 1821.4 152.115 -2
-2 9 7 1821.4 152.115 1
-4 9 6 6136.86 165.652 -2
2 -9 -6 6136.86 165.652 1
3 9 -5 3659.85 137.792 -2
-2 -9 5 3659.85 137.792 1
2 9 -4 455.381 109.548 -2
-2 -9 4 455.381 109.548 1
-1 9 3 9872.55 153.67 -2
2 -9 -3 9872.55 153.67 1
0 9 2 25497.8 212.576 -2
2 -9 -2 25497.8 212.576 1
-1 9 -1 11015.3 169.235 -2
-2 -9 1 11015.3 169.235 1
-2 9 0 10571.4 119.69 -2
-2 -9 0 10571.4 119.69 1
-3 9 1 10790.9 136.08 -2
-2 -9 -1 10790.9 136.08 1
-4 -9 2 12076.3 121.702 -2
-2 9 -2 12076.3 121.702 1
5 9 -3 2839.46 95.0551 -2
2 -9 3 2839.46 95.0551 1
-6 9 4 8958.92 111.003 -2
-2 -9 -4 8958.92 111.003 1
-7 9 5 5068.51 101.029 -2
-2 -9 -5 5068.51 101.029 1
8 -9 -6 8481.44 131.925 -2
2 9 6 8481.44 131.925 1
-9 9 7 4122.66 126.617 -2
-2 -9 -7 4122.66 126.617 1
2 9 8 637.559 236.205 1
-10 9 8 1958.99 136.851 -2
-2 -9 -8 1958.99 136.851 1
2 9 9 917.097 163.564 1
-11 9 9 16163.4 222.42 -2
-2 -9 -9 16163.4 222.42 1
-2 -9 -10 9465.43 211.245 1
12 9 -10 19086 381.204 -2
2 -9 10 19086 381.204 1
2 -9 11 1174.71 125.842 1
-2 -9 -12 353.279 112.467 1
2 -9 13 174.89 92.5311 1
2 -9 14 1945.68 79.9974 1
-2 -10 16 1326.34 89.5475 1
-2 10 15 249.303 182.349 1
-2 -10 14 1325.19 103.583 1
2 -10 -13 110.803 143.031 1
2 -10 -12 42.6255 151.963 1
-2 -10 11 2719.98 182.881 1
9 10 -11 3373.2 267.162 -2
-2 -10 11 3373.2 267.162 1
-2 10 10 5364.26 316.818 1
8 10 -10 10601.3 192.624 -2
-2 -10 10 10601.3 192.624 1
-2 10 9 2543.98 273.76 1
7 10 -9 2647.4 151.092 -2
-2 -10 9 2647.4 151.092 1
-6 10 8 9528.9 168.822 -2
2 -10 -8 9528.9 168.822 1
-5 10 7 8200.85 179.368 -2
2 -10 -7 8200.85 179.368 1
-4 10 6 5110.07 163.655 -2
2 -10 -6 5110.07 163.655 1
-3 10 5 5531.55 190.87 -2
2 -10 -5 5531.55 190.87 1
-2 10 4 4242.07 186.733 -2
2 -10 -4 4242.07 186.733 1
1 10 -3 10135.2 178.611 -2
-2 -10 3 10135.2 178.611 1
0 10 -2 2865.6 134.3 -2
-2 -10 2 2865.6 134.3 1
1 10 1 9381.18 136.291 -2
2 -10 -1 9381.18 136.291 1
2 10 0 10520.5 135.523 -2
2 -10 0 10520.5 135.523 1
3 10 -1 32110.3 218.574 -2
2 -10 1 32110.3 218.574 1
4 10 -2 7992.78 142.496 -2
2 -10 2 7992.78 142.496 1
-5 10 3 5561.28 134.748 -2
-2 -10 -3 5561.28 134.748 1
6 10 -4 4846.59 115.798 -2
2 -10 4 4846.59 115.798 1
7 10 -5 8539.64 117.253 -2
2 -10 5 8539.64 117.253 1
-8 10 6 13899.6 150.298 -2
-2 -10 -6 13899.6 150.298 1
9 -10 -7 5176.24 130.415 -2
2 10 7 5176.24 130.415 1
2 10 8 7871.91 311.611 1
10 10 -8 11773 159.366 -2
2 -10 8 11773 159.366 1
2 10 9 1725.03 140.234 1
11 10 -9 8406.12 293.864 -2
2 -10 9 8406.12 293.864 1
2 -10 10 423.687 155.053 1
12 10 -10 300.881 240.653 -2
2 -10 10 300.881 240.653 1
2 -10 11 68.4877 104.753 1
2 -10 12 1257.23 85.5548 1
2 -10 13 830.41 63.8872 1
-2 11 15 571.715 51.3822 1
-2 11 14 582.028 102.654 1
-2 -11 13 52.4076 97.0961 1
-2 -11 12 2175.91 192.13 1
-2 -11 11 1057.45 196.782 1
-2 11 10 223.341 258.017 1
8 11 -10 1001.14 207.588 -2
-2 -11 10 1001.14 207.588 1
-2 11 9 356.525 256.383 1
-7 11 9 1705.42 170.678 -2
2 -11 -9 1705.42 170.678 1
-6 11 8 15089.1 239.299 -2
2 -11 -8 15089.1 239.299 1
5 11 -7 1022.42 226.624 -2
-2 -11 7 1022.42 226.624 1
-4 11 6 460.169 198.799 -2
2 -11 -6 460.169 198.799 1
3 11 -5 2031.15 206.437 -2
-2 -11 5 2031.15 206.437 1
-2 11 4 1313 168.752 -2
2 -11 -4 1313 168.752 1
-1 11 3 4462.42 191.289 -2
2 -11 -3 4462.42 191.289 1
0 11 2 16481.9 188.093 -2
2 -11 -2 16481.9 188.093 1
-1 11 -1 4510.86 156.604 -2
-2 -11 1 4510.86 156.604 1
2 11 0 38099.1 249.731 -2
2 -11 0 38099.1 249.731 1
-3 11 1 2276.96 147.313 -2
-2 -11 -1 2276.96 147.313 1
-4 11 2 772.827 133.742 -2
-2 -11 -2 772.827 133.742 1
-5 11 3 8767.12 177.632 -2
-2 -11 -3 8767.12 177.632 1
-6 11 4 21436.9 220.822 -2
-2 -11 -4 21436.9 220.822 1
7 11 -5 6646.93 127.276 -2
2 -11 5 6646.93 127.276 1
8 11 -6 8370.15 178.895 -2
2 -11 6 8370.15 178.895 1
9 -11 -7 1181.35 151.553 -2
2 11 7 1181.35 151.553 1
2 11 8 1234.1 241.172 1
10 11 -8 1713.74 217.274 -2
2 -11 8 1713.74 217.274 1
2 11 9 -232.187 215.397 1
11 11 -9 778.922 207.984 -2
2 -11 9 778.922 207.984 1
-2 -11 -10 -28.5989 199.318 1
12 11 -10 426.02 148.049 -2
2 -11 10 426.02 148.049 1
2 -11 11 423.778 76.5326 1
-2 -11 -12 529.753 74.4924 1
2 -11 13 940.84 83.5698 1
-2 12 13 1544.1 91.34 1
11 12 -13 1249.14 77.6532 -2
-2 -12 13 1249.14 77.6532 1
-2 -12 12 1104.22 141.149 1
-10 12 12 1213.21 104.849 -2
2 -12 -12 1213.21 104.849 1
-2 -12 11 259.55 153.207 1
-9 12 11 1769.56 255.662 -2
2 -12 -11 1769.56 255.662 1
-2 12 10 10755.7 190.84 1
-8 12 10 18173.2 369.886 -2
2 -12 -10 18173.2 369.886 1
7 -12 -9 9574.92 156.578 -2
-2 12 9 9574.92 156.578 1
6 12 -8 514.278 134.794 -2
-2 -12 8 514.278 134.794 1
-5 12 7 5091.68 229.606 -2
2 -12 -7 5091.68 229.606 1
-4 12 6 672.403 204.427 -2
2 -12 -6 672.403 204.427 1
-3 12 5 956.32 162.945 -2
2 -12 -5 956.32 162.945 1
2 12 -4 3439.99 177.97 -2
-2 -12 4 3439.99 177.97 1
1 12 -3 2171.07 149.51 -2
-2 -12 3 2171.07 149.51 1
0 12 2 8388.64 219.048 -2
2 -12 -2 8388.64 219.048 1
1 12 1 10285.8 170.867 -2
2 -12 -1 10285.8 170.867 1
2 12 0 1896.28 162.58 -2
2 -12 0 1896.28 162.58 1
3 12 -1 12660.1 360.284 -2
2 -12 1 12660.1 360.284 1
4 12 -2 13006.5 244.99 -2
2 -12 2 13006.5 244.99 1
-5 12 3 2321.06 167.46 -2
-2 -12 -3 2321.06 167.46 1
6 -12 -4 794.943 152.058 -2
2 12 4 794.943 152.058 1
7 12 -5 5541.16 194.263 -2
2 -12 5 5541.16 194.263 1
8 12 -6 2373.95 217.503 -2
2 -12 6 2373.95 217.503 1
9 -12 -7 1140.98 206.922 -2
2 12 7 1140.98 206.922 1
2 12 8 990.387 210.495 1
-10 12 8 2449.86 156.136 -2
-2 -12 -8 2449.86 156.136 1
-2 -12 -9 2052.72 205.479 1
11 12 -9 3269.75 235.632 -2
2 -12 9 3269.75 235.632 1
-2 -12 -10 2556.46 175.983 1
-2 -12 -11 321.488 115.769 1
10 -13 -12 58.8866 90.2183 -2
-2 13 12 58.8866 90.2183 1
-2 -13 11 152.55 94.0305 1
-9 13 11 477.253 106.312 -2
2 -13 -11 477.253 106.312 1
-2 -13 10 183.965 114.764 1
8 13 -10 5.80171 9.50824 -2
-2 -13 10 5.80171 9.50824 1
-2 -13 9 542.412 111.572 1
7 -13 -9 633.795 139.575 -2
-2 13 9 633.795 139.575 1
-6 13 8 9041.68 148.127 -2
2 -13 -8 9041.68 148.127 1
5 13 -7 505.236 106.637 -2
-2 -13 7 505.236 106.637 1
4 13 -6 1246.12 112.758 -2
-2 -13 6 1246.12 112.758 1
3 13 -5 3114.81 151.319 -2
-2 -13 5 3114.81 151.319 1
-2 13 4 580.579 125.767 -2
2 -13 -4 580.579 125.767 1
-1 13 3 2731.07 178.065 -2
2 -13 -3 2731.07 178.065 1
0 13 2 233.034 138.94 -2
2 -13 -2 233.034 138.94 1
1 13 1 1613.9 146.204 -2
2 -13 -1 1613.9 146.204 1
2 13 0 16248.8 292.547 -2
2 -13 0 16248.8 292.547 1
3 13 -1 3372.61 260.407 -2
2 -13 1 3372.61 260.407 1
4 13 -2 1199.85 231.213 -2
2 -13 2 1199.85 231.213 1
5 13 -3 786.743 117.032 -2
2 -13 3 786.743 117.032 1
6 -13 -4 2101.86 143.57 -2
2 13 4 2101.86 143.57 1
7 13 -5 2126.79 135.625 -2
2 -13 5 2126.79 135.625 1
8 13 -6 279.432 172.576 -2
2 -13 6 279.432 172.576 1
9 -13 -7 4495.65 138.482 -2
2 13 7 4495.65 138.482 1
10 13 -8 620.138 107.94 -2
2 -13 8 620.138 107.94 1
-2 -13 -9 318.002 81.6027 1
11 -13 -9 365.022 111.49 -2
2 13 9 365.022 111.49 1
2 13 10 153.53 48.4963 1
-7 14 9 565.89 71.6269 -2
2 -14 -9 565.89 71.6269 1
6 -14 -8 1761.17 98.4068 -2
-2 14 8 1761.17 98.4068 1
-5 14 7 859.947 108.084 -2
2 -14 -7 859.947 108.084 1
4 -14 -6 2269.59 123.339 -2
-2 14 6 2269.59 123.339 1
3 -14 -5 1211.51 124.031 -2
-2 14 5 1211.51 124.031 1
-2 14 4 1854.47 116.936 -2
2 -14 -4 1854.47 116.936 1
1 -14 -3 488.299 110.673 -2
-2 14 3 488.299 110.673 1
0 14 2 3925.18 228.967 -2
2 -14 -2 3925.18 228.967 1
1 14 1 256.828 196.165 -2
2 -14 -1 256.828 196.165 1
2 14 0 1401.05 164.016 -2
2 -14 0 1401.05 164.016 1
3 14 -1 1075.62 148.45 -2
2 -14 1 1075.62 148.45 1
4 -14 -2 1075.17 106.092 -2
2 14 2 1075.17 106.092 1
-5 14 3 5674.56 133.606 -2
-2 -14 -3 5674.56 133.606 1
6 14 -4 494.329 116.395 -2
2 -14 4 494.329 116.395 1
7 -14 -5 3255.52 104.648 -2
2 14 5 3255.52 104.648 1
8 14 -6 997.557 85.4388 -2
2 -14 6 997.557 85.4388 1
-9 14 7 490.684 93.9158 -2
-2 -14 -7 490.684 93.9158 1
-10 14 8 721.233 101.283 -2
-2 -14 -8 721.233 101.283 1
-4 15 6 341.351 97.3622 -2
2 -15 -6 341.351 97.3622 1
-3 15 5 -1.56899 112.531 -2
2 -15 -5 -1.56899 112.531 1
2 -15 -4 278.805 100.023 -2
-2 15 4 278.805 100.023 1
1 -15 -3 760.706 105.616 -2
-2 15 3 760.706 105.616 1
0 -15 -2 2554.72 120.291 -2
-2 15 2 2554.72 120.291 1
1 15 1 273.966 106.447 -2
2 -15 -1 273.966 106.447 1
-2 -15 0 301.311 90.2962 -2
-2 15 0 301.311 90.2962 1
3 -15 -1 797.009 170.111 -2
2 15 1 797.009 170.111 1
-4 15 2 2.13077 13.0944 -2
-2 -15 -2 2.13077 13.0944 1
5 -15 -3 193.483 95.4931 -2
2 15 3 193.483 95.4931 1
-6 15 4 156.073 115.639 -2
-2 -15 -4 156.073 115.639 1
-7 15 5 1031.5 100.843 -2
-2 -15 -5 1031.5 100.843 1
3 0 -21 70.5559 107.102 1
3 0 -20 -266.606 171.855 1
3 0 -19 -140.15 211.463 1
-3 0 17 -177.122 173.877 1
-3 0 16 48.1798 158.724 1
3 0 -15 -210.502 188.89 1
-3 0 14 34.7712 172.348 1
-3 0 13 184.395 176.821 1
-3 0 12 32.7631 145.731 1
3 0 -11 229.864 117.655 1
-3 0 10 -114.63 131.909 1
3 0 -9 360.31 119.792 1
3 0 -8 29.8575 93.0522 1
-3 0 7 -36.3306 102.773 1
-3 0 6 86.6441 87.3057 1
-3 0 5 100.25 78.9588 1
-3 0 4 35.3659 41.3794 1
-3 0 3 -1.10954 29.159 1
1 0 2 122.195 29.0203 -2
3 0 -2 122.195 29.0203 1
-2 0 -1 33956.2 446.199 -2
-3 0 1 33956.2 446.199 1
-3 0 0 56.1383 114.014 -2
-3 0 0 56.1383 114.014 1
4 0 -1 28020.4 308.018 -2
3 0 1 28020.4 308.018 1
-5 0 2 311.695 91.0568 -2
-3 0 -2 311.695 91.0568 1
-6 0 3 12825.3 313.541 -2
-3 0 -3 12825.3 313.541 1
-7 0 4 425.411 181.172 -2
-3 0 -4 425.411 181.172 1
-3 0 -5 685.663 162.567 1
-3 0 -6 67.8597 177.522 1
-3 0 -7 523.204 240.77 1
-3 0 -8 469.66 252.888 1
-3 0 -9 -18.7076 122.745 1
-3 0 -10 69.8026 113.362 1
-3 0 -11 294.05 127.693 1
3 0 12 -117.587 138.787 1
3 0 13 -50.7697 188.933 1
-3 0 -14 -292.279 247.278 1
-3 0 -15 178.926 239.584 1
-3 0 -16 228.936 216.889 1
-3 0 -17 361.064 172.191 1
-3 0 -18 1.94527 108.903 1
-3 -1 21 356.657 57.6429 1
3 1 -20 130.227 84.185 1
-3 -1 19 -11.712 105.802 1
-3 1 18 33.934 125.925 1
-3 1 17 218.015 135.196 1
-3 -1 16 130.894 117.996 1
-3 1 15 15771.3 194.391 1
-3 -1 14 106.299 130.05 1
-3 -1 13 2455.09 144.696 1
-3 1 12 1222.37 92.2652 1
3 1 -11 125.579 95.614 1
-3 1 10 10699.9 250.139 1
3 1 -9 315.617 119.702 1
-3 1 8 6168.19 166.647 1
-3 1 7 8516.6 227.072 1
-3 1 6 1932.74 125.626 1
-3 1 5 271135 940.11 1
-3 1 4 3500.25 60.4384 1
-3 -1 3 7512.16 82.1904 1
0 -1 -3 8434.23 165.126 -2
-3 1 3 8434.23 165.126 1
-1 -1 -2 120421 311.717 -2
-3 1 2 120421 311.717 1
-2 -1 -1 27565.2 236.7 -2
-3 1 1 27565.2 236.7 1
-3 -1 0 18331.8 228.862 -2
-3 1 0 18331.8 228.862 1
4 -1 -1 24950.8 284.855 -2
3 1 1 24950.8 284.855 1
-5 -1 2 233251 911.718 -2
-3 1 -2 233251 911.718 1
-6 -1 3 63875 646.781 -2
-3 1 -3 63875 646.781 1
-7 -1 4 6373.2 262.742 -2
-3 1 -4 6373.2 262.742 1
-8 -1 5 54324.8 658.18 -2
-3 1 -5 54324.8 658.18 1
-3 1 -6 23570.7 496.219 1
-3 1 -7 421.579 216.692 1
-3 1 -8 6991.6 383.383 1
3 -1 9 9287.8 112.399 1
3 1 10 13057.1 121.975 1
-3 1 -11 1833.16 89.3399 1
-3 1 -12 7108.88 172.913 1
-3 1 -13 264.054 135.773 1
-3 1 -14 1621.6 278.881 1
-3 1 -15 -393.196 227.631 1
-3 1 -16 7214.19 264.522 1
3 -1 17 452.344 83.5575 1
3 -1 18 -0.68171 52.4279 1
-3 2 21 429.423 49.4177 1
-3 2 20 10179.1 104.235 1
-3 2 19 902.492 93.7927 1
3 2 -18 -193.969 97.4026 1
-3 -2 17 28.8288 131.422 1
-3 -2 16 2955.84 126.737 1
3 -2 -15 308.976 83.3246 1
3 2 -14 1566.32 106.474 1
-3 2 13 8690.45 111.99 1
-3 2 12 8540.32 105.349 1
3 -2 -11 3504.39 106.122 1
-3 -2 10 25184.2 208.663 1
-3 2 9 1212.27 93.0809 1
3 -2 -8 1237.61 81.1218 1
3 2 -7 6125.21 106.151 1
-3 2 6 155595 567.56 1
-3 2 5 206733 589.39 1
-3 -2 4 27923.4 142.968 1
0 2 -3 170873 292.786 -2
-3 -2 3 170873 292.786 1
-1 2 -2 3668.06 52.1294 -2
-3 -2 2 3668.06 52.1294 1
2 2 1 1944.98 74.9126 -2
3 -2 -1 1944.98 74.9126 1
-3 -2 0 336717 743.106 -2
-3 2 0 336717 743.106 1
-4 -2 1 97095.5 356.992 -2
-3 2 -1 97095.5 356.992 1
5 2 -2 15361.3 177.477 -2
3 -2 2 15361.3 177.477 1
-6 -2 3 17099.8 272.082 -2
-3 2 -3 17099.8 272.082 1
-7 2 4 18234 281.296 -2
-3 -2 -4 18234 281.296 1
-8 2 5 17275.2 295.257 -2
-3 -2 -5 17275.2 295.257 1
-3 2 -6 72306.5 586.75 1
-3 2 -7 10147.6 279.665 1
-3 2 -8 29571.9 203.897 1
3 -2 9 2287.42 68.2223 1
3 -2 10 10842.3 104.283 1
-3 2 -11 1663.25 87.9039 1
3 2 12 2629.48 100.804 1
-3 2 -13 47.668 112.726 1
3 2 14 360.292 104.053 1
-3 2 -15 151.651 164.693 1
-3 -2 -16 281.548 142.279 1
3 -2 17 493.517 69.8774 1
3 -2 18 216.25 52.1455 1
3 -3 -20 155.426 56.0407 1
-3 -3 19 517.773 80.493 1
-3 3 18 -110.168 91.8382 1
-3 -3 17 404.211 128.335 1
-3 -3 16 9794.76 138.709 1
-3 3 15 12385.1 135.75 1
3 3 -14 3859.18 80.3685 1
-3 -3 13 9807.25 112.63 1
-3 3 12 2889 82.6084 1
-3 3 11 1135.41 79.9025 1
-3 -3 10 291.317 102.922 1
-3 -3 9 37563.1 277.899 1
3 3 -8 19273.2 186.612 1
-3 3 7 25021.1 191.719 1
-3 -3 6 1960.16 95.024 1
2 -3 -5 149708 818.987 -2
-3 3 5 149708 818.987 1
-3 3 4 157141 463.81 1
1 -3 -4 286345 1067.32 -2
-3 3 4 286345 1067.32 1
0 -3 -3 63506.4 171.648 -2
-3 3 3 63506.4 171.648 1
3 3 -2 957.242 30.3903 1
-1 3 -2 1571.91 51.3761 -2
-3 -3 2 1571.91 51.3761 1
-2 -3 -1 62302.7 329.606 -2
-3 3 1 62302.7 329.606 1
-3 -3 0 540870 750.86 -2
-3 3 0 540870 750.86 1
4 3 -1 128916 435.355 -2
3 -3 1 128916 435.355 1
-5 -3 2 74492.4 581.103 -2
-3 3 -2 74492.4 581.103 1
-6 3 3 46488.2 443.148 -2
-3 -3 -3 46488.2 443.148 1
-7 -3 4 27082.6 336.607 -2
-3 3 -4 27082.6 336.607 1
-8 -3 5 1311.01 169.088 -2
-3 3 -5 1311.01 169.088 1
-3 -3 -6 18372.6 472.021 1
-9 -3 6 24303.4 508.504 -2
-3 3 -6 24303.4 508.504 1
-3 -3 -7 2005.34 92.6915 1
3 3 8 2399.23 64.6573 1
3 -3 9 4117.65 70.1114 1
3 3 10 16853.5 123.53 1
3 3 11 5401.96 97.8916 1
-3 -3 -12 2633.1 100.975 1
3 3 13 133.571 141.428 1
3 3 14 4564.84 125.344 1
-3 3 -15 923.674 106.322 1
3 -3 16 8358.3 109.538 1
-3 -3 -17 429.068 60.8202 1
-3 -4 20 6.08594 12.0969 1
-3 4 19 3129.18 66.0517 1
-3 4 18 -53.8916 81.6771 1
-3 -4 17 573.29 95.9897 1
-3 4 16 2803.44 111.115 1
3 4 -15 1018.66 80.2624 1
-3 4 14 2915.47 84.1429 1
-3 -4 13 1088.25 70.6466 1
-3 -4 12 1651 79.493 1
-3 -4 11 24635.6 190.331 1
3 -4 -10 508.506 81.6013 1
-3 -4 9 39134.7 222.552 1
-3 -4 8 13138.4 148.544 1
3 4 -7 4302.6 144.03 1
4 -4 -7 5779.24 279.292 -2
-3 4 7 5779.24 279.292 1
3 4 -6 34989.5 293.861 1
3 -4 -6 73870.1 680.621 -2
-3 4 6 73870.1 680.621 1
2 -4 -5 48694.3 526.013 -2
-3 4 5 48694.3 526.013 1
1 -4 -4 939.652 67.8241 -2
-3 4 4 939.652 67.8241 1
0 -4 -3 570.507 77.7771 -2
-3 4 3 570.507 77.7771 1
1 4 2 60558.2 230.759 -2
3 -4 -2 60558.2 230.759 1
-2 4 -1 89818.7 372.625 -2
-3 -4 1 89818.7 372.625 1
3 -4 0 3359.92 65.4637 -2
3 4 0 3359.92 65.4637 1
-4 -4 1 30562.6 372.721 -2
-3 4 -1 30562.6 372.721 1
-5 4 2 2029.15 157.532 -2
-3 -4 -2 2029.15 157.532 1
-6 4 3 7071.04 219.311 -2
-3 -4 -3 7071.04 219.311 1
-7 -4 4 118172 717.893 -2
-3 4 -4 118172 717.893 1
-8 4 5 30944.5 395.07 -2
-3 -4 -5 30944.5 395.07 1
-9 4 6 103703 430.321 -2
-3 -4 -6 103703 430.321 1
-3 -4 -7 1001.43 66.3314 1
10 4 -7 1561.64 204.596 -2
3 -4 7 1561.64 204.596 1
-3 -4 -8 46.6158 64.066 1
-3 4 -9 257.431 68.4862 1
-3 -4 -10 905.35 69.1593 1
3 4 11 387.422 79.6525 1
-3 -4 -12 1742.57 96.3375 1
-3 -4 -13 4184.78 122.543 1
3 -4 14 977.359 105.943 1
3 -4 15 583.883 100.214 1
3 -4 16 474.08 57.2143 1
3 4 17 -6.61287 10.0554 1
3 -5 -19 2.92125 10.0901 1
-3 5 18 16.3459 44.1961 1
3 -5 -17 255.556 81.6053 1
3 5 -16 12923.6 119.408 1
-3 -5 15 215.21 82.8764 1
-3 5 14 19028.1 131.353 1
3 5 -13 485.832 91.1896 1
10 5 -13 14307.1 325.754 -2
-3 -5 13 14307.1 325.754 1
-3 5 12 16.3325 94.7963 1
9 5 -12 10214.2 190.323 -2
-3 -5 12 10214.2 190.323 1
3 5 -11 22593.4 171.743 1
8 5 -11 24141.3 285.923 -2
-3 -5 11 24141.3 285.923 1
-3 -5 10 2633.25 119.502 1
7 5 -10 8690.46 207.007 -2
-3 -5 10 8690.46 207.007 1
3 -5 -9 224.674 151.207 1
6 -5 -9 5600.93 374.514 -2
-3 5 9 5600.93 374.514 1
3 -5 -8 6357.25 157.046 1
5 -5 -8 29150.8 552.457 -2
-3 5 8 29150.8 552.457 1
4 -5 -7 23354.5 238.341 -2
-3 5 7 23354.5 238.341 1
3 -5 -6 8833.54 110.872 -2
-3 5 6 8833.54 110.872 1
2 -5 -5 22939 143.294 -2
-3 5 5 22939 143.294 1
1 5 -4 56121.4 211.372 -2
-3 -5 4 56121.4 211.372 1
0 5 -3 10209.7 184.832 -2
-3 -5 3 10209.7 184.832 1
-1 5 -2 45910.8 593.908 -2
-3 -5 2 45910.8 593.908 1
2 -5 1 925.007 30.8986 -2
3 5 -1 925.007 30.8986 1
-3 -5 0 1043.47 72.4949 -2
-3 5 0 1043.47 72.4949 1
-4 5 1 8109.48 178.793 -2
-3 -5 -1 8109.48 178.793 1
-5 5 2 6518.96 208.937 -2
-3 -5 -2 6518.96 208.937 1
-6 5 3 174500 967.391 -2
-3 -5 -3 174500 967.391 1
-7 5 4 79603.5 634.491 -2
-3 -5 -4 79603.5 634.491 1
-8 5 5 45397.5 360.159 -2
-3 -5 -5 45397.5 360.159 1
9 -5 -6 1886.64 140.037 -2
3 5 6 1886.64 140.037 1
-3 -5 -7 293.174 94.2653 1
10 5 -7 25062.9 197.431 -2
3 -5 7 25062.9 197.431 1
3 -5 8 6691.73 87.5937 1
3 -5 9 1317.07 68.2489 1
-3 -5 -10 2338.72 88.1157 1
3 5 11 311.534 79.9026 1
3 5 12 55.4906 102.444 1
-3 -5 -13 683.426 91.0279 1
-3 -5 -14 412.519 96.9803 1
-3 5 -15 190.192 19.9447 1
3 -5 16 -5.75149 8.31301 1
-3 -6 19 444.511 60.7034 1
-3 6 18 600.692 225.308 1
3 -6 -17 15.4415 41.3376 1
-3 6 16 108.673 25.2393 1
3 -6 -15 120.943 71.2019 1
-3 6 14 736.089 132.323 1
11 6 -14 1331.13 206.446 -2
-3 -6 14 1331.13 206.446 1
3 -6 -13 12611.2 287.911 1
10 6 -13 16117.2 358.056 -2
-3 -6 13 16117.2 358.056 1
3 -6 -12 6260.7 154.877 1
9 6 -12 14216.8 331.599 -2
-3 -6 12 14216.8 331.599 1
3 -6 -11 2142.2 108.307 1
8 6 -11 2250.17 239.685 -2
-3 -6 11 2250.17 239.685 1
3 -6 -10 4292.76 235.417 1
7 6 -10 19771.4 190.091 -2
-3 -6 10 19771.4 190.091 1
3 -6 -9 2010.89 191.393 1
6 -6 -9 2842.19 231.223 -2
-3 6 9 2842.19 231.223 1
3 -6 -8 5346 213.897 1
5 -6 -8 4608.99 197.127 -2
-3 6 8 4608.99 197.127 1
3 -6 -7 33886.1 360.252 1
4 -6 -7 35345.7 347.91 -2
-3 6 7 35345.7 347.91 1
3 -6 -6 1622.75 134.856 -2
-3 6 6 1622.75 134.856 1
2 -6 -5 12133.5 400.537 -2
-3 6 5 12133.5 400.537 1
1 6 -4 20085.5 317.776 -2
-3 -6 4 20085.5 317.776 1
0 -6 -3 10299.3 256.592 -2
-3 6 3 10299.3 256.592 1
-1 6 -2 93266.4 967.376 -2
-3 -6 2 93266.4 967.376 1
-2 6 -1 16584.6 456.78 -2
-3 -6 1 16584.6 456.78 1
-3 6 0 10943.8 176.578 -2
-3 -6 0 10943.8 176.578 1
4 6 -1 108970 748.091 -2
3 -6 1 108970 748.091 1
-5 6 2 8662.02 233.853 -2
-3 -6 -2 8662.02 233.853 1
-6 6 3 2413.37 143.8 -2
-3 -6 -3 2413.37 143.8 1
-7 6 4 44289.2 306.573 -2
-3 -6 -4 44289.2 306.573 1
8 6 -5 64560.7 288.062 -2
3 -6 5 64560.7 288.062 1
9 6 -6 17751.5 172.69 -2
3 -6 6 17751.5 172.69 1
3 6 7 768.689 167.4 1
-10 6 7 4275.56 175.862 -2
-3 -6 -7 4275.56 175.862 1
3 -6 8 398.798 109.399 1
11 6 -8 232.858 235.199 -2
3 -6 8 232.858 235.199 1
-3 -6 -9 856.008 101.301 1
-3 -6 -10 3983.31 116.169 1
-3 -6 -11 305.114 93.9126 1
3 6 12 667.334 101.834 1
3 -6 13 2672.76 107.96 1
3 6 14 51.3816 44.5271 1
3 -6 15 557.161 140.943 1
3 -6 16 1423.61 96.6965 1
-3 7 18 3058.04 212.257 1
-3 7 17 156.309 232.632 1
-3 7 16 557.413 281.025 1
-3 7 15 2518.87 146.571 1
-3 -7 14 5852.81 170.823 1
-3 -7 13 3536.68 162.12 1
10 7 -13 7530.38 317.907 -2
-3 -7 13 7530.38 317.907 1
3 -7 -12 3234.19 169.796 1
9 -7 -12 11418.7 287.928 -2
-3 7 12 11418.7 287.928 1
-3 7 11 11628.8 185.126 1
8 -7 -11 12774.6 583.618 -2
-3 7 11 12774.6 583.618 1
7 -7 -10 1923.76 168.182 -2
-3 7 10 1923.76 168.182 1
-6 7 9 11295.4 194.237 -2
3 -7 -9 11295.4 194.237 1
5 7 -8 6242.89 127.488 -2
-3 -7 8 6242.89 127.488 1
-4 7 7 13115.6 139.156 -2
3 -7 -7 13115.6 139.156 1
3 -7 -6 375.261 124.636 -2
-3 7 6 375.261 124.636 1
-2 7 5 19786.5 223.192 -2
3 -7 -5 19786.5 223.192 1
1 7 -4 15818.1 190.156 -2
-3 -7 4 15818.1 190.156 1
0 7 -3 36087.7 627.215 -2
-3 -7 3 36087.7 627.215 1
-1 7 -2 9444.06 406.892 -2
-3 -7 2 9444.06 406.892 1
-2 7 -1 36381.6 536.881 -2
-3 -7 1 36381.6 536.881 1
-3 7 0 54255 374.593 -2
-3 -7 0 54255 374.593 1
-4 7 1 59875.2 517.353 -2
-3 -7 -1 59875.2 517.353 1
5 7 -2 57568.4 406.692 -2
3 -7 2 57568.4 406.692 1
-6 7 3 21492.1 291.696 -2
-3 -7 -3 21492.1 291.696 1
7 7 -4 3645.05 112.759 -2
3 -7 4 3645.05 112.759 1
-8 7 5 4490.34 104.717 -2
-3 -7 -5 4490.34 104.717 1
9 -7 -6 781.422 106.634 -2
3 7 6 781.422 106.634 1
3 7 7 614.174 183.026 1
10 7 -7 14470.9 208.921 -2
3 -7 7 14470.9 208.921 1
3 7 8 8686.99 282.474 1
11 7 -8 16581.5 224.294 -2
3 -7 8 16581.5 224.294 1
-3 -7 -9 15870.5 176.707 1
-12 7 9 15822.8 279.393 -2
-3 -7 -9 15822.8 279.393 1
-3 -7 -10 1393.53 132.796 1
3 -7 11 652.646 110.903 1
-3 -7 -12 5585.09 123.204 1
3 -7 13 355.2 107.775 1
3 -7 14 2092.73 115.587 1
3 -7 15 476.136 122.777 1
-3 -8 18 463.782 70.5731 1
-3 8 17 868.213 203.622 1
-3 8 16 187.89 246.861 1
3 -8 -15 1484.41 183.809 1
-3 -8 14 939.631 141.196 1
11 8 -14 1743.15 274.009 -2
-3 -8 14 1743.15 274.009 1
-3 -8 13 1058.93 168.81 1
10 8 -13 2744.63 287.14 -2
-3 -8 13 2744.63 287.14 1
-3 -8 12 5310.08 195.776 1
9 -8 -12 14328.4 607.855 -2
-3 8 12 14328.4 607.855 1
-3 -8 11 20804 230.174 1
8 -8 -11 23154.9 700.882 -2
-3 8 11 23154.9 700.882 1
3 -8 -10 8689.63 318.902 1
7 8 -10 19168.6 231.092 -2
-3 -8 10 19168.6 231.092 1
6 -8 -9 28742.2 330.006 -2
-3 8 9 28742.2 330.006 1
5 8 -8 3565.62 146.903 -2
-3 -8 8 3565.62 146.903 1
-4 8 7 11688 154.081 -2
3 -8 -7 11688 154.081 1
3 -8 -6 27846.4 154.439 -2
-3 8 6 27846.4 154.439 1
-2 8 5 3085.67 105.549 -2
3 -8 -5 3085.67 105.549 1
-1 8 4 17201.2 212.912 -2
3 -8 -4 17201.2 212.912 1
0 8 3 3401.18 142.7 -2
3 -8 -3 3401.18 142.7 1
-1 8 -2 19017.6 233.663 -2
-3 -8 2 19017.6 233.663 1
-2 8 -1 39571.7 313.284 -2
-3 -8 1 39571.7 313.284 1
3 8 0 37591.6 203.641 -2
3 -8 0 37591.6 203.641 1
-4 8 1 17136.2 143.984 -2
-3 -8 -1 17136.2 143.984 1
-5 8 2 2671.61 91.1664 -2
-3 -8 -2 2671.61 91.1664 1
-6 8 3 905.114 71.3873 -2
-3 -8 -3 905.114 71.3873 1
7 8 -4 6113.97 103.283 -2
3 -8 4 6113.97 103.283 1
-8 8 5 25706.6 150.508 -2
-3 -8 -5 25706.6 150.508 1
9 8 -6 2322.18 117.014 -2
3 -8 6 2322.18 117.014 1
3 8 7 1420.23 213.036 1
10 8 -7 4761.62 150.553 -2
3 -8 7 4761.62 150.553 1
3 8 8 1703.51 231.742 1
-11 8 8 10109.3 192.178 -2
-3 -8 -8 10109.3 192.178 1
-3 -8 -9 13.1433 119.936 1
-12 8 9 6505.01 241.848 -2
-3 -8 -9 6505.01 241.848 1
3 -8 10 21394 211.966 1
-3 -8 -11 862.04 126.99 1
-3 -8 -12 5309.16 115.643 1
3 -8 13 5025.77 116.933 1
3 -8 14 1455.53 145.333 1
3 -8 15 77.1168 93.0137 1
-3 9 17 235.029 78.9827 1
-3 9 16 721.517 204.272 1
-3 -9 15 5239.9 141.63 1
-3 -9 14 329.08 130.692 1
3 -9 -13 1331.57 164.507 1
3 -9 -12 1314.15 173.932 1
9 9 -12 2018.48 271.703 -2
-3 -9 12 2018.48 271.703 1
3 -9 -11 6815.09 176.756 1
8 9 -11 8467.99 305.903 -2
-3 -9 11 8467.99 305.903 1
-3 -9 10 7941.49 267.405 1
7 -9 -10 11631.6 274.437 -2
-3 9 10 11631.6 274.437 1
6 9 -9 27100.6 332.932 -2
-3 -9 9 27100.6 332.932 1
5 9 -8 38606.7 251.728 -2
-3 -9 8 38606.7 251.728 1
-4 9 7 688.362 121.528 -2
3 -9 -7 688.362 121.528 1
-3 9 6 561.867 106.692 -2
3 -9 -6 561.867 106.692 1
-2 9 5 3081.13 115.276 -2
3 -9 -5 3081.13 115.276 1
1 9 -4 39513.9 270.047 -2
-3 -9 4 39513.9 270.047 1
0 9 -3 8869.66 149.32 -2
-3 -9 3 8869.66 149.32 1
1 9 2 19906.8 207.75 -2
3 -9 -2 19906.8 207.75 1
2 9 1 10761.9 146.907 -2
3 -9 -1 10761.9 146.907 1
3 9 0 35912.6 164.131 -2
3 -9 0 35912.6 164.131 1
-4 9 1 15788.3 122.267 -2
-3 -9 -1 15788.3 122.267 1
-5 9 2 6912.17 104.154 -2
-3 -9 -2 6912.17 104.154 1
-6 9 3 12691.7 123.973 -2
-3 -9 -3 12691.7 123.973 1
-7 9 4 7210.77 119.384 -2
-3 -9 -4 7210.77 119.384 1
-8 9 5 4287.76 103.8 -2
-3 -9 -5 4287.76 103.8 1
-9 9 6 2332.69 131.164 -2
-3 -9 -6 2332.69 131.164 1
3 9 7 626.501 219.98 1
10 9 -7 626.948 155.676 -2
3 -9 7 626.948 155.676 1
3 9 8 8060.69 218.513 1
11 9 -8 24058.1 217.179 -2
3 -9 8 24058.1 217.179 1
-3 -9 -9 1456.85 143.033 1
-12 9 9 2466.31 174.609 -2
-3 -9 -9 2466.31 174.609 1
3 -9 10 1276.77 127.507 1
13 9 -10 2676.95 283.309 -2
3 -9 10 2676.95 283.309 1
3 9 11 4627.64 116.733 1
3 9 12 866.677 100.671 1
3 -9 13 139.675 128.363 1
3 -9 14 -191.617 98.1882 1
-3 -10 16 490.979 81.7086 1
-3 10 15 1132.98 211.56 1
-3 10 14 3389.22 106.723 1
3 -10 -13 -107.104 144.85 1
-3 -10 12 6987.72 256.839 1
-9 10 12 7218.47 372.338 -2
3 -10 -12 7218.47 372.338 1
-3 -10 11 512.553 166.85 1
-3 -10 10 1222.99 224.86 1
6 10 -9 9771.52 194.314 -2
-3 -10 9 9771.52 194.314 1
-5 10 8 4921.1 176.979 -2
3 -10 -8 4921.1 176.979 1
4 10 -7 975.631 157.677 -2
-3 -10 7 975.631 157.677 1
3 10 -6 111472 413.396 -2
-3 -10 6 111472 413.396 1
-2 10 5 5855.93 164.024 -2
3 -10 -5 5855.93 164.024 1
1 10 -4 14762.5 206.445 -2
-3 -10 4 14762.5 206.445 1
0 10 3 14012.2 195.861 -2
3 -10 -3 14012.2 195.861 1
1 10 2 20991.1 196.596 -2
3 -10 -2 20991.1 196.596 1
-2 10 -1 31609.4 241.128 -2
-3 -10 1 31609.4 241.128 1
-3 10 0 22392.9 158.784 -2
-3 -10 0 22392.9 158.784 1
4 10 -1 394.706 90.8926 -2
3 -10 1 394.706 90.8926 1
-5 10 2 11701.8 144.192 -2
-3 -10 -2 11701.8 144.192 1
6 10 -3 2134.51 93.8119 -2
3 -10 3 2134.51 93.8119 1
-7 10 4 10748.7 125.705 -2
-3 -10 -4 10748.7 125.705 1
8 -10 -5 22346.5 154.36 -2
3 10 5 22346.5 154.36 1
-9 10 6 6093.09 129.92 -2
-3 -10 -6 6093.09 129.92 1
-10 10 7 3662.12 127.191 -2
-3 -10 -7 3662.12 127.191 1
3 10 8 436.806 232.547 1
-11 10 8 731.504 131.212 -2
-3 -10 -8 731.504 131.212 1
3 -10 9 153.208 117.371 1
12 10 -9 813.49 245.148 -2
3 -10 9 813.49 245.148 1
-3 -10 -10 9767.86 149.136 1
-3 -10 -11 1189.76 88.4066 1
-3 -10 -12 285.792 67.9289 1
3 -10 13 2507.97 113.628 1
-3 -11 15 502.449 55.1389 1
-3 -11 14 127.056 78.1443 1
11 11 -14 1198.6 141.627 -2
-3 -11 14 1198.6 141.627 1
-3 -11 13 553.454 161.563 1
-10 11 13 2300.22 266.31 -2
3 -11 -13 2300.22 266.31 1
-3 -11 12 1800.37 188.128 1
-3 11 11 26.5215 150.886 1
-3 -11 10 1421.45 208.057 1
-7 11 10 1524.67 331.969 -2
3 -11 -10 1524.67 331.969 1
6 11 -9 3633.46 171.955 -2
-3 -11 9 3633.46 171.955 1
5 11 -8 35780.3 281.91 -2
-3 -11 8 35780.3 281.91 1
4 11 -7 9711.32 208.659 -2
-3 -11 7 9711.32 208.659 1
-3 11 6 3105.98 171.776 -2
3 -11 -6 3105.98 171.776 1
2 11 -5 2849.18 153.972 -2
-3 -11 5 2849.18 153.972 1
-1 11 4 35631.4 250.134 -2
3 -11 -4 35631.4 250.134 1
0 11 -3 9363.59 148.693 -2
-3 -11 3 9363.59 148.693 1
-1 11 -2 3758.84 135.573 -2
-3 -11 2 3758.84 135.573 1
-2 11 -1 2450.16 119.362 -2
-3 -11 1 2450.16 119.362 1
-3 11 0 10156.2 174.255 -2
-3 -11 0 10156.2 174.255 1
-4 11 1 7499.86 176.13 -2
-3 -11 -1 7499.86 176.13 1
-5 -11 2 6217.67 147.093 -2
-3 11 -2 6217.67 147.093 1
6 11 -3 3231.95 156.312 -2
3 -11 3 3231.95 156.312 1
-7 11 4 6786.66 137.364 -2
-3 -11 -4 6786.66 137.364 1
-8 11 5 6610.93 123.894 -2
-3 -11 -5 6610.93 123.894 1
9 11 -6 1385.88 135.466 -2
3 -11 6 1385.88 135.466 1
10 11 -7 1162.81 135.633 -2
3 -11 7 1162.81 135.633 1
3 11 8 11478.7 300.703 1
-11 11 8 24733.8 258.364 -2
-3 -11 -8 24733.8 258.364 1
3 -11 9 2956.23 151.461 1
12 11 -9 5226.61 214.109 -2
3 -11 9 5226.61 214.109 1
-3 -11 -10 780.309 89.3928 1
13 11 -10 456.39 217.473 -2
3 -11 10 456.39 217.473 1
3 -11 11 402.218 63.3156 1
3 -11 12 5.14431 89.9021 1
-3 -12 14 312.328 58.4291 1
3 -12 -13 -136.669 69.0373 1
10 12 -13 822.506 106.65 -2
-3 -12 13 822.506 106.65 1
-3 -12 12 161.448 133.625 1
-9 12 12 636.524 110.516 -2
3 -12 -12 636.524 110.516 1
-3 -12 11 190.774 150.412 1
-8 12 11 2773.73 134.266 -2
3 -12 -11 2773.73 134.266 1
-3 -12 10 3110.08 188.513 1
-7 12 10 5229.81 157.168 -2
3 -12 -10 5229.81 157.168 1
-3 -12 9 220.67 171.674 1
6 12 -9 3681.29 155.066 -2
-3 -12 9 3681.29 155.066 1
5 12 -8 1951.18 111.152 -2
-3 -12 8 1951.18 111.152 1
4 12 -7 3594.83 109.292 -2
-3 -12 7 3594.83 109.292 1
3 12 -6 10312.9 160.032 -2
-3 -12 6 10312.9 160.032 1
2 12 -5 1686.23 142.631 -2
-3 -12 5 1686.23 142.631 1
1 12 -4 1982.02 132.563 -2
-3 -12 4 1982.02 132.563 1
0 12 3 7304.35 158.81 -2
3 -12 -3 7304.35 158.81 1
1 12 2 14069.9 231.313 -2
3 -12 -2 14069.9 231.313 1
2 12 1 12564.2 189.737 -2
3 -12 -1 12564.2 189.737 1
3 12 0 1872.2 131.872 -2
3 -12 0 1872.2 131.872 1
-4 -12 1 2299.87 146.271 -2
-3 12 -1 2299.87 146.271 1
-5 12 2 5742.89 199.328 -2
-3 -12 -2 5742.89 199.328 1
-6 12 3 6640 179.722 -2
-3 -12 -3 6640 179.722 1
7 12 -4 6484.08 181.299 -2
3 -12 4 6484.08 181.299 1
8 -12 -5 573.723 252.825 -2
3 12 5 573.723 252.825 1
9 12 -6 109.411 36.1902 -2
3 -12 6 109.411 36.1902 1
-10 12 7 454.053 158.096 -2
-3 -12 -7 454.053 158.096 1
11 12 -8 1283.66 182.711 -2
3 -12 8 1283.66 182.711 1
-3 -12 -9 854.858 172.457 1
12 12 -9 919.779 201.788 -2
3 -12 9 919.779 201.788 1
3 -12 10 2468.37 98.3211 1
3 -12 11 -25.78 75.4253 1
-3 13 12 316.56 132.531 1
9 -13 -12 2179.45 114.152 -2
-3 13 12 2179.45 114.152 1
-3 -13 11 8.59331 14.4864 1
8 -13 -11 241.171 142.832 -2
-3 13 11 241.171 142.832 1
-3 -13 10 9.51091 18.3366 1
7 -13 -10 0.36984 9.6509 -2
-3 13 10 0.36984 9.6509 1
-3 -13 9 3.66108 20.2722 1
6 -13 -9 251.595 142.974 -2
-3 13 9 251.595 142.974 1
-3 -13 8 -9.955 20.3314 1
5 -13 -8 5172.2 181.792 -2
-3 13 8 5172.2 181.792 1
4 -13 -7 46.2534 27.8352 -2
-3 13 7 46.2534 27.8352 1
3 -13 -6 42.1349 23.5946 -2
-3 13 6 42.1349 23.5946 1
2 -13 -5 2911.81 133.155 -2
-3 13 5 2911.81 133.155 1
-1 13 4 2919.58 141.474 -2
3 -13 -4 2919.58 141.474 1
0 -13 -3 2687.72 153.765 -2
-3 13 3 2687.72 153.765 1
1 13 2 1912.7 149.863 -2
3 -13 -2 1912.7 149.863 1
2 13 1 3331.15 138.698 -2
3 -13 -1 3331.15 138.698 1
-3 -13 0 1914.02 124.676 -2
-3 13 0 1914.02 124.676 1
4 13 -1 1498.51 228.601 -2
3 -13 1 1498.51 228.601 1
5 13 -2 4857.43 250.833 -2
3 -13 2 4857.43 250.833 1
6 13 -3 847.533 196.945 -2
3 -13 3 847.533 196.945 1
7 13 -4 3504.83 125.932 -2
3 -13 4 3504.83 125.932 1
8 13 -5 4227.95 164.273 -2
3 -13 5 4227.95 164.273 1
-9 13 6 7791 166.115 -2
-3 -13 -6 7791 166.115 1
3 13 7 31.7101 145.616 1
10 13 -7 328.816 133.025 -2
3 -13 7 328.816 133.025 1
-11 13 8 10334.2 158.44 -2
-3 -13 -8 10334.2 158.44 1
3 13 9 87.5811 52.9819 1
7 -14 -10 1434.54 97.9455 -2
-3 14 10 1434.54 97.9455 1
6 -14 -9 291.759 79.0822 -2
-3 14 9 291.759 79.0822 1
-5 14 8 1497.31 100.29 -2
3 -14 -8 1497.31 100.29 1
4 -14 -7 68.4868 27.6176 -2
-3 14 7 68.4868 27.6176 1
3 -14 -6 2405.34 110.857 -2
-3 14 6 2405.34 110.857 1
2 -14 -5 1084.59 107.872 -2
-3 14 5 1084.59 107.872 1
1 -14 -4 410.707 107.23 -2
-3 14 4 410.707 107.23 1
0 -14 -3 1104.45 113.002 -2
-3 14 3 1104.45 113.002 1
-1 -14 -2 3805.34 141.829 -2
-3 14 2 3805.34 141.829 1
2 14 1 1139.19 189.012 -2
3 -14 -1 1139.19 189.012 1
3 14 0 209.506 35.9655 -2
3 -14 0 209.506 35.9655 1
4 14 -1 3060.89 152.385 -2
3 -14 1 3060.89 152.385 1
5 -14 -2 452.143 149.32 -2
3 14 2 452.143 149.32 1
6 14 -3 2457.08 132.655 -2
3 -14 3 2457.08 132.655 1
-7 14 4 11781.3 165.163 -2
-3 -14 -4 11781.3 165.163 1
8 14 -5 1489.92 89.2258 -2
3 -14 5 1489.92 89.2258 1
9 14 -6 5843.38 101.257 -2
3 -14 6 5843.38 101.257 1
10 14 -7 979.426 101.621 -2
3 -14 7 979.426 101.621 1
3 -15 -6 257.448 75.8958 -2
-3 15 6 257.448 75.8958 1
-2 15 5 197.951 88.3717 -2
3 -15 -5 197.951 88.3717 1
-1 15 4 5517.05 116.959 -2
3 -15 -4 5517.05 116.959 1
0 15 3 712.1 98.3915 -2
3 -15 -3 712.1 98.3915 1
-1 -15 -2 7514.74 133.013 -2
-3 15 2 7514.74 133.013 1
-2 -15 -1 1083.72 118.366 -2
-3 15 1 1083.72 118.366 1
-3 -15 0 1799.04 117.902 -2
-3 15 0 1799.04 117.902 1
4 -15 -1 2773.22 114.168 -2
3 15 1 2773.22 114.168 1
5 -15 -2 2342.35 75.4874 -2
3 15 2 2342.35 75.4874 1
4 0 -21 582.401 142.859 1
16 0 -21 2797.62 152.016 -2
-4 0 21 2797.62 152.016 1
4 0 -20 4548.74 229.397 1
-4 0 18 444.287 212.16 1
-4 0 17 549.067 179.735 1
4 0 -16 4110.38 186.663 1
4 0 -15 17385.9 225.836 1
-4 0 14 8968.43 191.491 1
-4 0 13 8641.35 223.123 1
4 0 -12 6231.39 262.81 1
4 0 -11 6608.52 236.256 1
-4 0 10 188499 897.317 1
4 0 -9 5162.7 176.913 1
-4 0 8 501001 1698.24 1
-4 0 7 13898 279.585 1
-4 0 6 75792.9 503.306 1
-4 0 5 10790.5 143.115 1
-4 0 4 72236.4 272.638 1
1 0 3 11386.1 91.3596 -2
4 0 -3 11386.1 91.3596 1
-2 0 -2 932325 1132.57 -2
-4 0 2 932325 1132.57 1
-3 0 -1 32811.7 541.077 -2
-4 0 1 32811.7 541.077 1
-4 0 0 765932 2877.64 -2
-4 0 0 765932 2877.64 1
5 0 -1 3889.42 155.347 -2
4 0 1 3889.42 155.347 1
6 0 -2 45794 458.978 -2
4 0 2 45794 458.978 1
-7 0 3 28498 504.15 -2
-4 0 -3 28498 504.15 1
-8 0 4 125211 1003.09 -2
-4 0 -4 125211 1003.09 1
-4 0 -5 17724.4 434.824 1
-10 0 6 53339.7 773.139 -2
-4 0 -6 53339.7 773.139 1
-4 0 -7 27582.1 292.792 1
-4 0 -8 47052.1 399.043 1
-4 0 -9 14054.6 237.98 1
-4 0 -10 4663.12 192.817 1
-4 0 -11 26262.6 342.498 1
4 0 12 155.542 186.569 1
-4 0 -13 2556.02 283.806 1
-4 0 -14 368.414 254.978 1
-4 0 -15 8556.7 295.25 1
-4 0 -16 3111.76 209.717 1
-4 0 -17 1728.96 154.317 1
4 1 -21 127.953 134.034 1
16 1 -21 866.721 95.5182 -2
-4 -1 21 866.721 95.5182 1
-4 -1 20 -336.035 90.3947 1
-4 -1 19 860.8 149.07 1
14 -1 -19 7162.24 285.361 -2
-4 1 19 7162.24 285.361 1
-4 1 18 24300.5 232.503 1
-4 1 17 -17.4095 133.478 1
4 1 -16 17422.9 180.072 1
-4 1 15 7740.75 138.18 1
-4 -1 14 2335.32 97.9303 1
-4 1 13 267.166 113.977 1
4 1 -12 13781.7 330.584 1
4 1 -11 1107.22 165.063 1
-4 1 10 105234 677.883 1
-4 1 9 1018.65 125.876 1
-4 1 8 16229.7 330.3 1
-4 1 7 345.509 119.82 1
-4 1 6 93347.3 385.394 1
-4 1 5 30351.6 179.637 1
-4 1 4 46701.7 183.631 1
-1 -1 -3 30096.4 167.371 -2
-4 1 3 30096.4 167.371 1
2 1 2 85262.4 408.946 -2
4 -1 -2 85262.4 408.946 1
3 1 1 28601.4 284.553 -2
4 -1 -1 28601.4 284.553 1
-4 -1 0 16865.5 435.682 -2
-4 1 0 16865.5 435.682 1
5 -1 -1 147132 799.303 -2
4 1 1 147132 799.303 1
-6 -1 2 222363 992.216 -2
-4 1 -2 222363 992.216 1
-7 -1 3 23960.3 472.147 -2
-4 1 -3 23960.3 472.147 1
-8 -1 4 33456 546.785 -2
-4 1 -4 33456 546.785 1
-9 -1 5 79278.8 847.313 -2
-4 1 -5 79278.8 847.313 1
-4 1 -6 109715 1073.54 1
-4 -1 -7 22260.6 199.848 1
-4 1 -8 1749.23 155.389 1
-4 1 -9 18044.9 188.396 1
4 -1 10 32967.5 314.962 1
4 -1 11 654.253 159.852 1
4 1 12 8084.28 221.526 1
-4 1 -13 2192.67 277.129 1
-4 1 -14 4061.53 282.175 1
-4 1 -15 2583.46 243.695 1
-4 1 -16 1306.91 189.017 1
-4 1 -17 421.126 64.9582 1
4 -2 -21 129.479 85.1354 1
16 -2 -21 592.918 86.4469 -2
-4 2 21 592.918 86.4469 1
-4 2 20 6538.21 121.687 1
15 2 -20 9838.45 134.745 -2
-4 -2 20 9838.45 134.745 1
4 2 -19 818.323 137.105 1
14 2 -19 1613.12 175.529 -2
-4 -2 19 1613.12 175.529 1
-4 2 18 6905.72 161.504 1
-4 2 17 950.068 138.328 1
4 2 -16 4310.2 133.075 1
-4 2 15 1328.64 88.6366 1
-4 -2 14 5844.72 102.221 1
-4 2 13 2547.66 75.9954 1
4 -2 -12 9735.01 129.265 1
-4 2 11 895.244 117.858 1
4 -2 -10 7537.74 155.715 1
-4 2 9 6888.63 138.727 1
-4 -2 8 233132 825.349 1
-4 2 7 246.178 64.626 1
-4 -2 6 3257.87 94.1865 1
-4 -2 5 13469.3 104.317 1
-4 -2 4 75340.1 489.047 1
0 -2 -4 165713 423.936 -2
-4 2 4 165713 423.936 1
-1 2 -3 33257.8 152.696 -2
-4 -2 3 33257.8 152.696 1
-2 2 -2 150513 510.03 -2
-4 -2 2 150513 510.03 1
-3 -2 -1 105617 499.675 -2
-4 2 1 105617 499.675 1
-4 -2 0 123501 605.489 -2
-4 2 0 123501 605.489 1
-5 -2 1 49399.9 345.299 -2
-4 2 -1 49399.9 345.299 1
-6 2 2 47744.4 345.092 -2
-4 -2 -2 47744.4 345.092 1
-7 2 3 58386.2 526.1 -2
-4 -2 -3 58386.2 526.1 1
-8 -2 4 270164 1057.68 -2
-4 2 -4 270164 1057.68 1
-9 2 5 14156.1 305.738 -2
-4 -2 -5 14156.1 305.738 1
-4 2 -6 6200.57 235.176 1
-4 2 -7 12415.4 154.9 1
-4 -2 -8 47155.6 195.391 1
-4 -2 -9 280.993 68.9497 1
-4 -2 -10 8783.67 101.313 1
-4 -2 -11 89.2885 83.1936 1
-4 2 -12 695.83 133.717 1
-4 2 -13 4147.78 206.916 1
4 -2 14 3649.66 126.937 1
-4 2 -15 10904.1 208.727 1
-4 2 -16 4285.46 110.217 1
4 2 17 114.252 50.5527 1
16 -3 -21 235.385 65.087 -2
-4 3 21 235.385 65.087 1
4 -3 -20 792.849 113.163 1
15 3 -20 2208.5 117.005 -2
-4 -3 20 2208.5 117.005 1
4 -3 -19 -252.858 123.34 1
14 -3 -19 885.243 167.609 -2
-4 3 19 885.243 167.609 1
-4 3 18 6992 153.982 1
-4 3 17 492.587 129.806 1
4 3 -16 20170 156.747 1
-4 3 15 347.019 87.7321 1
-4 -3 14 1481.33 72.425 1
-4 3 13 506.631 71.582 1
-4 -3 12 1362.39 64.2161 1
4 -3 -11 881.711 84.883 1
-4 3 10 4154.39 121.583 1
-4 3 9 6810.73 143.153 1
4 -3 -8 3389.25 89.0541 1
-4 -3 7 10236.4 130.581 1
-4 3 5 3319.3 144.485 1
1 3 -5 36085.7 276.706 -2
-4 -3 5 36085.7 276.706 1
-4 3 4 654.278 100.253 1
0 3 -4 1737.9 66.2998 -2
-4 -3 4 1737.9 66.2998 1
1 3 3 33561.3 151.828 -2
4 -3 -3 33561.3 151.828 1
-2 3 -2 183108 458.337 -2
-4 -3 2 183108 458.337 1
3 3 1 141720 589.793 -2
4 -3 -1 141720 589.793 1
-4 3 0 226171 554.858 -2
-4 -3 0 226171 554.858 1
-5 3 1 9577.93 145.816 -2
-4 -3 -1 9577.93 145.816 1
6 3 -2 4669.38 148.797 -2
4 -3 2 4669.38 148.797 1
-7 3 3 7838.43 244.638 -2
-4 -3 -3 7838.43 244.638 1
-8 -3 4 39307.2 449.931 -2
-4 3 -4 39307.2 449.931 1
-9 3 5 18426.4 346.885 -2
-4 -3 -5 18426.4 346.885 1
-4 -3 -6 66358.4 399.41 1
-10 3 6 145106 1287.87 -2
-4 -3 -6 145106 1287.87 1
-4 3 -7 8166.76 112.516 1
4 -3 8 440.142 55.5768 1
4 -3 9 2878.28 71.3568 1
4 -3 10 5607.3 86.1495 1
4 3 11 1350.08 92.1116 1
4 -3 12 5103.24 118.723 1
-4 -3 -13 1659.21 183.053 1
-4 -3 -14 1314.81 116.449 1
-4 -3 -15 2013.18 97.9132 1
4 3 16 5774.93 87.0787 1
4 -3 17 6004.36 74.9301 1
4 -4 -20 4982.71 112.314 1
15 -4 -20 3740.15 90.1787 -2
-4 4 20 3740.15 90.1787 1
4 4 -19 -104.684 110.343 1
14 4 -19 381.216 120.154 -2
-4 -4 19 381.216 120.154 1
-4 4 18 13338.4 192.447 1
13 -4 -18 15895.1 218.964 -2
-4 4 18 15895.1 218.964 1
-4 -4 17 1924.04 129.511 1
-4 4 16 3348.83 113.304 1
4 -4 -15 7144.36 98.4396 1
-4 -4 14 40658.9 182.437 1
-4 4 13 150.224 72.3769 1
-4 4 12 4194.28 87.8442 1
4 4 -11 287.078 70.5228 1
4 -4 -10 2052.67 100.451 1
4 -4 -9 5072.26 141.204 1
4 -4 -8 10823.9 218.108 1
4 -4 -8 22277.4 456.085 -2
-4 4 8 22277.4 456.085 1
4 -4 -7 896.202 102.538 1
-3 -4 7 5093.86 177.878 -2
4 4 -7 5093.86 177.878 1
-4 -4 6 16648.5 288.406 1
2 -4 -6 41965.9 328.51 -2
-4 4 6 41965.9 328.51 1
1 4 -5 62020.2 295.007 -2
-4 -4 5 62020.2 295.007 1
0 4 4 137759 477.222 -2
4 -4 -4 137759 477.222 1
1 4 3 5717.92 86.2549 -2
4 -4 -3 5717.92 86.2549 1
-2 4 -2 36013.8 225.919 -2
-4 -4 2 36013.8 225.919 1
-3 4 -1 31445 280.719 -2
-4 -4 1 31445 280.719 1
-4 4 0 20238 175.044 -2
-4 -4 0 20238 175.044 1
-5 -4 1 2108.41 91.4193 -2
-4 4 -1 2108.41 91.4193 1
-6 4 2 186986 1110 -2
-4 -4 -2 186986 1110 1
-7 4 3 12309.2 323.339 -2
-4 -4 -3 12309.2 323.339 1
-8 4 4 121621 780.872 -2
-4 -4 -4 121621 780.872 1
-9 -4 5 15874.9 340.847 -2
-4 4 -5 15874.9 340.847 1
-10 -4 6 9934.53 127.484 -2
-4 4 -6 9934.53 127.484 1
-4 4 -7 139.6 76.83 1
11 4 -7 1774.81 192.084 -2
4 -4 7 1774.81 192.084 1
-4 -4 -8 27964.5 156.102 1
4 -4 9 687.79 67.0475 1
4 4 10 7813.1 96.3886 1
4 -4 11 109.391 73.1156 1
-4 -4 -12 519.313 102.332 1
-4 4 -13 5204.05 187.235 1
-4 -4 -14 8622.59 144.655 1
4 -4 15 2365.5 80.645 1
-4 -4 -16 103.605 17.7021 1
4 -5 -19 1917.5 77.3633 1
14 -5 -19 2791.36 139.918 -2
-4 5 19 2791.36 139.918 1
4 -5 -18 589.787 88.7257 1
13 -5 -18 2811.89 129.821 -2
-4 5 18 2811.89 129.821 1
4 -5 -17 3940.07 99.6089 1
4 -5 -16 8428.18 117.916 1
4 -5 -15 428.572 81.5069 1
-4 -5 14 13430.7 118.358 1
4 5 -13 435.354 89.1576 1
9 5 -13 2408.13 245.707 -2
-4 -5 13 2408.13 245.707 1
4 5 -12 22819.4 163.185 1
8 5 -12 44306 281.083 -2
-4 -5 12 44306 281.083 1
-4 -5 11 3323.13 98.1661 1
7 5 -11 5127.18 222.28 -2
-4 -5 11 5127.18 222.28 1
4 -5 -10 3734.28 82.2105 1
4 -5 -9 8584.87 160.473 1
5 -5 -9 37348.7 291.151 -2
-4 5 9 37348.7 291.151 1
4 -5 -8 1066.13 113.599 1
-4 -5 8 3137.62 101.344 -2
4 5 -8 3137.62 101.344 1
3 -5 -7 23778.5 174.959 -2
-4 5 7 23778.5 174.959 1
2 5 -6 216865 442.217 -2
-4 -5 6 216865 442.217 1
1 -5 -5 13040.9 210.407 -2
-4 5 5 13040.9 210.407 1
0 -5 -4 414667 924.565 -2
-4 5 4 414667 924.565 1
-1 5 -3 14936.9 247.022 -2
-4 -5 3 14936.9 247.022 1
-2 -5 -2 4962.25 98.1352 -2
-4 5 2 4962.25 98.1352 1
-3 5 -1 7262.37 94.294 -2
-4 -5 1 7262.37 94.294 1
-4 -5 0 190567 654.376 -2
-4 5 0 190567 654.376 1
-5 -5 1 32971.6 410.521 -2
-4 5 -1 32971.6 410.521 1
-6 -5 2 16937.4 349.04 -2
-4 5 -2 16937.4 349.04 1
-7 -5 3 20651.6 398.319 -2
-4 5 -3 20651.6 398.319 1
-8 -5 4 1606.56 135.069 -2
-4 5 -4 1606.56 135.069 1
-9 -5 5 6256.19 293.206 -2
-4 5 -5 6256.19 293.206 1
10 -5 -6 24124.9 178.502 -2
4 5 6 24124.9 178.502 1
4 5 7 1193.43 83.6613 1
-11 -5 7 1600.96 126.745 -2
-4 5 -7 1600.96 126.745 1
-4 5 -8 9532.48 123.396 1
-4 -5 -9 1018.4 80.9626 1
-4 -5 -10 1240.23 83.1917 1
-4 -5 -11 15705.1 124.801 1
-4 5 -12 2677.53 109.207 1
4 -5 13 8688.29 121.438 1
4 -5 14 286.771 77.5579 1
4 -5 15 15.4858 13.5112 1
-4 -6 19 1972.36 83.8825 1
-4 6 18 4196.25 276.08 1
4 -6 -17 1598.87 154.751 1
-4 -6 16 7571.39 104.843 1
-4 -6 15 4791.07 159.568 1
11 6 -15 5536.07 162.791 -2
-4 -6 15 5536.07 162.791 1
4 -6 -14 34894.4 273.877 1
10 6 -14 74525.8 568.988 -2
-4 -6 14 74525.8 568.988 1
4 -6 -13 405.368 148.658 1
9 -6 -13 1260.04 221.65 -2
-4 6 13 1260.04 221.65 1
-4 -6 12 1344.34 119.898 1
8 6 -12 14656 314.537 -2
-4 -6 12 14656 314.537 1
4 -6 -11 620.424 111.315 1
7 6 -11 711.373 153.678 -2
-4 -6 11 711.373 153.678 1
4 -6 -10 203.281 193.896 1
6 6 -10 3651.87 123.967 -2
-4 -6 10 3651.87 123.967 1
5 6 -9 5786.3 117.097 -2
-4 -6 9 5786.3 117.097 1
4 6 -8 29731.4 211.939 -2
-4 -6 8 29731.4 211.939 1
-3 6 7 37227.9 200.986 -2
4 -6 -7 37227.9 200.986 1
2 -6 -6 192677 758.416 -2
-4 6 6 192677 758.416 1
-1 6 5 4966.58 145.41 -2
4 -6 -5 4966.58 145.41 1
0 -6 -4 68033.1 440.158 -2
-4 6 4 68033.1 440.158 1
1 6 3 5692.4 204.027 -2
4 -6 -3 5692.4 204.027 1
-2 6 -2 91890.4 709.724 -2
-4 -6 2 91890.4 709.724 1
-3 6 -1 112365 1107.27 -2
-4 -6 1 112365 1107.27 1
-4 6 0 17855.3 205.691 -2
-4 -6 0 17855.3 205.691 1
-5 6 1 54895.9 644.706 -2
-4 -6 -1 54895.9 644.706 1
-6 6 2 23120 538.642 -2
-4 -6 -2 23120 538.642 1
-7 6 3 50601.7 418.397 -2
-4 -6 -3 50601.7 418.397 1
8 6 -4 41000.2 311.851 -2
4 -6 4 41000.2 311.851 1
-9 6 5 17837.6 151.161 -2
-4 -6 -5 17837.6 151.161 1
-10 -6 6 2980.13 105.182 -2
-4 6 -6 2980.13 105.182 1
4 6 7 375.001 171.636 1
-11 6 7 10853.5 161.855 -2
-4 -6 -7 10853.5 161.855 1
-4 -6 -8 2179.01 101.995 1
-4 -6 -9 6008.26 121.321 1
4 6 10 3707.68 107.531 1
-4 -6 -11 3890.5 118.642 1
4 6 12 267.198 92.8282 1
4 -6 13 297.379 96.4853 1
4 -6 14 5051.68 189.499 1
4 -6 15 30.1417 107.863 1
-4 7 19 3326.28 79.7618 1
-4 7 18 303.263 95.3914 1
-4 7 17 1147.3 253.407 1
-4 7 16 523.01 171.395 1
-4 -7 15 425.779 138.617 1
-4 -7 14 8104.05 205.086 1
10 7 -14 9169.76 319.155 -2
-4 -7 14 9169.76 319.155 1
4 -7 -13 674.245 158.589 1
9 7 -13 1545.96 231.793 -2
-4 -7 13 1545.96 231.793 1
-4 -7 12 25671 277.545 1
8 -7 -12 48100.5 421.346 -2
-4 7 12 48100.5 421.346 1
-4 -7 11 1087.64 186.823 1
-7 7 11 3704.72 276.194 -2
4 -7 -11 3704.72 276.194 1
6 -7 -10 16198.3 221.027 -2
-4 7 10 16198.3 221.027 1
-4 7 9 203.586 182.023 1
5 7 -9 177.336 114.725 -2
-4 -7 9 177.336 114.725 1
4 -7 -8 3058.01 102.386 -2
-4 7 8 3058.01 102.386 1
3 7 -7 13007 132.309 -2
-4 -7 7 13007 132.309 1
-2 7 6 145301 577.799 -2
4 -7 -6 145301 577.799 1
1 -7 -5 2986.34 133.682 -2
-4 7 5 2986.34 133.682 1
0 7 4 261776 890.114 -2
4 -7 -4 261776 890.114 1
1 7 3 32793 352.911 -2
4 -7 -3 32793 352.911 1
-2 7 -2 4274.98 181.652 -2
-4 -7 2 4274.98 181.652 1
-3 7 -1 62706.2 506.722 -2
-4 -7 1 62706.2 506.722 1
-4 7 0 4449.35 145.817 -2
-4 -7 0 4449.35 145.817 1
-5 7 1 3287.36 254.042 -2
-4 -7 -1 3287.36 254.042 1
-6 7 2 36267.6 371.329 -2
-4 -7 -2 36267.6 371.329 1
-7 7 3 3898.71 149.17 -2
-4 -7 -3 3898.71 149.17 1
-8 -7 4 1202.42 72.227 -2
-4 7 -4 1202.42 72.227 1
-9 -7 5 5910.51 102.947 -2
-4 7 -5 5910.51 102.947 1
-10 -7 6 23357.6 172.747 -2
-4 7 -6 23357.6 172.747 1
4 7 7 1356.15 203.373 1
-11 7 7 2776.23 174.842 -2
-4 -7 -7 2776.23 174.842 1
4 -7 8 922.788 131.169 1
-12 7 8 3454.33 234.97 -2
-4 -7 -8 3454.33 234.97 1
4 -7 9 3200.46 109.294 1
4 -7 10 1212.4 92.5144 1
4 -7 11 6601.19 128.559 1
4 -7 12 4136.17 106.807 1
4 -7 13 6813.54 139.744 1
4 -7 14 1966.51 149.445 1
4 -7 15 -129.443 87.4599 1
-4 -8 18 279.946 83.121 1
-4 8 17 2053.77 232.692 1
-4 8 16 99.2979 154.647 1
-4 8 15 2974.05 145.19 1
-4 -8 14 2027.52 169.815 1
4 -8 -13 28.7967 160.594 1
9 8 -13 1436.97 270.236 -2
-4 -8 13 1436.97 270.236 1
4 -8 -12 6348.08 182.6 1
8 -8 -12 11987.2 596.212 -2
-4 8 12 11987.2 596.212 1
-4 -8 11 3199.37 195.663 1
7 -8 -11 12122 335.255 -2
-4 8 11 12122 335.255 1
-4 -8 10 59.6797 178.105 1
-6 8 10 3860.29 175.056 -2
4 -8 -10 3860.29 175.056 1
5 8 -9 18440.1 146.753 -2
-4 -8 9 18440.1 146.753 1
4 8 -8 5465.91 117.613 -2
-4 -8 8 5465.91 117.613 1
3 8 -7 11457 110.604 -2
-4 -8 7 11457 110.604 1
2 8 -6 3331.15 88.023 -2
-4 -8 6 3331.15 88.023 1
-1 8 5 5498.74 111.975 -2
4 -8 -5 5498.74 111.975 1
0 8 -4 3930.49 153.675 -2
-4 -8 4 3930.49 153.675 1
-1 8 -3 6859.14 134.775 -2
-4 -8 3 6859.14 134.775 1
2 8 2 7305.45 117.893 -2
4 -8 -2 7305.45 117.893 1
3 8 1 17465.2 158.92 -2
4 -8 -1 17465.2 158.92 1
-4 -8 0 5016.6 71.1092 -2
-4 8 0 5016.6 71.1092 1
-5 -8 1 20350.4 125.664 -2
-4 8 -1 20350.4 125.664 1
-6 8 2 20164.5 137.994 -2
-4 -8 -2 20164.5 137.994 1
7 8 -3 24345.9 150.701 -2
4 -8 3 24345.9 150.701 1
-8 -8 4 6434.71 101.895 -2
-4 8 -4 6434.71 101.895 1
9 -8 -5 1558.59 90.2126 -2
4 8 5 1558.59 90.2126 1
10 8 -6 9269.55 153.827 -2
4 -8 6 9269.55 153.827 1
4 8 7 923.867 218.072 1
-11 8 7 10284 174.713 -2
-4 -8 -7 10284 174.713 1
-4 -8 -8 7659.97 155.116 1
-12 8 8 23175 329.269 -2
-4 -8 -8 23175 329.269 1
-4 -8 -9 3538.42 114.96 1
4 -8 10 3240.7 105.53 1
4 -8 11 250.733 111.948 1
4 -8 12 1435.61 101.782 1
4 -8 13 292.619 95.073 1
4 -8 14 3908.03 130.654 1
-4 -9 18 294.839 62.546 1
-4 -9 17 3095.72 106.016 1
-4 9 16 980.916 228.793 1
-4 9 15 445.215 120.452 1
-4 -9 14 627.947 197.61 1
-10 9 14 1944.4 323.682 -2
4 -9 -14 1944.4 323.682 1
-4 -9 13 165.893 159.411 1
-4 -9 12 2838.69 227.899 1
-8 9 12 7360.55 390.498 -2
4 -9 -12 7360.55 390.498 1
4 -9 -11 1092.91 186.515 1
-7 9 11 2011.99 190.706 -2
4 -9 -11 2011.99 190.706 1
-4 -9 10 19524.4 331.703 1
6 -9 -10 24001.3 299.162 -2
-4 9 10 24001.3 299.162 1
5 -9 -9 17041.5 196.316 -2
-4 9 9 17041.5 196.316 1
4 9 -8 8412.28 156.298 -2
-4 -9 8 8412.28 156.298 1
-3 9 7 769.891 119.095 -2
4 -9 -7 769.891 119.095 1
2 9 -6 5916.1 130.859 -2
-4 -9 6 5916.1 130.859 1
1 9 -5 4665.41 126.182 -2
-4 -9 5 4665.41 126.182 1
0 9 4 3557 161.702 -2
4 -9 -4 3557 161.702 1
1 9 3 2578.04 133.181 -2
4 -9 -3 2578.04 133.181 1
-2 9 -2 11944.9 124.808 -2
-4 -9 2 11944.9 124.808 1
3 9 1 15746.4 148.602 -2
4 -9 -1 15746.4 148.602 1
4 9 0 7866.71 98.1903 -2
4 -9 0 7866.71 98.1903 1
5 9 -1 1673.73 82.7995 -2
4 -9 1 1673.73 82.7995 1
-6 -9 2 14364 133.779 -2
-4 9 -2 14364 133.779 1
-7 9 3 2243.63 91.8079 -2
-4 -9 -3 2243.63 91.8079 1
-8 9 4 12955.3 126.093 -2
-4 -9 -4 12955.3 126.093 1
-9 9 5 21707.2 165.772 -2
-4 -9 -5 21707.2 165.772 1
10 9 -6 21680.9 188.619 -2
4 -9 6 21680.9 188.619 1
4 9 7 363.2 214.717 1
-11 9 7 552.63 182.359 -2
-4 -9 -7 552.63 182.359 1
-4 -9 -8 4761.62 154.358 1
-12 9 8 5399.17 248.086 -2
-4 -9 -8 5399.17 248.086 1
-4 -9 -9 3166.41 138.488 1
13 9 -9 4616.68 180.209 -2
4 -9 9 4616.68 180.209 1
-4 -9 -10 2655.89 82.2947 1
-4 -9 -11 3456.3 114.848 1
4 -9 12 3885.45 154.79 1
4 -9 13 -36.9866 73.6444 1
-4 -10 17 579.223 74.3182 1
-4 10 16 638.389 170.451 1
-4 10 15 1072.69 143.454 1
-4 10 14 1208.67 121.953 1
-4 -10 13 2435.11 208.194 1
-9 10 13 5421.14 338.767 -2
4 -10 -13 5421.14 338.767 1
-4 -10 12 2615.61 219.866 1
-8 10 12 3732.2 357.592 -2
4 -10 -12 3732.2 357.592 1
-4 -10 11 3396.25 231.231 1
-4 -10 10 2038.19 171.234 1
-4 -10 9 -105.403 192.399 1
5 10 -9 4242.65 186.061 -2
-4 -10 9 4242.65 186.061 1
4 10 -8 1670.85 147.51 -2
-4 -10 8 1670.85 147.51 1
3 10 -7 2059.43 142.793 -2
-4 -10 7 2059.43 142.793 1
-2 10 6 5330.88 135.344 -2
4 -10 -6 5330.88 135.344 1
-1 10 5 2065.99 143.449 -2
4 -10 -5 2065.99 143.449 1
0 10 -4 13921.6 200.908 -2
-4 -10 4 13921.6 200.908 1
-1 10 -3 3197.37 127.545 -2
-4 -10 3 3197.37 127.545 1
2 10 2 8127.85 149.339 -2
4 -10 -2 8127.85 149.339 1
-3 10 -1 305.492 99.964 -2
-4 -10 1 305.492 99.964 1
-4 -10 0 952.183 87.3855 -2
-4 10 0 952.183 87.3855 1
-5 10 1 2220.18 98.4054 -2
-4 -10 -1 2220.18 98.4054 1
-6 10 2 6265.28 116.756 -2
-4 -10 -2 6265.28 116.756 1
-7 10 3 25400.7 156.469 -2
-4 -10 -3 25400.7 156.469 1
8 10 -4 16226 150.41 -2
4 -10 4 16226 150.41 1
9 10 -5 13162 147.852 -2
4 -10 5 13162 147.852 1
10 10 -6 847.932 127.98 -2
4 -10 6 847.932 127.98 1
4 10 7 2240.3 232.505 1
-11 10 7 3673.7 141.073 -2
-4 -10 -7 3673.7 141.073 1
-4 -10 -8 -283.468 154.72 1
-12 10 8 336.572 137.748 -2
-4 -10 -8 336.572 137.748 1
-4 -10 -9 296.852 113.849 1
13 10 -9 9793.08 174.699 -2
4 -10 9 9793.08 174.699 1
4 -10 10 277.785 86.2863 1
-4 -10 -11 344.361 82.6374 1
4 -10 12 145.848 75.4514 1
-4 -11 16 724.294 66.3084 1
-4 11 15 301.518 81.6297 1
11 11 -15 731.426 122.718 -2
-4 -11 15 731.426 122.718 1
4 -11 -14 2124.12 90.2484 1
10 11 -14 2831.76 161.761 -2
-4 -11 14 2831.76 161.761 1
-4 -11 13 1178.48 166.143 1
9 11 -13 1816.85 149.797 -2
-4 -11 13 1816.85 149.797 1
-4 -11 12 4910.46 206.258 1
-4 -11 11 5734.19 228.771 1
-4 -11 10 4694.23 181.436 1
-6 11 10 19544.2 446.115 -2
4 -11 -10 19544.2 446.115 1
-4 -11 9 5739.92 231.721 1
5 -11 -9 4505.57 256.052 -2
-4 11 9 4505.57 256.052 1
4 11 -8 962.806 123.76 -2
-4 -11 8 962.806 123.76 1
-3 11 7 9830.62 128.456 -2
4 -11 -7 9830.62 128.456 1
2 11 -6 1183.4 108.03 -2
-4 -11 6 1183.4 108.03 1
-1 11 5 1054.8 125.957 -2
4 -11 -5 1054.8 125.957 1
0 11 -4 725.725 110.389 -2
-4 -11 4 725.725 110.389 1
1 11 3 1749 116.283 -2
4 -11 -3 1749 116.283 1
2 11 2 444.981 108.176 -2
4 -11 -2 444.981 108.176 1
3 11 1 7295.54 143.455 -2
4 -11 -1 7295.54 143.455 1
-4 -11 0 41107.7 304.372 -2
-4 11 0 41107.7 304.372 1
-5 -11 1 19021.5 225.956 -2
-4 11 -1 19021.5 225.956 1
-6 11 2 19842.1 192.178 -2
-4 -11 -2 19842.1 192.178 1
7 11 -3 285.377 110.535 -2
4 -11 3 285.377 110.535 1
8 11 -4 752.657 101.551 -2
4 -11 4 752.657 101.551 1
-9 11 5 2150.49 105.521 -2
-4 -11 -5 2150.49 105.521 1
10 11 -6 1954.59 136.919 -2
4 -11 6 1954.59 136.919 1
4 11 7 370.237 202.993 1
11 11 -7 3996.17 147.217 -2
4 -11 7 3996.17 147.217 1
4 -11 8 4399.01 160.425 1
12 11 -8 4671.8 210.207 -2
4 -11 8 4671.8 210.207 1
-4 -11 -9 118.859 88.9974 1
-4 -11 -10 324.836 67.1855 1
4 -11 11 -41.1713 63.7107 1
4 -11 12 122.091 57.3163 1
10 -12 -14 273.006 66.6384 -2
-4 12 14 273.006 66.6384 1
4 -12 -13 235.593 131.199 1
9 12 -13 2308.34 127.372 -2
-4 -12 13 2308.34 127.372 1
-4 -12 12 168.774 125.107 1
8 12 -12 407.665 112.744 -2
-4 -12 12 407.665 112.744 1
-4 -12 11 6852.92 187.543 1
7 12 -11 7506.16 133.752 -2
-4 -12 11 7506.16 133.752 1
-4 12 10 6520.66 161.893 1
-6 12 10 5517.51 158.377 -2
4 -12 -10 5517.51 158.377 1
-4 -12 9 280.41 152.914 1
5 -12 -9 996.067 112.844 -2
-4 12 9 996.067 112.844 1
-4 -12 8 6200.73 198.714 1
4 -12 -8 9895.67 146.939 -2
-4 12 8 9895.67 146.939 1
-3 12 7 3759.76 100.892 -2
4 -12 -7 3759.76 100.892 1
2 -12 -6 813.188 142.504 -2
-4 12 6 813.188 142.504 1
-1 12 5 5386.02 166.207 -2
4 -12 -5 5386.02 166.207 1
0 12 4 388.379 135.944 -2
4 -12 -4 388.379 135.944 1
-1 -12 -3 3298.48 134.198 -2
-4 12 3 3298.48 134.198 1
-2 -12 -2 12620.8 153.969 -2
-4 12 2 12620.8 153.969 1
-3 12 -1 2096.42 139.101 -2
-4 -12 1 2096.42 139.101 1
-4 -12 0 22096.7 221.016 -2
-4 12 0 22096.7 221.016 1
-5 12 1 1317.55 126.964 -2
-4 -12 -1 1317.55 126.964 1
-6 -12 2 2347.68 137.663 -2
-4 12 -2 2347.68 137.663 1
-7 12 3 4158 192.455 -2
-4 -12 -3 4158 192.455 1
-8 12 4 1234.32 144.746 -2
-4 -12 -4 1234.32 144.746 1
9 -12 -5 1225.25 196.87 -2
4 12 5 1225.25 196.87 1
10 -12 -6 13.5538 17.292 -2
4 12 6 13.5538 17.292 1
4 12 7 2261.84 185.994 1
-11 12 7 36.2318 20.6081 -2
-4 -12 -7 36.2318 20.6081 1
4 -12 8 554.054 141.825 1
-12 12 8 669.806 159.632 -2
-4 -12 -8 669.806 159.632 1
4 -12 9 1073.4 95.7235 1
13 12 -9 842.472 174.283 -2
4 -12 9 842.472 174.283 1
-4 -12 -10 284.577 67.6952 1
8 -13 -12 192.59 113.292 -2
-4 13 12 192.59 113.292 1
7 -13 -11 1716.33 120.543 -2
-4 13 11 1716.33 120.543 1
-6 13 10 -4.88131 9.53025 -2
4 -13 -10 -4.88131 9.53025 1
5 -13 -9 305.096 128.113 -2
-4 13 9 305.096 128.113 1
4 -13 -8 412.651 279.812 -2
-4 13 8 412.651 279.812 1
3 -13 -7 1453.93 144.074 -2
-4 13 7 1453.93 144.074 1
2 -13 -6 983.217 105.833 -2
-4 13 6 983.217 105.833 1
1 13 -5 294.9 102.562 -2
-4 -13 5 294.9 102.562 1
0 -13 -4 1210.87 108.971 -2
-4 13 4 1210.87 108.971 1
-1 -13 -3 2538.95 133.597 -2
-4 13 3 2538.95 133.597 1
-2 -13 -2 1005.37 125.924 -2
-4 13 2 1005.37 125.924 1
3 13 1 1381.51 113.112 -2
4 -13 -1 1381.51 113.112 1
-4 -13 0 6741.4 123.275 -2
-4 13 0 6741.4 123.275 1
-5 13 1 1656.4 144.063 -2
-4 -13 -1 1656.4 144.063 1
6 -13 -2 567.948 182.028 -2
4 13 2 567.948 182.028 1
-7 13 3 1716.65 182.045 -2
-4 -13 -3 1716.65 182.045 1
-8 13 4 467.893 138.295 -2
-4 -13 -4 467.893 138.295 1
9 13 -5 1509.51 99.5289 -2
4 -13 5 1509.51 99.5289 1
-10 13 6 45.7112 151.299 -2
-4 -13 -6 45.7112 151.299 1
11 13 -7 293.293 88.8362 -2
4 -13 7 293.293 88.8362 1
-4 -13 -8 662.85 115.759 1
4 -13 9 127.31 61.17 1
6 -14 -10 1085.97 104.824 -2
-4 14 10 1085.97 104.824 1
5 -14 -9 504.149 76.8495 -2
-4 14 9 504.149 76.8495 1
4 -14 -8 101.538 40.4987 -2
-4 14 8 101.538 40.4987 1
3 -14 -7 19.5667 26.3524 -2
-4 14 7 19.5667 26.3524 1
2 -14 -6 2487.38 107.109 -2
-4 14 6 2487.38 107.109 1
1 14 -5 3431.28 101.989 -2
-4 -14 5 3431.28 101.989 1
0 -14 -4 1982.61 100.334 -2
-4 14 4 1982.61 100.334 1
-1 -14 -3 1110.71 98.0904 -2
-4 14 3 1110.71 98.0904 1
-2 -14 -2 1315.69 98.8724 -2
-4 14 2 1315.69 98.8724 1
3 14 1 3489.53 135.393 -2
4 -14 -1 3489.53 135.393 1
4 14 0 207.937 114.054 -2
4 -14 0 207.937 114.054 1
5 14 -1 675.487 102.764 -2
4 -14 1 675.487 102.764 1
-6 14 2 1167.09 113.32 -2
-4 -14 -2 1167.09 113.32 1
7 14 -3 2600.08 103.695 -2
4 -14 3 2600.08 103.695 1
8 14 -4 1932.53 91.9961 -2
4 -14 4 1932.53 91.9961 1
9 14 -5 1438.41 75.5542 -2
4 -14 5 1438.41 75.5542 1
-10 14 6 961.785 77.3216 -2
-4 -14 -6 961.785 77.3216 1
1 -15 -5 399.577 151.909 -2
-4 15 5 399.577 151.909 1
0 15 4 1256.19 86.6245 -2
4 -15 -4 1256.19 86.6245 1
-1 -15 -3 388.693 74.7893 -2
-4 15 3 388.693 74.7893 1
-2 15 -2 704.724 104.156 -2
-4 -15 2 704.724 104.156 1
-3 15 -1 2877.07 92.2754 -2
-4 -15 1 2877.07 92.2754 1
-4 15 0 169.536 95.5276 -2
-4 -15 0 169.536 95.5276 1
5 -15 -1 3647.6 112.956 -2
4 15 1 3647.6 112.956 1
6 15 -2 1340.94 76.3084 -2
4 -15 2 1340.94 76.3084 1
-7 15 3 2091.16 109.807 -2
-4 -15 -3 2091.16 109.807 1
5 0 -20 -512.746 190.95 1
-5 0 19 70.5184 194.423 1
-5 0 18 -53.0717 205.725 1
-5 0 17 -310.574 173.155 1
5 0 -16 -43.3871 154.338 1
-5 0 15 -0.5077 152.643 1
5 0 -14 -160.914 124.649 1
-5 0 13 77.52 112.748 1
-5 0 12 -85.6636 84.5825 1
-5 0 11 -2.83697 102.35 1
5 0 -10 107.072 120.498 1
-5 0 9 278.207 133.632 1
-5 0 8 -4.37476 108.795 1
-5 0 7 236.514 99.7682 1
-5 0 6 136.599 67.4469 1
-5 0 5 177.605 60.5647 1
0 0 -5 958.891 142.282 -2
-5 0 5 958.891 142.282 1
5 0 -4 112.62 39.7703 1
-1 0 -4 477.262 131.274 -2
-5 0 4 477.262 131.274 1
-2 0 -3 5860.25 94.4381 -2
-5 0 3 5860.25 94.4381 1
-3 0 -2 440.175 134.831 -2
-5 0 2 440.175 134.831 1
-4 0 -1 4147.84 258.468 -2
-5 0 1 4147.84 258.468 1
-5 0 0 295.733 143.253 -2
-5 0 0 295.733 143.253 1
6 0 -1 111809 794.36 -2
5 0 1 111809 794.36 1
7 0 -2 98.856 125.709 -2
5 0 2 98.856 125.709 1
-8 0 3 259.145 228.718 -2
-5 0 -3 259.145 228.718 1
-9 0 4 33.2875 247.354 -2
-5 0 -4 33.2875 247.354 1
-10 0 5 90490.9 1009.32 -2
-5 0 -5 90490.9 1009.32 1
-5 0 -6 104.858 114.176 1
-5 0 -7 1005.84 151.819 1
5 0 8 -73.1582 94.7598 1
-5 0 -9 209.569 155.128 1
5 0 10 26.7156 168.213 1
-5 0 -11 -40.5832 183.309 1
-5 0 -12 -157.442 247.551 1
-5 0 -13 211.88 248.628 1
-5 0 -14 -145.732 225.953 1
-5 0 -15 -152.199 199.359 1
-5 0 -16 175.827 152.32 1
16 -1 -22 46.4041 57.8145 -2
-5 1 22 46.4041 57.8145 1
15 1 -21 814.989 109.148 -2
-5 -1 21 814.989 109.148 1
5 1 -20 1398.03 211.186 1
14 1 -20 4452.4 176.415 -2
-5 -1 20 4452.4 176.415 1
13 1 -19 -37.9019 184.724 -2
-5 -1 19 -37.9019 184.724 1
-5 -1 18 -120.924 175.138 1
12 -1 -18 12081 343.269 -2
-5 1 18 12081 343.269 1
-5 1 17 735.168 139.635 1
5 1 -16 1518.44 114.365 1
-5 1 15 1173.43 128.353 1
-5 1 14 646.739 95.9884 1
-5 -1 13 13028.1 143.776 1
-5 1 12 2828.88 76.7494 1
-5 1 11 379.804 79.4106 1
-5 1 10 6502.66 152.776 1
-5 1 9 6410.2 155.418 1
-5 1 8 2841.92 107.57 1
-5 -1 7 844.668 76.6917 1
-5 -1 6 12083.1 117.986 1
-5 1 5 18758.2 171.301 1
-5 1 4 149897 769.103 1
1 1 4 202352 449.96 -2
5 -1 -4 202352 449.96 1
2 1 3 40021.5 260.299 -2
5 -1 -3 40021.5 260.299 1
-3 -1 -2 248060 779.127 -2
-5 1 2 248060 779.127 1
-4 -1 -1 159507 1322.71 -2
-5 1 1 159507 1322.71 1
-5 -1 0 33050.2 676.558 -2
-5 1 0 33050.2 676.558 1
-6 -1 1 17701.2 329.15 -2
-5 1 -1 17701.2 329.15 1
-7 -1 2 64687.3 605.838 -2
-5 1 -2 64687.3 605.838 1
-8 -1 3 81665.1 906.544 -2
-5 1 -3 81665.1 906.544 1
-9 -1 4 67407.8 833.128 -2
-5 1 -4 67407.8 833.128 1
-5 1 -5 971.939 216.813 1
-5 -1 -6 2024.85 102.786 1
-5 1 -7 2238.6 156.271 1
-5 1 -8 2187.25 118.568 1
-5 1 -9 2209.36 115.746 1
-5 1 -10 1955.51 170.468 1
-5 1 -11 262.258 158.506 1
-5 1 -12 3343.5 274.561 1
-5 1 -13 141.564 231.251 1
-5 1 -14 -141.786 219.12 1
-5 1 -15 297.677 194.791 1
5 1 16 637.918 73.8075 1
5 1 17 79.1471 46.59 1
5 -2 -21 -262.532 98.3937 1
15 2 -21 602.39 98.3038 -2
-5 -2 21 602.39 98.3038 1
5 2 -20 73.4079 133.721 1
14 -2 -20 1748.25 140.045 -2
-5 2 20 1748.25 140.045 1
-5 2 19 -238.727 288.313 1
13 2 -19 3040.76 188.116 -2
-5 -2 19 3040.76 188.116 1
-5 2 18 -116.099 162.767 1
12 2 -18 10628.6 345.652 -2
-5 -2 18 10628.6 345.652 1
-5 2 17 2893.66 199.739 1
11 -2 -17 2587.01 292.277 -2
-5 2 17 2587.01 292.277 1
5 -2 -16 547.126 111.242 1
-5 2 15 32865.6 261.763 1
-5 2 14 882.651 84.6702 1
5 -2 -13 21062.4 143.387 1
-5 -2 12 -5.50182 63.6854 1
-5 2 11 2933.35 93.0126 1
5 2 -10 45022.7 290.311 1
-5 2 9 4226.84 128.421 1
-5 -2 8 1888.27 92.7879 1
-5 -2 7 22856.8 202.07 1
-5 2 6 1757.39 78.9471 1
-5 -2 5 136046 523.1 1
0 -2 -5 153715 587.55 -2
-5 2 5 153715 587.55 1
1 2 4 10560.8 103.453 -2
5 -2 -4 10560.8 103.453 1
-2 -2 -3 4771.64 106.868 -2
-5 2 3 4771.64 106.868 1
-3 2 -2 15976.3 200.825 -2
-5 -2 2 15976.3 200.825 1
-4 -2 -1 52763.1 402.148 -2
-5 2 1 52763.1 402.148 1
-5 -2 0 213643 1216.12 -2
-5 2 0 213643 1216.12 1
6 -2 -1 61251.6 425.024 -2
5 2 1 61251.6 425.024 1
-7 2 2 3265.41 138.645 -2
-5 -2 -2 3265.41 138.645 1
-8 2 3 6794.18 263.854 -2
-5 -2 -3 6794.18 263.854 1
-9 2 4 49904.6 543.06 -2
-5 -2 -4 49904.6 543.06 1
-10 2 5 15459.9 354.122 -2
-5 -2 -5 15459.9 354.122 1
-5 -2 -6 117188 328.486 1
5 -2 7 10984.1 109.551 1
-5 -2 -8 506.905 77.0103 1
-5 -2 -9 1403.17 97.3434 1
-5 -2 -10 11111.2 148.448 1
5 -2 11 1366.44 136.33 1
-5 -2 -12 8667.58 230.278 1
-5 -2 -13 55.9299 168.016 1
-5 2 -14 15106.4 233.816 1
-5 2 -15 786.609 134.983 1
-5 -2 -16 793.496 63.12 1
5 -3 -21 855.144 126.813 1
15 -3 -21 1347.03 85.9194 -2
-5 3 21 1347.03 85.9194 1
5 -3 -20 -132.883 120.802 1
14 3 -20 5078.83 136.519 -2
-5 -3 20 5078.83 136.519 1
-5 3 19 2001.24 302.997 1
13 3 -19 2914.72 178.599 -2
-5 -3 19 2914.72 178.599 1
-5 3 18 1447.46 323.818 1
12 3 -18 9028.53 220.152 -2
-5 -3 18 9028.53 220.152 1
-5 -3 17 191.378 130.038 1
5 -3 -16 3127.08 112.575 1
5 -3 -15 2856.34 101.471 1
-5 3 14 3583.95 104.873 1
-5 -3 13 659.707 68.9216 1
5 -3 -12 12687 90.7085 1
5 -3 -11 106.167 95.3544 1
5 -3 -10 8039.51 193.412 1
5 3 -9 18155.4 240.042 1
-5 -3 8 16022.4 151.862 1
-5 -3 7 8959.25 172.875 1
-5 -3 6 1776.97 99.5833 1
0 -3 -5 33152 193.609 -2
-5 3 5 33152 193.609 1
-1 3 -4 105532 355.168 -2
-5 -3 4 105532 355.168 1
-2 3 -3 32681.4 255.826 -2
-5 -3 3 32681.4 255.826 1
3 3 2 78393.9 449.112 -2
5 -3 -2 78393.9 449.112 1
-4 -3 -1 10229.9 197.533 -2
-5 3 1 10229.9 197.533 1
5 -3 0 5126.95 120.519 -2
5 3 0 5126.95 120.519 1
-6 3 1 3502.7 131.474 -2
-5 -3 -1 3502.7 131.474 1
-7 3 2 28732.4 311.126 -2
-5 -3 -2 28732.4 311.126 1
-8 -3 3 9151.97 314.781 -2
-5 3 -3 9151.97 314.781 1
-9 -3 4 250613 1168.96 -2
-5 3 -4 250613 1168.96 1
-10 3 5 16062.7 208.094 -2
-5 -3 -5 16062.7 208.094 1
-5 -3 -6 17556.3 260.456 1
-11 -3 6 18101.8 191.775 -2
-5 3 -6 18101.8 191.775 1
-5 3 -7 1781.93 93.8292 1
12 3 -7 21408.7 301.217 -2
5 -3 7 21408.7 301.217 1
-5 -3 -8 229.432 65.4426 1
-5 3 -9 1281.38 72.7928 1
5 -3 10 22052.9 149.814 1
-5 -3 -11 3338.74 110.877 1
-5 3 -12 -59.8283 167.542 1
-5 3 -13 932.689 165.316 1
5 -3 14 283.581 100.005 1
-5 3 -15 767.918 123.454 1
-5 -3 -16 697.673 52.2805 1
-5 4 20 239.606 89.994 1
14 4 -20 1609.02 104.858 -2
-5 -4 20 1609.02 104.858 1
-5 4 19 -148.702 113.06 1
13 4 -19 425.957 129.799 -2
-5 -4 19 425.957 129.799 1
-5 4 18 1567.53 317.278 1
12 4 -18 6140.96 192.856 -2
-5 -4 18 6140.96 192.856 1
-5 4 17 273.987 157.5 1
11 4 -17 1737.56 281.583 -2
-5 -4 17 1737.56 281.583 1
-5 -4 16 2617.82 148.713 1
-5 4 15 2295.45 86.1796 1
5 -4 -14 349.956 81.925 1
-5 -4 13 6894.64 92.9988 1
-5 -4 12 107.055 57.2689 1
5 -4 -11 397.516 66.7032 1
-5 4 10 16472.3 171.901 1
-5 4 9 25194.3 230.593 1
4 -4 -9 25984.3 370.944 -2
-5 4 9 25984.3 370.944 1
-5 -4 8 17505.4 247.308 1
-5 4 7 11792.1 213.408 1
2 4 -7 12953.6 297.863 -2
-5 -4 7 12953.6 297.863 1
1 -4 -6 148888 490.37 -2
-5 4 6 148888 490.37 1
0 4 -5 2148.31 91.5955 -2
-5 -4 5 2148.31 91.5955 1
1 4 4 16426.6 160.335 -2
5 -4 -4 16426.6 160.335 1
2 4 3 42495 218.65 -2
5 -4 -3 42495 218.65 1
-3 -4 -2 2274.17 86.4212 -2
-5 4 2 2274.17 86.4212 1
-4 4 -1 2062.04 97.7246 -2
-5 -4 1 2062.04 97.7246 1
5 4 0 62425.2 335.016 -2
5 -4 0 62425.2 335.016 1
-6 -4 1 68722.6 451.231 -2
-5 4 -1 68722.6 451.231 1
-7 -4 2 74935 800.068 -2
-5 4 -2 74935 800.068 1
-8 4 3 47543.6 620.632 -2
-5 -4 -3 47543.6 620.632 1
-9 -4 4 894.339 228.329 -2
-5 4 -4 894.339 228.329 1
-10 -4 5 5654.65 139.431 -2
-5 4 -5 5654.65 139.431 1
-5 -4 -6 32914.5 523.788 1
-11 4 6 42768.5 201.374 -2
-5 -4 -6 42768.5 201.374 1
-5 4 -7 3724.35 93.4785 1
-5 -4 -8 2885.22 77.5945 1
-5 -4 -9 1280.52 78.0767 1
-5 -4 -10 4793.77 94.9382 1
-5 -4 -11 636.966 96.9964 1
-5 -4 -12 1161.11 110.108 1
-5 4 -13 2373.89 158.989 1
-5 -4 -14 4345.61 114.119 1
-5 4 -15 2401.76 57.2229 1
-5 5 20 560.824 189.235 1
5 -5 -19 2674.38 145.627 1
13 5 -19 261.334 27.1324 -2
-5 -5 19 261.334 27.1324 1
5 -5 -18 1699.54 125.558 1
12 -5 -18 2290.23 134.097 -2
-5 5 18 2290.23 134.097 1
-5 5 17 2472.73 319.75 1
11 -5 -17 2897.94 127.589 -2
-5 5 17 2897.94 127.589 1
-5 5 16 806.787 108.372 1
-5 -5 15 2647.86 84.9534 1
-5 5 14 5313.17 109.149 1
9 5 -14 6238.17 186.28 -2
-5 -5 14 6238.17 186.28 1
5 -5 -13 3955.52 106.266 1
8 -5 -13 6502.94 159.256 -2
-5 5 13 6502.94 159.256 1
-5 -5 12 10823.7 99.616 1
7 5 -12 26635 599.808 -2
-5 -5 12 26635 599.808 1
-5 -5 11 8753.51 88.8662 1
6 -5 -11 22944.5 501.946 -2
-5 5 11 22944.5 501.946 1
-5 -5 10 840.591 59.0238 1
-5 5 10 1740.31 306.849 -2
5 -5 -10 1740.31 306.849 1
-5 5 9 28210.3 191.499 1
-4 5 9 36605.6 392.146 -2
5 -5 -9 36605.6 392.146 1
-5 5 8 23099.4 213.804 1
3 5 -8 27120.7 206.832 -2
-5 -5 8 27120.7 206.832 1
2 5 -7 3664.9 112.471 -2
-5 -5 7 3664.9 112.471 1
1 -5 -6 7025.68 132.965 -2
-5 5 6 7025.68 132.965 1
0 5 5 56291.9 489.364 -2
5 -5 -5 56291.9 489.364 1
1 5 4 56137.6 685.664 -2
5 -5 -4 56137.6 685.664 1
2 5 3 7940.55 120.51 -2
5 -5 -3 7940.55 120.51 1
3 5 2 6761.68 128.232 -2
5 -5 -2 6761.68 128.232 1
4 5 1 31115.3 229.572 -2
5 -5 -1 31115.3 229.572 1
-5 5 0 102956 421.489 -2
-5 -5 0 102956 421.489 1
6 5 -1 15405 284.054 -2
5 -5 1 15405 284.054 1
-7 5 2 7294.42 281.086 -2
-5 -5 -2 7294.42 281.086 1
-8 -5 3 67248.1 419.346 -2
-5 5 -3 67248.1 419.346 1
-9 5 4 62646.7 401.552 -2
-5 -5 -4 62646.7 401.552 1
-10 5 5 12721 232.192 -2
-5 -5 -5 12721 232.192 1
-5 5 -6 7336.01 203.815 1
-11 5 6 7628.54 160.778 -2
-5 -5 -6 7628.54 160.778 1
-5 -5 -7 207.471 80.2189 1
-5 5 -8 12519.4 127.218 1
-5 -5 -9 761.153 79.6926 1
5 -5 10 5048.99 100.637 1
5 -5 11 3575.1 112.38 1
5 -5 12 944.01 103.772 1
5 -5 13 372.923 101.485 1
5 -5 14 43.2995 15.6982 1
5 5 15 290.303 59.3936 1
-5 6 20 1616.24 168.852 1
-5 6 19 362.329 216.161 1
13 6 -19 1048.59 127.438 -2
-5 -6 19 1048.59 127.438 1
-5 6 18 -16.3142 21.7406 1
-5 6 17 2325.52 165.53 1
11 6 -17 7.45125 22.7178 -2
-5 -6 17 7.45125 22.7178 1
5 -6 -16 1017.63 216.108 1
11 6 -16 1351.18 185.594 -2
-5 -6 16 1351.18 185.594 1
-5 -6 15 119.034 103.623 1
-5 -6 14 1764.64 160.438 1
9 6 -14 6190.54 288.844 -2
-5 -6 14 6190.54 288.844 1
-5 -6 13 3355.24 130.449 1
-5 -6 12 1590.34 103.973 1
7 -6 -12 3234.13 478.387 -2
-5 6 12 3234.13 478.387 1
-5 -6 11 809.105 131.513 1
6 -6 -11 2968.31 140.693 -2
-5 6 11 2968.31 140.693 1
-5 -6 10 198.811 94.0722 1
5 -6 -10 440.446 189.088 -2
-5 6 10 440.446 189.088 1
5 -6 -9 361.759 174.625 1
4 6 -9 5979.57 118.874 -2
-5 -6 9 5979.57 118.874 1
3 -6 -8 5349.6 117.72 -2
-5 6 8 5349.6 117.72 1
-2 6 7 13505.3 150.773 -2
5 -6 -7 13505.3 150.773 1
-1 6 6 23162 263.919 -2
5 -6 -6 23162 263.919 1
0 -6 -5 2301.61 216.705 -2
-5 6 5 2301.61 216.705 1
1 6 4 26587.2 587.093 -2
5 -6 -4 26587.2 587.093 1
-2 6 -3 23209.2 323.922 -2
-5 -6 3 23209.2 323.922 1
3 6 2 8553.38 169.063 -2
5 -6 -2 8553.38 169.063 1
-4 6 -1 55746.6 429.638 -2
-5 -6 1 55746.6 429.638 1
-5 6 0 82795.3 601.794 -2
-5 -6 0 82795.3 601.794 1
-6 6 1 38814.7 531.605 -2
-5 -6 -1 38814.7 531.605 1
-7 6 2 44621.5 417.29 -2
-5 -6 -2 44621.5 417.29 1
-8 6 3 16538.5 281.689 -2
-5 -6 -3 16538.5 281.689 1
-9 6 4 3910.24 112.742 -2
-5 -6 -4 3910.24 112.742 1
-10 6 5 6856.29 108.342 -2
-5 -6 -5 6856.29 108.342 1
5 6 6 2282.16 175.379 1
-11 -6 6 3036.13 121.708 -2
-5 6 -6 3036.13 121.708 1
-5 -6 -7 11957.2 194.64 1
-12 6 7 18135.4 355.433 -2
-5 -6 -7 18135.4 355.433 1
-5 -6 -8 258.964 138.244 1
-5 -6 -9 611.267 101.025 1
-5 -6 -10 250.818 111.796 1
-5 -6 -11 488.981 105.692 1
5 -6 12 5054.52 137.493 1
5 -6 13 79.2947 28.2101 1
5 -6 14 240.115 125.409 1
5 -6 15 -65.6153 71.3381 1
-5 7 19 384.547 176.491 1
13 7 -19 1328.68 114.282 -2
-5 -7 19 1328.68 114.282 1
-5 -7 18 2367.69 120.003 1
-5 7 17 1422.69 267.98 1
5 -7 -16 288.981 206.367 1
-5 -7 15 2085.44 164.463 1
5 -7 -14 2646.3 171.628 1
-5 -7 13 299.107 139.043 1
8 7 -13 5686.88 283.569 -2
-5 -7 13 5686.88 283.569 1
5 -7 -12 2242.61 116.102 1
7 -7 -12 5270.98 518.994 -2
-5 7 12 5270.98 518.994 1
-5 -7 11 35610.2 259.58 1
6 -7 -11 37547.6 808.792 -2
-5 7 11 37547.6 808.792 1
-5 -7 10 -99.236 105.713 1
5 -7 -10 -121.348 393.559 -2
-5 7 10 -121.348 393.559 1
-4 7 9 859.04 88.6581 -2
5 -7 -9 859.04 88.6581 1
-3 7 8 6561.05 93.8376 -2
5 -7 -8 6561.05 93.8376 1
-2 7 7 2707.91 82.2814 -2
5 -7 -7 2707.91 82.2814 1
1 7 -6 1801.21 107.827 -2
-5 -7 6 1801.21 107.827 1
0 7 5 3797.68 139.563 -2
5 -7 -5 3797.68 139.563 1
-1 7 -4 868.107 121.455 -2
-5 -7 4 868.107 121.455 1
-2 7 -3 46842.7 292.286 -2
-5 -7 3 46842.7 292.286 1
-3 7 -2 58190.9 341.387 -2
-5 -7 2 58190.9 341.387 1
-4 7 -1 3045.86 298.877 -2
-5 -7 1 3045.86 298.877 1
-5 7 0 274.71 191.592 -2
-5 -7 0 274.71 191.592 1
-6 7 1 19128.1 231.273 -2
-5 -7 -1 19128.1 231.273 1
-7 7 2 29585.9 201.756 -2
-5 -7 -2 29585.9 201.756 1
-8 -7 3 11545.3 136.146 -2
-5 7 -3 11545.3 136.146 1
9 -7 -4 6400.25 123.429 -2
5 7 4 6400.25 123.429 1
-10 -7 5 46839 223.758 -2
-5 7 -5 46839 223.758 1
5 7 6 1352.94 190.139 1
-11 7 6 3244.97 121.4 -2
-5 -7 -6 3244.97 121.4 1
-5 -7 -7 426.515 150.333 1
12 7 -7 4754.66 309.87 -2
5 -7 7 4754.66 309.87 1
-5 -7 -8 5255.61 191.66 1
-13 7 8 17969.4 313.878 -2
-5 -7 -8 17969.4 313.878 1
-5 -7 -9 197.474 99.4288 1
-5 -7 -10 13804.9 139.054 1
5 -7 11 6717.3 155.914 1
5 -7 12 432.431 111.937 1
5 -7 13 512.835 149.653 1
5 -7 14 3083.31 123.274 1
-5 8 18 2.45254 8.53467 1
12 8 -18 585.667 143.003 -2
-5 -8 18 585.667 143.003 1
-5 -8 17 127.902 113.751 1
5 -8 -16 1024.28 198.638 1
-5 -8 15 1152.12 153.025 1
5 -8 -14 573.087 159.35 1
-5 -8 13 2514.22 222.793 1
-8 8 13 1839.11 350.137 -2
5 -8 -13 1839.11 350.137 1
-5 -8 12 667.176 150.676 1
7 -8 -12 4145.34 298.823 -2
-5 8 12 4145.34 298.823 1
5 -8 -11 2629.68 137.336 1
6 -8 -11 5489.71 239.631 -2
-5 8 11 5489.71 239.631 1
-5 8 10 5492.12 164.539 1
5 8 -10 11555.9 216.054 -2
-5 -8 10 11555.9 216.054 1
-5 -8 9 17881.1 220.498 1
4 8 -9 18852.2 179.389 -2
-5 -8 9 18852.2 179.389 1
-3 8 8 3773.06 108.772 -2
5 -8 -8 3773.06 108.772 1
2 8 -7 1715.47 95.384 -2
-5 -8 7 1715.47 95.384 1
-1 8 6 3645.47 101.165 -2
5 -8 -6 3645.47 101.165 1
0 8 5 630.228 88.1369 -2
5 -8 -5 630.228 88.1369 1
-1 8 -4 8033.05 121.745 -2
-5 -8 4 8033.05 121.745 1
-2 -8 -3 4200.26 112.878 -2
-5 8 3 4200.26 112.878 1
-3 -8 -2 2713.18 93.0593 -2
-5 8 2 2713.18 93.0593 1
-4 -8 -1 20409.4 149.273 -2
-5 8 1 20409.4 149.273 1
-5 8 0 44969.9 171.22 -2
-5 -8 0 44969.9 171.22 1
-6 -8 1 8979.67 100.079 -2
-5 8 -1 8979.67 100.079 1
-7 8 2 8643.24 109.127 -2
-5 -8 -2 8643.24 109.127 1
-8 8 3 3961.19 95.7363 -2
-5 -8 -3 3961.19 95.7363 1
-9 -8 4 8004.61 112.875 -2
-5 8 -4 8004.61 112.875 1
-10 -8 5 5755.73 114.764 -2
-5 8 -5 5755.73 114.764 1
-11 -8 6 9030.64 120.086 -2
-5 8 -6 9030.64 120.086 1
-5 -8 -7 336.403 155.903 1
-12 8 7 11802 229.249 -2
-5 -8 -7 11802 229.249 1
-5 -8 -8 2452.6 181.286 1
-13 8 8 4939.36 252.829 -2
-5 -8 -8 4939.36 252.829 1
-5 -8 -9 7597.78 125.175 1
5 -8 10 95.9379 89.3157 1
-5 -8 -11 245.48 117.774 1
5 -8 12 2738.46 109.212 1
5 -8 13 4167.05 146.183 1
5 -8 14 174.055 74.6372 1
-5 9 18 3469.21 162.761 1
12 9 -18 3380.22 123.423 -2
-5 -9 18 3380.22 123.423 1
-5 -9 17 209.269 67.1343 1
5 -9 -16 3031.27 199.896 1
-5 -9 15 1374.84 145.939 1
-5 -9 14 2711.83 213.809 1
-9 9 14 8746.02 366.436 -2
5 -9 -14 8746.02 366.436 1
-5 -9 13 197.957 156.777 1
-5 9 12 3689.17 184.661 1
-7 9 12 16279.4 444.003 -2
5 -9 -12 16279.4 444.003 1
5 -9 -11 9727.58 202.103 1
-6 9 11 12016.4 342.962 -2
5 -9 -11 12016.4 342.962 1
-5 9 10 180.749 151.315 1
-5 9 10 1421.43 343.609 -2
5 -9 -10 1421.43 343.609 1
-5 -9 9 16513.8 287.381 1
4 9 -9 16822.7 245.103 -2
-5 -9 9 16822.7 245.103 1
-3 9 8 38349.7 196.391 -2
5 -9 -8 38349.7 196.391 1
-2 9 7 1925.32 102.802 -2
5 -9 -7 1925.32 102.802 1
-1 9 6 41044.2 227.087 -2
5 -9 -6 41044.2 227.087 1
0 9 5 7253.86 135.846 -2
5 -9 -5 7253.86 135.846 1
-1 9 -4 2826.56 113.583 -2
-5 -9 4 2826.56 113.583 1
2 9 3 2992.3 106.964 -2
5 -9 -3 2992.3 106.964 1
-3 -9 -2 6806.22 119.891 -2
-5 9 2 6806.22 119.891 1
4 9 1 1601.81 88.4669 -2
5 -9 -1 1601.81 88.4669 1
-5 9 0 8058.49 92.5988 -2
-5 -9 0 8058.49 92.5988 1
-6 -9 1 422.67 77.1327 -2
-5 9 -1 422.67 77.1327 1
7 9 -2 10759.8 128.846 -2
5 -9 2 10759.8 128.846 1
-8 9 3 8798.5 130.361 -2
-5 -9 -3 8798.5 130.361 1
-9 -9 4 3934.06 116.53 -2
-5 9 -4 3934.06 116.53 1
-10 -9 5 4993.62 118.935 -2
-5 9 -5 4993.62 118.935 1
-11 9 6 6219.98 131.015 -2
-5 -9 -6 6219.98 131.015 1
-5 -9 -7 1401.95 167.805 1
12 9 -7 5440.71 206.308 -2
5 -9 7 5440.71 206.308 1
5 -9 8 16383.7 245.434 1
-13 9 8 34128.9 357.378 -2
-5 -9 -8 34128.9 357.378 1
-5 -9 -9 499.175 84.5856 1
-5 -9 -10 8656.9 106.831 1
5 -9 11 9213.97 147.887 1
5 -9 12 1769.97 110.301 1
5 -9 13 -5.75738 78.8295 1
-5 -10 17 242.294 77.9888 1
-5 10 16 2010.43 114.813 1
5 -10 -15 559.663 185.771 1
5 -10 -14 61.1327 133.551 1
-5 -10 13 1536.91 154.395 1
-5 -10 12 3213.07 210.217 1
-7 10 12 3696.12 355.926 -2
5 -10 -12 3696.12 355.926 1
-5 10 11 4004.76 179.194 1
-5 -10 10 25901.3 279.316 1
-5 -10 9 4344.26 170.288 1
-4 10 9 4408.22 376.008 -2
5 -10 -9 4408.22 376.008 1
3 10 -8 5573.64 134.296 -2
-5 -10 8 5573.64 134.296 1
2 10 -7 9362.33 134.214 -2
-5 -10 7 9362.33 134.214 1
1 10 -6 8119.77 123.132 -2
-5 -10 6 8119.77 123.132 1
0 10 -5 6427.7 121.323 -2
-5 -10 5 6427.7 121.323 1
-1 10 -4 11012.5 140.091 -2
-5 -10 4 11012.5 140.091 1
2 10 3 5088.13 126.663 -2
5 -10 -3 5088.13 126.663 1
-3 10 -2 11543.9 143.917 -2
-5 -10 2 11543.9 143.917 1
4 10 1 2064.12 104.544 -2
5 -10 -1 2064.12 104.544 1
-5 -10 0 6218.9 102.164 -2
-5 10 0 6218.9 102.164 1
-6 -10 1 10835.4 136.538 -2
-5 10 -1 10835.4 136.538 1
-7 -10 2 23066.2 182.069 -2
-5 10 -2 23066.2 182.069 1
8 10 -3 614.721 101.705 -2
5 -10 3 614.721 101.705 1
9 10 -4 2577.66 104.071 -2
5 -10 4 2577.66 104.071 1
10 10 -5 7289.26 129.605 -2
5 -10 5 7289.26 129.605 1
11 10 -6 10242.1 145.946 -2
5 -10 6 10242.1 145.946 1
5 10 7 4502.24 232.323 1
-12 10 7 7815.49 148.999 -2
-5 -10 -7 7815.49 148.999 1
5 -10 8 54.0415 112.961 1
13 10 -8 3408.88 162.862 -2
5 -10 8 3408.88 162.862 1
5 -10 9 10660.3 101.503 1
-5 -10 -10 447.041 84.7904 1
5 -10 11 -37.1305 75.2001 1
5 -10 12 23.7587 51.0985 1
11 11 -16 2298.3 102.118 -2
-5 -11 16 2298.3 102.118 1
-5 11 15 880.016 104.178 1
10 11 -15 1449.17 139.681 -2
-5 -11 15 1449.17 139.681 1
9 -11 -14 1894.6 108.029 -2
-5 11 14 1894.6 108.029 1
-5 -11 13 279.304 151.778 1
-8 11 13 44.89 144.88 -2
5 -11 -13 44.89 144.88 1
-5 -11 12 2031.09 175.796 1
7 11 -12 5216.54 214.628 -2
-5 -11 12 5216.54 214.628 1
-5 11 11 1179.78 144.762 1
6 11 -11 2163.46 201.851 -2
-5 -11 11 2163.46 201.851 1
-5 -11 10 -204.369 138.483 1
-5 -11 9 496.336 140.181 1
-4 11 9 4330.55 184.325 -2
5 -11 -9 4330.55 184.325 1
-5 -11 8 21455.4 290.693 1
3 -11 -8 35122.3 225.54 -2
-5 11 8 35122.3 225.54 1
2 11 -7 2298.85 107.184 -2
-5 -11 7 2298.85 107.184 1
-1 11 6 6112.47 112.135 -2
5 -11 -6 6112.47 112.135 1
0 -11 -5 6420.58 167.171 -2
-5 11 5 6420.58 167.171 1
1 11 4 4276.13 162.611 -2
5 -11 -4 4276.13 162.611 1
2 11 3 8584.49 139.487 -2
5 -11 -3 8584.49 139.487 1
3 11 2 6000.64 139.343 -2
5 -11 -2 6000.64 139.343 1
-4 -11 -1 18350.3 169.11 -2
-5 11 1 18350.3 169.11 1
-5 11 0 7980.17 151.657 -2
-5 -11 0 7980.17 151.657 1
6 11 -1 2516.13 126.19 -2
5 -11 1 2516.13 126.19 1
-7 -11 2 2709.11 114.088 -2
-5 11 -2 2709.11 114.088 1
-8 -11 3 384.129 105.64 -2
-5 11 -3 384.129 105.64 1
-9 11 4 13704.9 134.826 -2
-5 -11 -4 13704.9 134.826 1
10 11 -5 1077.94 99.912 -2
5 -11 5 1077.94 99.912 1
11 11 -6 3696.58 119.971 -2
5 -11 6 3696.58 119.971 1
12 11 -7 2586.73 133.635 -2
5 -11 7 2586.73 133.635 1
-5 -11 -8 7874.05 159.794 1
13 11 -8 11140.7 217.31 -2
5 -11 8 11140.7 217.31 1
5 -11 9 578.09 77.4848 1
5 -11 10 144.042 59.9907 1
5 -11 11 907.302 73.011 1
-5 12 14 1184.67 154.195 1
9 -12 -14 3478.19 86.2498 -2
-5 12 14 3478.19 86.2498 1
-5 12 13 807.729 187.962 1
8 12 -13 872.299 122.826 -2
-5 -12 13 872.299 122.826 1
-5 -12 12 6.73164 18.5824 1
-7 12 12 355.027 119.256 -2
5 -12 -12 355.027 119.256 1
-5 -12 11 -1.94039 19.4157 1
6 12 -11 2109.23 116.505 -2
-5 -12 11 2109.23 116.505 1
-5 -12 10 13.8208 18.3542 1
5 -12 -10 4391.06 132.981 -2
-5 12 10 4391.06 132.981 1
-5 -12 9 -2.13055 16.2884 1
4 -12 -9 1013.07 113.824 -2
-5 12 9 1013.07 113.824 1
3 12 -8 1700.55 116.094 -2
-5 -12 8 1700.55 116.094 1
2 -12 -7 5045.26 110.587 -2
-5 12 7 5045.26 110.587 1
1 -12 -6 16629.4 198.43 -2
-5 12 6 16629.4 198.43 1
0 -12 -5 4127.57 142.89 -2
-5 12 5 4127.57 142.89 1
1 12 4 1140.9 109.89 -2
5 -12 -4 1140.9 109.89 1
-2 12 -3 2413.31 115.697 -2
-5 -12 3 2413.31 115.697 1
3 12 2 4751.79 114.934 -2
5 -12 -2 4751.79 114.934 1
-4 -12 -1 1126.1 111.573 -2
-5 12 1 1126.1 111.573 1
5 12 0 5587.28 129.288 -2
5 -12 0 5587.28 129.288 1
6 12 -1 1365.32 110.24 -2
5 -12 1 1365.32 110.24 1
-7 12 2 17396 216.859 -2
-5 -12 -2 17396 216.859 1
8 -12 -3 1539.34 141.847 -2
5 12 3 1539.34 141.847 1
-9 12 4 753.518 134.767 -2
-5 -12 -4 753.518 134.767 1
10 -12 -5 6.43583 19.1908 -2
5 12 5 6.43583 19.1908 1
11 12 -6 14.8248 18.9366 -2
5 -12 6 14.8248 18.9366 1
-12 12 7 2248.01 128.438 -2
-5 -12 -7 2248.01 128.438 1
5 -12 8 681.458 95.2567 1
13 12 -8 298.013 195.708 -2
5 -12 8 298.013 195.708 1
-5 -12 -9 157.846 67.5579 1
-5 13 12 547.077 142.716 1
7 -13 -12 742.454 98.6929 -2
-5 13 12 742.454 98.6929 1
6 -13 -11 9.82773 10.4934 -2
-5 13 11 9.82773 10.4934 1
5 -13 -10 41.101 100.862 1
5 -13 -10 89.7337 128.953 -2
-5 13 10 89.7337 128.953 1
-5 13 9 -177.319 193.33 1
4 -13 -9 445.037 145.025 -2
-5 13 9 445.037 145.025 1
-3 13 8 5562.77 121.317 -2
5 -13 -8 5562.77 121.317 1
-2 13 7 48.3725 110.229 -2
5 -13 -7 48.3725 110.229 1
1 -13 -6 700.335 102.585 -2
-5 13 6 700.335 102.585 1
0 -13 -5 7890.81 127.077 -2
-5 13 5 7890.81 127.077 1
-1 -13 -4 12901.6 135.424 -2
-5 13 4 12901.6 135.424 1
2 13 3 485.149 118.318 -2
5 -13 -3 485.149 118.318 1
3 13 2 4395.82 137.979 -2
5 -13 -2 4395.82 137.979 1
4 13 1 1802.43 110.229 -2
5 -13 -1 1802.43 110.229 1
-5 -13 0 1547.91 97.7082 -2
-5 13 0 1547.91 97.7082 1
-6 13 1 2718.91 126.383 -2
-5 -13 -1 2718.91 126.383 1
-7 13 2 3372.41 161.063 -2
-5 -13 -2 3372.41 161.063 1
-8 13 3 2122.93 168.251 -2
-5 -13 -3 2122.93 168.251 1
-9 13 4 19156.4 202.98 -2
-5 -13 -4 19156.4 202.98 1
10 13 -5 760.277 116.607 -2
5 -13 5 760.277 116.607 1
-11 13 6 624.28 135.198 -2
-5 -13 -6 624.28 135.198 1
5 -13 7 752.932 97.8329 1
5 -13 8 1524.96 73.5346 1
5 -14 -10 2751.66 116.776 -2
-5 14 10 2751.66 116.776 1
4 -14 -9 200.586 121.127 -2
-5 14 9 200.586 121.127 1
3 -14 -8 1430.24 81.9526 -2
-5 14 8 1430.24 81.9526 1
2 -14 -7 92.9881 26.4012 -2
-5 14 7 92.9881 26.4012 1
-1 14 6 8503.61 118.417 -2
5 -14 -6 8503.61 118.417 1
0 14 -5 2684.5 95.5355 -2
-5 -14 5 2684.5 95.5355 1
-1 -14 -4 2939.86 98.4482 -2
-5 14 4 2939.86 98.4482 1
2 14 3 6006.39 108.568 -2
5 -14 -3 6006.39 108.568 1
-3 -14 -2 838.842 83.45 -2
-5 14 2 838.842 83.45 1
-4 -14 -1 791.457 94.2393 -2
-5 14 1 791.457 94.2393 1
5 14 0 1038.86 122.064 -2
5 -14 0 1038.86 122.064 1
6 14 -1 -7.67861 33.1544 -2
5 -14 1 -7.67861 33.1544 1
7 -14 -2 2950.47 112.142 -2
5 14 2 2950.47 112.142 1
-8 14 3 2476.98 100.069 -2
-5 -14 -3 2476.98 100.069 1
-9 14 4 871.493 88.1327 -2
-5 -14 -4 871.493 88.1327 1
-10 14 5 983.954 116.94 -2
-5 -14 -5 983.954 116.94 1
-3 15 -2 3582.31 107.491 -2
-5 -15 2 3582.31 107.491 1
-4 15 -1 4657.79 161.633 -2
-5 -15 1 4657.79 161.633 1
-5 15 0 1847.99 136.034 -2
-5 -15 0 1847.99 136.034 1
-6 15 1 1987.54 123.522 -2
-5 -15 -1 1987.54 123.522 1
6 0 -22 1946.67 122.516 1
6 0 -21 395.199 166.828 1
14 0 -21 1778.21 177.145 -2
-6 0 21 1778.21 177.145 1
13 0 -20 25538.8 333.816 -2
-6 0 20 25538.8 333.816 1
12 0 -19 16259.1 355.627 -2
-6 0 19 16259.1 355.627 1
11 0 -18 15934.5 370.221 -2
-6 0 18 15934.5 370.221 1
6 0 -17 107.376 186.364 1
-6 0 16 2219.19 222.096 1
-6 0 15 796.4 142.821 1
6 0 -14 3976.02 136.807 1
-6 0 13 114.446 95.4258 1
-6 0 12 152637 454.931 1
6 0 -11 19386.9 234.566 1
-6 0 10 99174.9 788.293 1
-6 0 9 21144.2 356.45 1
-6 0 8 282652 863.354 1
-6 0 7 3968.49 106.517 1
-6 0 6 19115.2 216.782 1
0 0 -6 20647.1 372.487 -2
-6 0 6 20647.1 372.487 1
-6 0 5 149360 413.862 1
-1 0 -5 160663 928.168 -2
-6 0 5 160663 928.168 1
2 0 4 54648.8 248.633 -2
6 0 -4 54648.8 248.633 1
-3 0 -3 13173.4 375.923 -2
-6 0 3 13173.4 375.923 1
-4 0 -2 47406.9 743.431 -2
-6 0 2 47406.9 743.431 1
-5 0 -1 106498 1253.34 -2
-6 0 1 106498 1253.34 1
-6 0 0 256868 2100.75 -2
-6 0 0 256868 2100.75 1
-7 0 1 172758 1080.19 -2
-6 0 -1 172758 1080.19 1
-8 0 2 13696.9 342.147 -2
-6 0 -2 13696.9 342.147 1
9 0 -3 4403.05 247.049 -2
6 0 3 4403.05 247.049 1
-10 0 4 187147 1489.33 -2
-6 0 -4 187147 1489.33 1
-6 0 -5 68313.7 947.304 1
-11 0 5 67254.6 489.707 -2
-6 0 -5 67254.6 489.707 1
-6 0 -6 317.687 137.444 1
-6 0 -7 24400.9 206.183 1
-6 0 -8 2498.73 126.87 1
-6 0 -9 4083.99 196.518 1
-6 0 -10 3391.29 215.498 1
-6 0 -11 3941.62 222.427 1
-6 0 -12 19414.7 387.272 1
-6 0 -13 39.5812 236.973 1
-6 0 -14 167.395 204.072 1
-6 0 -15 3116.54 185.931 1
-6 0 -16 725.418 113.455 1
15 1 -22 1460.69 79.7797 -2
-6 -1 22 1460.69 79.7797 1
6 1 -21 20.3586 164.602 1
14 1 -21 3898.27 132.336 -2
-6 -1 21 3898.27 132.336 1
13 -1 -20 1721.32 154.857 -2
-6 1 20 1721.32 154.857 1
12 1 -19 1217.64 192.144 -2
-6 -1 19 1217.64 192.144 1
11 1 -18 13784 252.522 -2
-6 -1 18 13784 252.522 1
-6 1 17 273.647 136.232 1
10 1 -17 3060.8 503.949 -2
-6 -1 17 3060.8 503.949 1
-6 -1 16 1965.78 124.087 1
6 1 -15 6.47102 103.175 1
-6 1 14 11063.7 127.688 1
-6 -1 13 649.062 73.6403 1
-6 1 12 831.831 65.1905 1
-6 -1 11 2103.71 90.5861 1
-6 -1 10 314343 973.64 1
-6 1 9 41022 337.993 1
-6 -1 8 97926.8 408.051 1
-6 1 7 16646.4 153.742 1
6 1 -6 9138.94 79.3046 1
0 -1 -6 12326.2 305.304 -2
-6 1 6 12326.2 305.304 1
6 -1 -5 1008.1 89.4594 1
-1 -1 -5 45464.6 337.474 -2
-6 1 5 45464.6 337.474 1
-2 -1 -4 52282.2 301.84 -2
-6 1 4 52282.2 301.84 1
-3 -1 -3 64792.8 369.38 -2
-6 1 3 64792.8 369.38 1
-4 -1 -2 231550 852.229 -2
-6 1 2 231550 852.229 1
-5 -1 -1 17668.5 518.947 -2
-6 1 1 17668.5 518.947 1
-6 -1 0 26070.8 680.172 -2
-6 1 0 26070.8 680.172 1
-7 -1 1 15822.1 345.723 -2
-6 1 -1 15822.1 345.723 1
-8 -1 2 279887 1396.58 -2
-6 1 -2 279887 1396.58 1
-9 -1 3 40989.3 793.775 -2
-6 1 -3 40989.3 793.775 1
-10 -1 4 2837.24 350.058 -2
-6 1 -4 2837.24 350.058 1
-11 -1 5 34972.3 249.511 -2
-6 1 -5 34972.3 249.511 1
-6 1 -6 29861.6 327.931 1
-6 1 -7 35762.8 247.552 1
6 -1 8 8118.35 162.754 1
-6 1 -9 16037.4 181.791 1
-6 1 -10 5473.59 205.503 1
-6 1 -11 99.3507 163.415 1
-6 1 -12 6019.2 295.576 1
-6 1 -13 3285.64 261.983 1
-6 1 -14 3065.6 225.377 1
-6 1 -15 1099.74 168.944 1
6 1 16 2849.71 60.8195 1
15 2 -22 3698.79 76.6659 -2
-6 -2 22 3698.79 76.6659 1
6 2 -21 -190.433 104.742 1
14 2 -21 309.591 109.344 -2
-6 -2 21 309.591 109.344 1
13 2 -20 2970.47 153.067 -2
-6 -2 20 2970.47 153.067 1
-6 2 19 -597.019 296.876 1
12 2 -19 8977.14 216.707 -2
-6 -2 19 8977.14 216.707 1
11 -2 -18 17183.7 260.078 -2
-6 2 18 17183.7 260.078 1
-6 2 17 612.321 151.371 1
-6 -2 16 8079.57 155.217 1
-6 2 15 885.14 109.094 1
-6 -2 14 2374.41 96.6413 1
-6 -2 13 2793.29 89.6832 1
6 -2 -12 36921.2 154.49 1
-6 -2 11 1956.24 85.5122 1
-6 -2 10 5132.05 149.997 1
-6 -2 9 89.5169 65.2755 1
-6 -2 8 76088.8 309.846 1
-6 2 7 4792.81 119.707 1
-6 2 6 31348.1 212.473 1
0 2 -6 65300.2 621.999 -2
-6 -2 6 65300.2 621.999 1
-6 2 5 2284 114.646 1
-1 2 -5 92349.5 324.61 -2
-6 -2 5 92349.5 324.61 1
-2 2 -4 7180.65 131.809 -2
-6 -2 4 7180.65 131.809 1
-3 2 -3 16972.1 197.232 -2
-6 -2 3 16972.1 197.232 1
-4 -2 -2 48869.5 384.869 -2
-6 2 2 48869.5 384.869 1
-5 2 -1 59565.9 660.597 -2
-6 -2 1 59565.9 660.597 1
-6 -2 0 281037 939.376 -2
-6 2 0 281037 939.376 1
-7 2 1 22823.3 294.804 -2
-6 -2 -1 22823.3 294.804 1
-8 2 2 4854.06 174.427 -2
-6 -2 -2 4854.06 174.427 1
-9 2 3 25338.1 490.633 -2
-6 -2 -3 25338.1 490.633 1
-10 2 4 75180.6 765.872 -2
-6 -2 -4 75180.6 765.872 1
-11 2 5 19827.2 165.941 -2
-6 -2 -5 19827.2 165.941 1
-6 2 -6 15699.1 181.705 1
12 2 -6 25592.5 213.85 -2
6 -2 6 25592.5 213.85 1
-6 2 -7 61.623 73.7664 1
-6 -2 -8 208.405 100.064 1
-6 2 -9 188.006 98.8989 1
-6 -2 -10 12585.2 194.57 1
-6 2 -11 7669.64 225.003 1
-6 -2 -12 15814 256.933 1
-6 -2 -13 5064.03 190.82 1
-6 2 -14 1102.35 144.856 1
-6 -2 -15 3898.69 128.689 1
6 -2 16 1229.53 55.0001 1
6 -3 -21 -105.73 87.8913 1
14 3 -21 422.203 93.7284 -2
-6 -3 21 422.203 93.7284 1
6 3 -20 6870.35 149.063 1
13 3 -20 8564.51 159.143 -2
-6 -3 20 8564.51 159.143 1
12 -3 -19 255.144 155.665 -2
-6 3 19 255.144 155.665 1
11 -3 -18 10422.4 225.812 -2
-6 3 18 10422.4 225.812 1
-6 3 17 3867.25 164.879 1
-6 3 16 8271.51 141.746 1
-6 3 15 711.337 102.129 1
6 3 -14 3010.89 99.2533 1
-6 3 13 428.126 55.4607 1
-6 -3 12 57.2962 48.7109 1
-6 3 11 23143.2 183.15 1
6 -3 -10 22932.2 216.12 1
-6 3 9 4094.18 137.12 1
-6 3 8 3192.61 116.236 1
-6 -3 7 10772 194.642 1
6 -3 -6 72969.9 436.439 1
0 3 -6 101387 426.108 -2
-6 -3 6 101387 426.108 1
-1 -3 -5 53609.9 311.141 -2
-6 3 5 53609.9 311.141 1
-2 -3 -4 217357 623.859 -2
-6 3 4 217357 623.859 1
-3 -3 -3 50100.5 356.514 -2
-6 3 3 50100.5 356.514 1
4 3 2 4554.1 151.088 -2
6 -3 -2 4554.1 151.088 1
-5 -3 -1 3485.1 154.795 -2
-6 3 1 3485.1 154.795 1
-6 3 0 82089 514.174 -2
-6 -3 0 82089 514.174 1
-7 3 1 17641 267.374 -2
-6 -3 -1 17641 267.374 1
-8 -3 2 172670 809.822 -2
-6 3 -2 172670 809.822 1
-9 3 3 66159.4 757.192 -2
-6 -3 -3 66159.4 757.192 1
-10 3 4 2439.77 151.443 -2
-6 -3 -4 2439.77 151.443 1
-11 -3 5 4691.23 118.374 -2
-6 3 -5 4691.23 118.374 1
-6 -3 -6 13778.9 175.359 1
12 3 -6 35198.5 262.059 -2
6 -3 6 35198.5 262.059 1
-6 -3 -7 2537.86 92.8535 1
-6 -3 -8 10728.1 132.189 1
-6 -3 -9 8000.15 137.203 1
-6 3 -10 352.187 109.218 1
-6 3 -11 7477.15 215.806 1
-6 -3 -12 6182.82 202.339 1
-6 -3 -13 16080.6 232.359 1
-6 -3 -14 5938.52 105.907 1
6 -3 15 489.781 69.1459 1
14 -4 -21 158.301 91.2178 -2
-6 4 21 158.301 91.2178 1
-6 4 20 -207.441 129.849 1
13 -4 -20 1154.22 99.8313 -2
-6 4 20 1154.22 99.8313 1
12 4 -19 1007.83 96.0696 -2
-6 -4 19 1007.83 96.0696 1
11 4 -18 9448.04 140.892 -2
-6 -4 18 9448.04 140.892 1
-6 4 17 108.754 176.691 1
10 4 -17 1962.49 280.128 -2
-6 -4 17 1962.49 280.128 1
-6 4 16 3621.09 121.756 1
-6 4 15 360.518 89.1835 1
-6 -4 14 13067.8 117.692 1
-6 -4 13 9191.54 87.4414 1
-6 -4 12 1591.52 58.4618 1
-6 -4 11 157.512 58.7724 1
6 -4 -10 249.694 69.529 1
-6 -4 9 13382.8 169.696 1
-6 -4 8 12937.8 225.162 1
1 -4 -7 4803.18 162.332 -2
-6 4 7 4803.18 162.332 1
0 4 -6 224373 559.023 -2
-6 -4 6 224373 559.023 1
-1 -4 -5 116288 464.919 -2
-6 4 5 116288 464.919 1
-2 4 -4 31724.7 260.792 -2
-6 -4 4 31724.7 260.792 1
-3 -4 -3 6149.63 80.981 -2
-6 4 3 6149.63 80.981 1
-4 4 -2 191537 795.024 -2
-6 -4 2 191537 795.024 1
5 4 1 67789.6 384.83 -2
6 -4 -1 67789.6 384.83 1
6 4 0 174281 610.731 -2
6 -4 0 174281 610.731 1
-7 4 1 38461.9 381.406 -2
-6 -4 -1 38461.9 381.406 1
-8 -4 2 22663.6 500.975 -2
-6 4 -2 22663.6 500.975 1
-9 -4 3 10480.4 213.646 -2
-6 4 -3 10480.4 213.646 1
-10 -4 4 53404.9 248.264 -2
-6 4 -4 53404.9 248.264 1
11 4 -5 22833.9 136.459 -2
6 -4 5 22833.9 136.459 1
-6 4 -6 11443.7 394.841 1
-12 4 6 25286.5 179.058 -2
-6 -4 -6 25286.5 179.058 1
-6 4 -7 686.219 86.5791 1
-6 -4 -8 1496.35 77.3826 1
-6 -4 -9 21850.2 138.738 1
6 4 10 9673.25 119.9 1
-6 -4 -11 17688.7 254.401 1
-6 -4 -12 630.601 152.098 1
-6 4 -13 336.783 100.435 1
-6 -4 -14 1751.46 83.8226 1
6 4 15 9.64137 10.2219 1
-6 5 20 9564.17 288.348 1
13 -5 -20 9078.77 143.102 -2
-6 5 20 9078.77 143.102 1
6 -5 -19 1397.08 177.381 1
12 5 -19 139.244 28.7425 -2
-6 -5 19 139.244 28.7425 1
11 5 -18 2974.79 113.413 -2
-6 -5 18 2974.79 113.413 1
10 -5 -17 113.531 142.764 -2
-6 5 17 113.531 142.764 1
-6 5 16 30046.7 175.095 1
-6 -5 15 309.195 88.3541 1
-6 -5 14 15237.5 124.98 1
-6 5 13 868.504 69.8083 1
7 5 -13 388.723 335.29 -2
-6 -5 13 388.723 335.29 1
-6 5 12 380.641 67.3271 1
6 -5 -12 555.747 152.239 -2
-6 5 12 555.747 152.239 1
6 -5 -11 13894.1 101.237 1
5 -5 -11 23962.2 513.214 -2
-6 5 11 23962.2 513.214 1
-6 5 10 1280.21 74.2311 1
-4 -5 10 4741.44 323.602 -2
6 5 -10 4741.44 323.602 1
-6 5 9 5623.98 123.617 1
3 5 -9 5579.37 167.28 -2
-6 -5 9 5579.37 167.28 1
2 -5 -8 33017.2 193.575 -2
-6 5 8 33017.2 193.575 1
1 -5 -7 4322.47 164.555 -2
-6 5 7 4322.47 164.555 1
0 5 6 7412.56 242.865 -2
6 -5 -6 7412.56 242.865 1
1 5 5 42043.8 591.506 -2
6 -5 -5 42043.8 591.506 1
-2 5 -4 277055 744.978 -2
-6 -5 4 277055 744.978 1
-3 -5 -3 166869 472.474 -2
-6 5 3 166869 472.474 1
-4 5 -2 16166.9 176.3 -2
-6 -5 2 16166.9 176.3 1
-5 -5 -1 15020.4 191.123 -2
-6 5 1 15020.4 191.123 1
-6 -5 0 1438.22 99.0753 -2
-6 5 0 1438.22 99.0753 1
-7 -5 1 61600.1 712.683 -2
-6 5 -1 61600.1 712.683 1
-8 -5 2 50514.5 691.615 -2
-6 5 -2 50514.5 691.615 1
-9 -5 3 785.353 149.53 -2
-6 5 -3 785.353 149.53 1
-10 -5 4 10840.9 143.37 -2
-6 5 -4 10840.9 143.37 1
-11 -5 5 11121.4 129.571 -2
-6 5 -5 11121.4 129.571 1
-6 -5 -6 6877.99 248.464 1
-12 5 6 11925.7 136.277 -2
-6 -5 -6 11925.7 136.277 1
-6 -5 -7 703.461 81.2117 1
-6 -5 -8 2010.21 83.4557 1
-6 -5 -9 6967.62 106.624 1
6 -5 10 76.5199 95.004 1
-6 -5 -11 387.396 101.278 1
-6 5 -12 266.992 128.11 1
6 -5 13 3640.59 101.416 1
6 -5 14 25.6973 10.4505 1
12 6 -19 1225.57 140.378 -2
-6 -6 19 1225.57 140.378 1
11 6 -18 95.7936 32.041 -2
-6 -6 18 95.7936 32.041 1
6 -6 -17 333.931 187.486 1
10 6 -17 11.0432 24.6139 -2
-6 -6 17 11.0432 24.6139 1
6 -6 -16 1063 221.69 1
10 6 -16 8046.77 229.122 -2
-6 -6 16 8046.77 229.122 1
-6 6 15 322.529 136.846 1
9 6 -15 3616.99 209.337 -2
-6 -6 15 3616.99 209.337 1
-6 -6 14 41321.7 224.323 1
-6 -6 13 5496.48 220.845 1
-7 6 13 6585.23 349.108 -2
6 -6 -13 6585.23 349.108 1
-6 -6 12 32091.1 216.654 1
-6 6 11 1863.98 90.6857 1
5 6 -11 2680.98 222.369 -2
-6 -6 11 2680.98 222.369 1
6 -6 -10 3691.87 108.498 1
4 6 -10 3907.12 213.911 -2
-6 -6 10 3907.12 213.911 1
6 -6 -9 180.687 271.97 1
-3 6 9 2931.39 121.412 -2
6 -6 -9 2931.39 121.412 1
6 -6 -8 4933.85 343.684 1
2 -6 -8 7570.82 145.929 -2
-6 6 8 7570.82 145.929 1
-1 6 7 6736.07 127.764 -2
6 -6 -7 6736.07 127.764 1
0 6 6 192859 1319.79 -2
6 -6 -6 192859 1319.79 1
1 6 5 68989.5 823.879 -2
6 -6 -5 68989.5 823.879 1
2 6 4 70424.6 879.906 -2
6 -6 -4 70424.6 879.906 1
3 6 3 2864.91 124.129 -2
6 -6 -3 2864.91 124.129 1
4 6 2 23067.9 235.507 -2
6 -6 -2 23067.9 235.507 1
-5 6 -1 37639.6 328.131 -2
-6 -6 1 37639.6 328.131 1
6 6 0 31330.2 433.548 -2
6 -6 0 31330.2 433.548 1
-7 6 1 28063.2 709.134 -2
-6 -6 -1 28063.2 709.134 1
-8 6 2 387.75 288.823 -2
-6 -6 -2 387.75 288.823 1
-9 -6 3 10714.6 177.599 -2
-6 6 -3 10714.6 177.599 1
-10 -6 4 14622.1 167.518 -2
-6 6 -4 14622.1 167.518 1
-11 6 5 3159.79 162.306 -2
-6 -6 -5 3159.79 162.306 1
-12 -6 6 13963.4 178.144 -2
-6 6 -6 13963.4 178.144 1
-6 -6 -7 6459.33 171.391 1
6 -6 8 2117.65 119.048 1
-6 -6 -9 5088.7 131.332 1
6 -6 10 306.764 95.7445 1
6 -6 11 16052.8 141.5 1
6 -6 12 32.2216 23.2476 1
6 -6 13 735.121 143.776 1
6 -6 14 841.587 95.9638 1
12 7 -19 1275.69 132.873 -2
-6 -7 19 1275.69 132.873 1
11 7 -18 1024.68 171.057 -2
-6 -7 18 1024.68 171.057 1
6 -7 -17 1378.47 188.103 1
-6 7 16 12418.5 243.816 1
-6 -7 15 2367.63 146.175 1
-6 -7 14 21310.6 337.552 1
-8 7 14 54832.1 587.728 -2
6 -7 -14 54832.1 587.728 1
-6 -7 13 169.162 127.184 1
6 -7 -12 162.243 142.257 1
-6 7 12 674.101 332.598 -2
6 -7 -12 674.101 332.598 1
6 -7 -11 1206.52 133.161 1
5 -7 -11 38063 437.347 -2
-6 7 11 38063 437.347 1
-6 -7 10 4814.18 143.283 1
4 -7 -10 16847 335.867 -2
-6 7 10 16847 335.867 1
6 -7 -9 3864.07 147.318 1
3 7 -9 10847.2 128.682 -2
-6 -7 9 10847.2 128.682 1
-6 -7 8 524.342 115.2 1
-2 7 8 11171.8 120.504 -2
6 -7 -8 11171.8 120.504 1
-1 7 7 6059.9 104.715 -2
6 -7 -7 6059.9 104.715 1
0 7 6 17703.4 153.719 -2
6 -7 -6 17703.4 153.719 1
-1 7 -5 17274.2 203.83 -2
-6 -7 5 17274.2 203.83 1
2 7 4 37143.4 283.706 -2
6 -7 -4 37143.4 283.706 1
3 7 3 21127.9 334.384 -2
6 -7 -3 21127.9 334.384 1
4 7 2 40248 881.456 -2
6 -7 -2 40248 881.456 1
5 7 1 18737.8 279.302 -2
6 -7 -1 18737.8 279.302 1
6 7 0 9276.01 122.884 -2
6 -7 0 9276.01 122.884 1
-7 -7 1 37456 326.026 -2
-6 7 -1 37456 326.026 1
-8 -7 2 9765.58 147.103 -2
-6 7 -2 9765.58 147.103 1
-9 -7 3 17356.2 239.554 -2
-6 7 -3 17356.2 239.554 1
-10 -7 4 2243.55 139.087 -2
-6 7 -4 2243.55 139.087 1
-11 -7 5 31754.7 240.868 -2
-6 7 -5 31754.7 240.868 1
-12 -7 6 14993.9 198.359 -2
-6 7 -6 14993.9 198.359 1
-6 -7 -7 13.9153 237.892 1
13 7 -7 75.0029 311.489 -2
6 -7 7 75.0029 311.489 1
-6 -7 -8 8985.73 132.15 1
-6 -7 -9 1245.72 110.23 1
-6 -7 -10 3407.94 110.224 1
6 -7 11 1646.1 145.212 1
6 -7 12 467.032 89.1071 1
6 -7 13 56.8234 116.183 1
6 -7 14 1564.54 76.3073 1
12 8 -19 839.935 102.437 -2
-6 -8 19 839.935 102.437 1
11 8 -18 2199.32 164.895 -2
-6 -8 18 2199.32 164.895 1
6 -8 -17 304.165 168.039 1
10 8 -17 76.2093 183.865 -2
-6 -8 17 76.2093 183.865 1
-6 8 16 305.34 277.282 1
-10 8 16 804.141 272.88 -2
6 -8 -16 804.141 272.88 1
-6 -8 15 339.583 132.615 1
-6 -8 14 9092.16 202.287 1
-6 -8 13 862.767 195.786 1
-7 8 13 1534.8 342.314 -2
6 -8 -13 1534.8 342.314 1
6 -8 -12 14818.6 222.866 1
-6 8 12 28863.7 425.49 -2
6 -8 -12 28863.7 425.49 1
6 -8 -11 2208.64 150.515 1
-5 8 11 4186.6 299.481 -2
6 -8 -11 4186.6 299.481 1
-6 -8 10 2798.29 150.386 1
-4 8 10 2950.09 247.256 -2
6 -8 -10 2950.09 247.256 1
6 -8 -9 411.704 115.583 1
3 -8 -9 27026.2 202.057 -2
-6 8 9 27026.2 202.057 1
2 8 -8 2987.43 94.7189 -2
-6 -8 8 2987.43 94.7189 1
-1 8 7 10190.6 125.988 -2
6 -8 -7 10190.6 125.988 1
0 8 -6 8421.37 117.617 -2
-6 -8 6 8421.37 117.617 1
-1 8 -5 9896.02 121.047 -2
-6 -8 5 9896.02 121.047 1
2 8 4 975.457 70.1112 -2
6 -8 -4 975.457 70.1112 1
-3 -8 -3 908.798 108.023 -2
-6 8 3 908.798 108.023 1
-4 -8 -2 19588.7 148.753 -2
-6 8 2 19588.7 148.753 1
5 8 1 8927.97 107.098 -2
6 -8 -1 8927.97 107.098 1
-6 8 0 1225.52 77.4117 -2
-6 -8 0 1225.52 77.4117 1
-7 -8 1 7261.59 115.871 -2
-6 8 -1 7261.59 115.871 1
8 8 -2 7896.53 120.895 -2
6 -8 2 7896.53 120.895 1
-9 8 3 10213.4 152.229 -2
-6 -8 -3 10213.4 152.229 1
10 8 -4 78234.4 265.671 -2
6 -8 4 78234.4 265.671 1
-11 8 5 1109.58 101.923 -2
-6 -8 -5 1109.58 101.923 1
6 8 6 4278.92 226.822 1
-12 8 6 4902.03 122.625 -2
-6 -8 -6 4902.03 122.625 1
-6 -8 -7 535.367 244.281 1
-13 8 7 561.454 190.625 -2
-6 -8 -7 561.454 190.625 1
-6 -8 -8 323.952 98.6467 1
6 -8 9 6757.95 115.764 1
-6 -8 -10 1003.01 85.601 1
6 -8 11 981.09 102.831 1
6 -8 12 2624.59 84.1446 1
6 -8 13 -16.7423 83.2138 1
11 9 -18 256.077 117.492 -2
-6 -9 18 256.077 117.492 1
-6 9 17 65.7328 27.0651 1
10 9 -17 2367.36 173.803 -2
-6 -9 17 2367.36 173.803 1
-6 -9 16 473.938 125.793 1
-10 9 16 1670.23 248.304 -2
6 -9 -16 1670.23 248.304 1
6 -9 -15 520.622 168.44 1
-6 -9 14 4200.82 218.264 1
-8 9 14 4523.74 346.33 -2
6 -9 -14 4523.74 346.33 1
-6 -9 13 1144.97 196.362 1
-7 9 13 1097.63 346.283 -2
6 -9 -13 1097.63 346.283 1
-6 -9 12 167.381 187.481 1
-6 9 12 902.868 345.557 -2
6 -9 -12 902.868 345.557 1
-6 -9 11 2155.22 152.809 1
-5 9 11 12681.2 425.671 -2
6 -9 -11 12681.2 425.671 1
6 -9 -10 4562.38 160.069 1
-4 9 10 22674.7 481.457 -2
6 -9 -10 22674.7 481.457 1
-6 9 9 5791.98 164.955 1
3 9 -9 28159 345.719 -2
-6 -9 9 28159 345.719 1
-6 -9 8 76.7336 139.997 1
2 9 -8 1842.83 113.188 -2
-6 -9 8 1842.83 113.188 1
1 9 -7 13258.4 133.856 -2
-6 -9 7 13258.4 133.856 1
0 9 -6 6206.85 106.296 -2
-6 -9 6 6206.85 106.296 1
-1 9 -5 3696.56 92.1229 -2
-6 -9 5 3696.56 92.1229 1
-2 9 -4 8632.06 150.229 -2
-6 -9 4 8632.06 150.229 1
-3 -9 -3 12410.3 143.588 -2
-6 9 3 12410.3 143.588 1
-4 9 -2 14252.5 135.416 -2
-6 -9 2 14252.5 135.416 1
-5 -9 -1 256.094 81.8376 -2
-6 9 1 256.094 81.8376 1
6 9 0 1693.04 94.2843 -2
6 -9 0 1693.04 94.2843 1
-7 -9 1 13644.1 138.847 -2
-6 9 -1 13644.1 138.847 1
-8 -9 2 30503.2 197.786 -2
-6 9 -2 30503.2 197.786 1
-9 -9 3 7995.71 127.213 -2
-6 9 -3 7995.71 127.213 1
-10 -9 4 3789.68 116.353 -2
-6 9 -4 3789.68 116.353 1
-11 -9 5 4065.68 113.466 -2
-6 9 -5 4065.68 113.466 1
6 9 6 3272.42 215.689 1
-12 9 6 3708.05 119.159 -2
-6 -9 -6 3708.05 119.159 1
-6 -9 -7 1512.89 249.01 1
13 9 -7 5922.79 203.913 -2
6 -9 7 5922.79 203.913 1
-6 -9 -8 3462.44 107.133 1
-6 -9 -9 3568.28 87.8269 1
-6 -9 -10 1109.47 72.7251 1
6 -9 11 1406.01 114.793 1
-6 10 17 1253.28 147.702 1
10 10 -17 3012.47 135.429 -2
-6 -10 17 3012.47 135.429 1
-6 10 16 223.028 91.2435 1
-10 10 16 745.957 198.102 -2
6 -10 -16 745.957 198.102 1
-6 10 15 2733.22 128.884 1
-9 10 15 3411.67 261.712 -2
6 -10 -15 3411.67 261.712 1
-6 10 14 1517.49 107.714 1
-8 10 14 831.518 290.535 -2
6 -10 -14 831.518 290.535 1
-6 -10 13 756.839 119.942 1
-7 10 13 850.829 317.098 -2
6 -10 -13 850.829 317.098 1
-6 -10 12 8342.28 233.831 1
-6 10 12 14866 420.821 -2
6 -10 -12 14866 420.821 1
-6 -10 11 1064.97 152.866 1
-6 -10 10 60.3845 140.188 1
-6 -10 9 2414.54 144.529 1
-3 10 9 10842 347.442 -2
6 -10 -9 10842 347.442 1
2 10 -8 9858.59 152.31 -2
-6 -10 8 9858.59 152.31 1
1 10 -7 23059.6 157.797 -2
-6 -10 7 23059.6 157.797 1
0 10 -6 2326.48 105.74 -2
-6 -10 6 2326.48 105.74 1
1 10 5 5877.35 119.152 -2
6 -10 -5 5877.35 119.152 1
2 10 4 4767.9 136.619 -2
6 -10 -4 4767.9 136.619 1
-3 -10 -3 1861.19 99.5194 -2
-6 10 3 1861.19 99.5194 1
-4 -10 -2 6034.01 116.003 -2
-6 10 2 6034.01 116.003 1
-5 -10 -1 10211.2 141.727 -2
-6 10 1 10211.2 141.727 1
6 10 0 19129.6 152.979 -2
6 -10 0 19129.6 152.979 1
-7 10 1 20080.7 176.573 -2
-6 -10 -1 20080.7 176.573 1
-8 10 2 2790.99 124.505 -2
-6 -10 -2 2790.99 124.505 1
9 10 -3 3517.12 115.745 -2
6 -10 3 3517.12 115.745 1
-10 -10 4 1772.42 105.771 -2
-6 10 -4 1772.42 105.771 1
-11 -10 5 6076.3 120.975 -2
-6 10 -5 6076.3 120.975 1
6 10 6 1728.13 191.244 1
12 10 -6 2409.78 111.094 -2
6 -10 6 2409.78 111.094 1
-13 10 7 9329.61 145.012 -2
-6 -10 -7 9329.61 145.012 1
-6 -10 -8 2676.32 94.8312 1
-14 10 8 2289.33 200.329 -2
-6 -10 -8 2289.33 200.329 1
6 -10 9 1210.9 88.7945 1
6 -10 10 812.113 82.4536 1
6 -10 11 19.9243 54.1506 1
-6 11 16 103.785 62.4606 1
-6 11 15 552.456 89.2416 1
9 11 -15 1139.21 113.687 -2
-6 -11 15 1139.21 113.687 1
-6 11 14 177.312 203.774 1
-8 11 14 346.551 105.045 -2
6 -11 -14 346.551 105.045 1
7 11 -13 3967.56 131.806 -2
-6 -11 13 3967.56 131.806 1
-6 -11 12 -39.8737 123.598 1
-6 -11 11 2509.27 139.881 1
5 11 -11 2517.08 203.905 -2
-6 -11 11 2517.08 203.905 1
-6 -11 10 15557 202.191 1
-4 11 10 17429.4 233.669 -2
6 -11 -10 17429.4 233.669 1
-6 11 9 2987.54 269.813 1
3 11 -9 2920.68 148.075 -2
-6 -11 9 2920.68 148.075 1
2 11 -8 16166.9 157.515 -2
-6 -11 8 16166.9 157.515 1
-1 11 7 5910.51 120.741 -2
6 -11 -7 5910.51 120.741 1
0 11 -6 1313.67 96.1978 -2
-6 -11 6 1313.67 96.1978 1
6 -11 -5 5567.01 179.659 1
1 11 5 7372.9 184.24 -2
6 -11 -5 7372.9 184.24 1
2 11 4 20654.6 162.38 -2
6 -11 -4 20654.6 162.38 1
3 11 3 2450.64 95.913 -2
6 -11 -3 2450.64 95.913 1
4 11 2 19324 155.787 -2
6 -11 -2 19324 155.787 1
-5 11 -1 1979.76 105.521 -2
-6 -11 1 1979.76 105.521 1
-6 11 0 5022.21 112.219 -2
-6 -11 0 5022.21 112.219 1
-7 11 1 1015.93 100.281 -2
-6 -11 -1 1015.93 100.281 1
-8 -11 2 5403.93 122.136 -2
-6 11 -2 5403.93 122.136 1
-9 11 3 7820.21 124.498 -2
-6 -11 -3 7820.21 124.498 1
-10 -11 4 9072.51 108.935 -2
-6 11 -4 9072.51 108.935 1
11 11 -5 5960.72 107.548 -2
6 -11 5 5960.72 107.548 1
12 11 -6 7595.07 136.767 -2
6 -11 6 7595.07 136.767 1
6 -11 7 3817.94 178.551 1
13 11 -7 4555.3 127.88 -2
6 -11 7 4555.3 127.88 1
-6 -11 -8 154.216 74.2689 1
6 -11 9 6.87056 66.8611 1
6 -11 10 -64.4813 46.1481 1
-6 12 14 48.4367 75.2185 1
8 12 -14 -69.0073 84.902 -2
-6 -12 14 -69.0073 84.902 1
-6 12 13 809.136 182.851 1
7 12 -13 492.579 97.9629 -2
-6 -12 13 492.579 97.9629 1
6 12 -12 1010.18 143.395 -2
-6 -12 12 1010.18 143.395 1
-5 12 11 2092.75 140.98 -2
6 -12 -11 2092.75 140.98 1
-6 12 10 15.9843 224.76 1
4 12 -10 5623.1 136.446 -2
-6 -12 10 5623.1 136.446 1
-6 12 9 3809.92 262.77 1
3 12 -9 3979.8 132.699 -2
-6 -12 9 3979.8 132.699 1
2 12 -8 359.791 108.189 -2
-6 -12 8 359.791 108.189 1
1 -12 -7 3431.91 148.182 -2
-6 12 7 3431.91 148.182 1
0 12 -6 7635.05 128.044 -2
-6 -12 6 7635.05 128.044 1
-1 -12 -5 4323.93 120.66 -2
-6 12 5 4323.93 120.66 1
2 12 4 474.509 103.48 -2
6 -12 -4 474.509 103.48 1
-3 12 -3 6784.75 129.203 -2
-6 -12 3 6784.75 129.203 1
-4 -12 -2 1889.15 101.229 -2
-6 12 2 1889.15 101.229 1
-5 12 -1 1721.76 118.459 -2
-6 -12 1 1721.76 118.459 1
-6 12 0 954.335 96.4382 -2
-6 -12 0 954.335 96.4382 1
7 12 -1 3463.16 117.435 -2
6 -12 1 3463.16 117.435 1
8 -12 -2 3610.32 107.343 -2
6 12 2 3610.32 107.343 1
-9 12 3 262.945 51.3506 -2
-6 -12 -3 262.945 51.3506 1
-10 12 4 149.463 27.5197 -2
-6 -12 -4 149.463 27.5197 1
6 12 5 2023.85 151.578 1
-11 12 5 17.2031 23.4441 -2
-6 -12 -5 17.2031 23.4441 1
6 -12 7 154.12 115.085 1
-13 12 7 740.113 139.989 -2
-6 -12 -7 740.113 139.989 1
6 -12 8 265.184 73.5748 1
6 -12 9 -61.7706 57.0211 1
-6 13 12 839.263 140.251 1
-6 13 12 635.898 159.832 -2
6 -13 -12 635.898 159.832 1
-5 13 11 665.514 117.537 -2
6 -13 -11 665.514 117.537 1
-4 13 10 939.924 133.844 -2
6 -13 -10 939.924 133.844 1
-6 13 9 -197.437 182.991 1
-3 13 9 19.2241 141.271 -2
6 -13 -9 19.2241 141.271 1
2 -13 -8 8736.96 123.418 -2
-6 13 8 8736.96 123.418 1
1 -13 -7 3484.7 113.597 -2
-6 13 7 3484.7 113.597 1
0 -13 -6 3133.21 104.852 -2
-6 13 6 3133.21 104.852 1
-1 -13 -5 3688.67 106.446 -2
-6 13 5 3688.67 106.446 1
-2 -13 -4 2547.96 97.5849 -2
-6 13 4 2547.96 97.5849 1
3 13 3 654.815 99.9813 -2
6 -13 -3 654.815 99.9813 1
-4 -13 -2 827.461 114.05 -2
-6 13 2 827.461 114.05 1
-5 -13 -1 3112.86 96.8432 -2
-6 13 1 3112.86 96.8432 1
6 13 0 688.434 101.62 -2
6 -13 0 688.434 101.62 1
-7 13 1 358.302 83.316 -2
-6 -13 -1 358.302 83.316 1
-8 13 2 455.293 104.563 -2
-6 -13 -2 455.293 104.563 1
9 -13 -3 1297.48 143.442 -2
6 13 3 1297.48 143.442 1
-10 13 4 1305.17 213.88 -2
-6 -13 -4 1305.17 213.88 1
11 13 -5 3521.76 150.629 -2
6 -13 5 3521.76 150.629 1
-12 13 6 1371.43 85.7797 -2
-6 -13 -6 1371.43 85.7797 1
6 -13 7 1476.17 78.9463 1
4 -14 -10 1338.83 102.45 -2
-6 14 10 1338.83 102.45 1
3 -14 -9 549.73 121.738 -2
-6 14 9 549.73 121.738 1
2 -14 -8 1497.5 114.748 -2
-6 14 8 1497.5 114.748 1
1 -14 -7 1246.1 121.501 -2
-6 14 7 1246.1 121.501 1
0 -14 -6 1557.24 128.426 -2
-6 14 6 1557.24 128.426 1
-1 -14 -5 2092.98 112.619 -2
-6 14 5 2092.98 112.619 1
-2 -14 -4 1016.7 187.771 -2
-6 14 4 1016.7 187.771 1
-3 -14 -3 3185.45 113.164 -2
-6 14 3 3185.45 113.164 1
4 14 2 1152.17 87.657 -2
6 -14 -2 1152.17 87.657 1
5 14 1 39.1707 20.8001 -2
6 -14 -1 39.1707 20.8001 1
6 14 0 1403.34 106.625 -2
6 -14 0 1403.34 106.625 1
-7 14 1 1184.54 88.9973 -2
-6 -14 -1 1184.54 88.9973 1
8 14 -2 2265.35 130.773 -2
6 -14 2 2265.35 130.773 1
-9 14 3 3797.23 155.599 -2
-6 -14 -3 3797.23 155.599 1
-10 14 4 483.516 103.004 -2
-6 -14 -4 483.516 103.004 1
-4 15 -2 1010.1 115.383 -2
-6 -15 2 1010.1 115.383 1
-5 15 -1 2141.55 112.302 -2
-6 -15 1 2141.55 112.302 1
7 0 -22 -269.541 117.117 1
13 0 -21 2.95588 178.238 -2
-7 0 21 2.95588 178.238 1
12 0 -20 17463.4 314.102 -2
-7 0 20 17463.4 314.102 1
11 0 -19 574.406 278.659 -2
-7 0 19 574.406 278.659 1
10 0 -18 4001.07 304.278 -2
-7 0 18 4001.07 304.278 1
-7 0 17 -147.002 169.664 1
-7 0 16 248.351 139.248 1
-7 0 15 -4.48692 110.29 1
-7 0 14 -45.8573 98.8124 1
7 0 -13 44.9542 88.3837 1
-7 0 12 15.4136 77.6027 1
-7 0 11 79.0834 78.7532 1
-7 0 10 132.592 115.311 1
-7 0 9 330.312 108.077 1
-7 0 8 52.0478 93.9441 1
7 0 -7 195.021 62.9902 1
0 0 -7 22920.9 432.541 -2
-7 0 7 22920.9 432.541 1
-7 0 6 46.0102 49.6652 1
-1 0 -6 351.331 192.348 -2
-7 0 6 351.331 192.348 1
-2 0 -5 187439 465.361 -2
-7 0 5 187439 465.361 1
-3 0 -4 314.255 173.924 -2
-7 0 4 314.255 173.924 1
-4 0 -3 26867.3 526.569 -2
-7 0 3 26867.3 526.569 1
-5 0 -2 206.317 182.559 -2
-7 0 2 206.317 182.559 1
-6 0 -1 161948 1675.63 -2
-7 0 1 161948 1675.63 1
-7 0 0 106.34 141.005 -2
-7 0 0 106.34 141.005 1
-8 0 1 9961.97 325.711 -2
-7 0 -1 9961.97 325.711 1
-9 0 2 -35.1137 305.87 -2
-7 0 -2 -35.1137 305.87 1
-10 0 3 52164.2 1028.16 -2
-7 0 -3 52164.2 1028.16 1
-11 0 4 141.679 162.734 -2
-7 0 -4 141.679 162.734 1
-7 0 -5 450.21 319.827 1
-12 0 5 2111.32 225.271 -2
-7 0 -5 2111.32 225.271 1
-7 0 -6 117.383 155.893 1
13 0 -6 331.685 155.595 -2
7 0 6 331.685 155.595 1
-7 0 -7 135.687 106.917 1
-7 0 -8 133.753 118.392 1
-7 0 -9 47.9619 174.504 1
-7 0 -10 157.881 188.55 1
-7 0 -11 146.401 244.968 1
-7 0 -12 277.125 247.505 1
-7 0 -13 -130.062 212.304 1
-7 0 -14 139.5 174.706 1
-7 0 -15 74.7791 124.545 1
7 1 -22 -163.327 111.652 1
14 1 -22 420.562 86.0339 -2
-7 -1 22 420.562 86.0339 1
13 1 -21 86.7387 125.349 -2
-7 -1 21 86.7387 125.349 1
12 1 -20 5049.14 175.466 -2
-7 -1 20 5049.14 175.466 1
11 -1 -19 169.006 177.628 -2
-7 1 19 169.006 177.628 1
-7 1 18 253.777 177.69 1
10 1 -18 46930.3 508.537 -2
-7 -1 18 46930.3 508.537 1
-7 1 17 2121.04 128.281 1
-7 -1 16 1079.14 98.86 1
-7 -1 15 9563.09 129.154 1
7 1 -14 -12.701 81.3112 1
-7 1 13 16691.4 125.18 1
-7 1 12 3452.58 75.3135 1
-7 1 11 144.919 57.1675 1
-7 -1 10 197.445 89.1227 1
-7 -1 9 3785.79 117.722 1
-7 1 8 1211.63 116.031 1
-7 1 7 107.651 58.4684 1
7 -1 -6 3021.58 99.6271 1
-1 -1 -6 2908.31 232.563 -2
-7 1 6 2908.31 232.563 1
7 -1 -5 7445.26 159.579 1
-2 -1 -5 9054.39 301.657 -2
-7 1 5 9054.39 301.657 1
-3 -1 -4 5966.38 132.704 -2
-7 1 4 5966.38 132.704 1
4 1 3 23459.3 264.072 -2
7 -1 -3 23459.3 264.072 1
-5 -1 -2 59504.4 924.314 -2
-7 1 2 59504.4 924.314 1
-6 -1 -1 15942 552.442 -2
-7 1 1 15942 552.442 1
-7 -1 0 68461.1 719.014 -2
-7 1 0 68461.1 719.014 1
-8 -1 1 86902.5 833.508 -2
-7 1 -1 86902.5 833.508 1
-9 -1 2 43538.8 611.234 -2
-7 1 -2 43538.8 611.234 1
-10 -1 3 56650.2 1072.15 -2
-7 1 -3 56650.2 1072.15 1
-11 -1 4 39212.3 277.51 -2
-7 1 -4 39212.3 277.51 1
-12 -1 5 36859 377.1 -2
-7 1 -5 36859 377.1 1
-7 1 -6 16126.9 285.275 1
13 1 -6 20272.4 275.207 -2
7 -1 6 20272.4 275.207 1
-7 1 -7 2531.26 126.333 1
-7 1 -8 2279.49 140.728 1
-7 1 -9 2280.62 172.739 1
7 1 10 177.815 164.069 1
-7 1 -11 129.37 244.162 1
-7 1 -12 2451.87 259.428 1
-7 1 -13 230.633 207.816 1
-7 1 -14 935.901 176.55 1
-7 1 -15 554.123 128.279 1
14 2 -22 659.398 77.2826 -2
-7 -2 22 659.398 77.2826 1
7 -2 -21 -352.95 159.175 1
13 2 -21 327.606 118.146 -2
-7 -2 21 327.606 118.146 1
12 2 -20 5660.29 170.04 -2
-7 -2 20 5660.29 170.04 1
11 -2 -19 2534.61 178.375 -2
-7 2 19 2534.61 178.375 1
-7 2 18 -488.102 304.321 1
10 -2 -18 915.268 198.51 -2
-7 2 18 915.268 198.51 1
-7 -2 17 1162.85 138.588 1
-7 2 16 -36.3463 103.135 1
-7 -2 15 11.6161 88.9613 1
-7 -2 14 254.031 78.4517 1
7 -2 -13 29730.5 162.825 1
-7 -2 12 159.339 60.5389 1
-7 2 11 251 62.4154 1
-7 2 10 3715.45 77.5043 1
-7 2 9 749.656 101.032 1
-7 -2 8 1529.68 101.573 1
-7 2 7 2075.83 76.8165 1
0 -2 -7 18723.1 399.146 -2
-7 2 7 18723.1 399.146 1
7 -2 -6 18188.3 219.577 1
-1 -2 -6 18606.9 219.345 -2
-7 2 6 18606.9 219.345 1
7 -2 -5 1110.93 115.791 1
-2 2 -5 3158.72 162.252 -2
-7 -2 5 3158.72 162.252 1
3 2 4 17950 201.483 -2
7 -2 -4 17950 201.483 1
-4 -2 -3 57674.3 382.17 -2
-7 2 3 57674.3 382.17 1
-5 2 -2 3374.1 145.841 -2
-7 -2 2 3374.1 145.841 1
-6 2 -1 20596.9 450.954 -2
-7 -2 1 20596.9 450.954 1
-7 2 0 1243.41 122.816 -2
-7 -2 0 1243.41 122.816 1
-8 -2 1 5218.31 185.828 -2
-7 2 -1 5218.31 185.828 1
-9 -2 2 124295 733.141 -2
-7 2 -2 124295 733.141 1
-10 2 3 9494.62 193.199 -2
-7 -2 -3 9494.62 193.199 1
-11 2 4 25438.4 184.053 -2
-7 -2 -4 25438.4 184.053 1
-12 -2 5 10989.5 123.5 -2
-7 2 -5 10989.5 123.5 1
-7 2 -6 80.3383 114.459 1
13 2 -6 6552.9 223.799 -2
7 -2 6 6552.9 223.799 1
-7 2 -7 936.359 103.341 1
7 -2 8 1185.56 117.692 1
-7 -2 -9 878.585 107.896 1
-7 -2 -10 2032.74 149.906 1
-7 2 -11 5652.61 204.073 1
-7 2 -12 216.471 162.108 1
7 -2 13 841.833 92.5588 1
-7 -2 -14 1910.39 124.027 1
-7 2 -15 759.15 49.2674 1
7 -3 -21 24.9652 140.194 1
13 3 -21 309.32 91.001 -2
-7 -3 21 309.32 91.001 1
12 3 -20 637.342 138.748 -2
-7 -3 20 637.342 138.748 1
11 3 -19 1130.06 163.052 -2
-7 -3 19 1130.06 163.052 1
-7 3 18 33.7355 312.103 1
10 3 -18 3630.39 127.119 -2
-7 -3 18 3630.39 127.119 1
-7 -3 17 1039.39 94.8238 1
-7 -3 16 4094.02 124.296 1
-7 3 15 46318.2 230.321 1
7 3 -14 487.79 85.0075 1
-7 3 13 1732.73 74.4894 1
-7 -3 12 15244.3 100.843 1
-7 3 11 43.7078 60.1032 1
-7 3 10 33399.7 229.518 1
3 -3 -10 29506.2 308.911 -2
-7 3 10 29506.2 308.911 1
-7 3 9 55875.3 388.643 1
-7 -3 8 1243.98 104.47 1
-7 -3 7 568.484 70.615 1
0 3 -7 4467.58 253.574 -2
-7 -3 7 4467.58 253.574 1
7 -3 -6 14365.5 299.349 1
-1 -3 -6 35571.3 361.435 -2
-7 3 6 35571.3 361.435 1
-2 -3 -5 6319.41 148.427 -2
-7 3 5 6319.41 148.427 1
-3 -3 -4 26923.7 253.27 -2
-7 3 4 26923.7 253.27 1
-4 -3 -3 8044.26 176.771 -2
-7 3 3 8044.26 176.771 1
-5 3 -2 29764.6 348.44 -2
-7 -3 2 29764.6 348.44 1
-6 3 -1 16723.9 404.202 -2
-7 -3 1 16723.9 404.202 1
-7 -3 0 10189.8 222.237 -2
-7 3 0 10189.8 222.237 1
-8 -3 1 21321 318.413 -2
-7 3 -1 21321 318.413 1
-9 3 2 72521.1 566.629 -2
-7 -3 -2 72521.1 566.629 1
-10 3 3 31836 218.983 -2
-7 -3 -3 31836 218.983 1
-11 3 4 85545.2 313.99 -2
-7 -3 -4 85545.2 313.99 1
12 3 -5 4691.58 110.655 -2
7 -3 5 4691.58 110.655 1
-7 -3 -6 593.753 94.8739 1
13 3 -6 5776.13 235.665 -2
7 -3 6 5776.13 235.665 1
-7 -3 -7 4856.01 109.7 1
-7 -3 -8 6596.92 145.54 1
7 -3 9 262.444 105.263 1
-7 -3 -10 131.418 131.5 1
-7 -3 -11 344.459 164.757 1
-7 3 -12 2335.27 164.116 1
-7 -3 -13 535.155 91.5696 1
-7 -3 -14 122.703 99.4784 1
7 3 15 548.118 69.8866 1
13 4 -21 79.1934 20.9829 -2
-7 -4 21 79.1934 20.9829 1
12 -4 -20 843.472 103.312 -2
-7 4 20 843.472 103.312 1
11 4 -19 12790.1 135.745 -2
-7 -4 19 12790.1 135.745 1
-7 4 18 579.193 300.457 1
10 4 -18 168.988 113.315 -2
-7 -4 18 168.988 113.315 1
-7 -4 17 474.339 120.377 1
9 -4 -17 682.035 227.555 -2
-7 4 17 682.035 227.555 1
-7 4 16 1183.72 92.2319 1
-7 4 15 2881.28 99.2329 1
-7 -4 14 3438.74 91.6791 1
7 -4 -13 10004.2 97.0396 1
-7 4 12 181.839 58.3971 1
-7 4 11 14220.4 126.911 1
-7 4 10 3811.09 84.7584 1
-7 -4 9 19587.3 251.164 1
-2 4 9 20128.5 291.345 -2
7 -4 -9 20128.5 291.345 1
-7 -4 8 503.707 97.7101 1
7 -4 -7 584.865 187.117 1
7 -4 -6 907.894 173.512 1
-1 4 -6 18884.9 276.32 -2
-7 -4 6 18884.9 276.32 1
-2 -4 -5 43152.5 316.62 -2
-7 4 5 43152.5 316.62 1
-3 -4 -4 118603 540.766 -2
-7 4 4 118603 540.766 1
-4 -4 -3 11987 217.04 -2
-7 4 3 11987 217.04 1
-5 -4 -2 74749.1 558.107 -2
-7 4 2 74749.1 558.107 1
-6 -4 -1 37846.5 322.547 -2
-7 4 1 37846.5 322.547 1
-7 4 0 7699.95 201.582 -2
-7 -4 0 7699.95 201.582 1
-8 -4 1 49191.7 464.334 -2
-7 4 -1 49191.7 464.334 1
-9 -4 2 16690 268.591 -2
-7 4 -2 16690 268.591 1
-10 4 3 9857.14 143.066 -2
-7 -4 -3 9857.14 143.066 1
-11 4 4 8463.42 109.17 -2
-7 -4 -4 8463.42 109.17 1
-12 -4 5 10769.8 119.951 -2
-7 4 -5 10769.8 119.951 1
-7 4 -6 4143.63 140.19 1
-13 4 6 6274.16 198.321 -2
-7 -4 -6 6274.16 198.321 1
-7 -4 -7 1480.07 100.966 1
-7 -4 -8 4183.01 109.012 1
-7 -4 -9 1070.92 115.28 1
7 -4 10 481.69 128.118 1
-7 4 -11 311.908 151.657 1
-7 -4 -12 6468.8 171.895 1
-7 -4 -13 669.225 84.9662 1
7 -4 14 55.9296 13.1028 1
12 -5 -20 185.796 45.5028 -2
-7 5 20 185.796 45.5028 1
-7 5 19 997.254 271.561 1
11 -5 -19 568.846 65.2676 -2
-7 5 19 568.846 65.2676 1
-7 5 18 1181.81 296.413 1
10 5 -18 1237.01 111.124 -2
-7 -5 18 1237.01 111.124 1
-7 5 17 1243.7 310.639 1
9 5 -17 3870.91 161.74 -2
-7 -5 17 3870.91 161.74 1
-7 5 16 -7.94347 95.1175 1
-7 5 15 394.155 88.4821 1
-7 -5 14 -11.7528 71.2454 1
-7 -5 13 -28.3946 65.2448 1
-6 5 13 780.266 397.156 -2
7 -5 -13 780.266 397.156 1
-7 5 12 19834.6 120.943 1
5 5 -12 29219.2 608.13 -2
-7 -5 12 29219.2 608.13 1
-7 5 11 1550.01 70.59 1
-4 5 11 4585.34 276.445 -2
7 -5 -11 4585.34 276.445 1
-7 5 10 6031.85 161.37 1
-3 -5 10 9356.51 196.861 -2
7 5 -10 9356.51 196.861 1
-7 -5 9 1568.07 120.573 1
-2 5 9 1607.19 162.623 -2
7 -5 -9 1607.19 162.623 1
-7 5 8 4025.68 217.231 1
-1 5 8 6568.31 168.491 -2
7 -5 -8 6568.31 168.491 1
7 -5 -7 10515 355.401 1
0 -5 -7 14511.7 237.14 -2
-7 5 7 14511.7 237.14 1
1 5 6 46554.2 627.708 -2
7 -5 -6 46554.2 627.708 1
-2 -5 -5 159021 591.66 -2
-7 5 5 159021 591.66 1
-3 -5 -4 79255.6 451.135 -2
-7 5 4 79255.6 451.135 1
-4 5 -3 21781.5 286.679 -2
-7 -5 3 21781.5 286.679 1
-5 -5 -2 6928.52 148.675 -2
-7 5 2 6928.52 148.675 1
-6 -5 -1 62528.8 405.363 -2
-7 5 1 62528.8 405.363 1
-7 -5 0 2023.26 100.353 -2
-7 5 0 2023.26 100.353 1
-8 5 1 1878.39 149.05 -2
-7 -5 -1 1878.39 149.05 1
-9 -5 2 16502.9 465.165 -2
-7 5 -2 16502.9 465.165 1
-10 -5 3 6530.95 117.519 -2
-7 5 -3 6530.95 117.519 1
-11 5 4 843.906 85.001 -2
-7 -5 -4 843.906 85.001 1
-12 -5 5 1135.91 94.6938 -2
-7 5 -5 1135.91 94.6938 1
-7 5 -6 66.934 173.377 1
-13 5 6 4532.87 150.396 -2
-7 -5 -6 4532.87 150.396 1
-7 5 -7 4224.58 102.529 1
-7 -5 -8 453.818 80.3583 1
7 -5 9 291.334 92.3331 1
7 -5 10 953.278 120.818 1
-7 -5 -11 6267.38 167.403 1
-7 5 -12 603.627 114.775 1
7 -5 13 1.8882 9.09295 1
7 -5 14 1676.45 330.349 1
12 6 -20 2530.96 106.104 -2
-7 -6 20 2530.96 106.104 1
-7 6 19 29.9916 228.097 1
11 6 -19 501.194 146.523 -2
-7 -6 19 501.194 146.523 1
-7 6 18 794.516 272.199 1
10 6 -18 1045.66 185.505 -2
-7 -6 18 1045.66 185.505 1
7 -6 -17 586.24 111.021 1
-7 6 16 110.759 177.18 1
9 6 -16 -71.0797 180.905 -2
-7 -6 16 -71.0797 180.905 1
-7 6 15 4811.31 366.66 1
8 6 -15 3066.04 172.525 -2
-7 -6 15 3066.04 172.525 1
-7 -6 14 831.289 123.751 1
-7 -6 13 1487.4 145.893 1
-7 -6 12 2838.48 163.419 1
-5 6 12 3626.88 245.724 -2
7 -6 -12 3626.88 245.724 1
-7 -6 11 94.3649 97.5777 1
4 6 -11 607.908 203.028 -2
-7 -6 11 607.908 203.028 1
7 -6 -10 16140.1 151.447 1
-3 6 10 19505.5 490.33 -2
7 -6 -10 19505.5 490.33 1
7 -6 -9 173.594 151.607 1
2 -6 -9 4521.22 180.383 -2
-7 6 9 4521.22 180.383 1
-7 6 8 1834.23 206.613 1
-1 6 8 7366.34 188.545 -2
7 -6 -8 7366.34 188.545 1
0 6 7 23616.6 224.37 -2
7 -6 -7 23616.6 224.37 1
1 6 6 11800.7 430.969 -2
7 -6 -6 11800.7 430.969 1
2 6 5 10133.2 407.866 -2
7 -6 -5 10133.2 407.866 1
3 6 4 45966.9 447.514 -2
7 -6 -4 45966.9 447.514 1
-4 6 -3 52288.1 403.807 -2
-7 -6 3 52288.1 403.807 1
5 6 2 44627.8 320.706 -2
7 -6 -2 44627.8 320.706 1
-6 6 -1 30513.5 292.504 -2
-7 -6 1 30513.5 292.504 1
-7 6 0 -74.241 142.864 -2
-7 -6 0 -74.241 142.864 1
8 6 -1 37603 260.212 -2
7 -6 1 37603 260.212 1
-9 -6 2 28428.3 367.426 -2
-7 6 -2 28428.3 367.426 1
-10 -6 3 15807.7 231.996 -2
-7 6 -3 15807.7 231.996 1
-11 -6 4 2357.74 165.314 -2
-7 6 -4 2357.74 165.314 1
-12 6 5 21264.4 206.592 -2
-7 -6 -5 21264.4 206.592 1
-13 6 6 27009.1 283.726 -2
-7 -6 -6 27009.1 283.726 1
-7 -6 -7 228.97 121.615 1
-7 -6 -8 1286.99 101.293 1
-7 -6 -9 12709.9 139.257 1
-7 -6 -10 549.229 83.6657 1
-7 -6 -11 -4.53365 28.5524 1
7 -6 12 6095.63 184.155 1
7 -6 13 1338.97 111.396 1
-7 7 19 1662.8 208.496 1
11 7 -19 2065.42 148.715 -2
-7 -7 19 2065.42 148.715 1
-7 7 18 1741.22 247.568 1
10 7 -18 1086.29 179.319 -2
-7 -7 18 1086.29 179.319 1
-7 -7 17 1558.04 115.751 1
-7 7 16 1036.39 305.662 1
-9 7 16 231.678 281.457 -2
7 -7 -16 231.678 281.457 1
-7 7 15 1433.86 312.573 1
-8 7 15 93.9963 328.003 -2
7 -7 -15 93.9963 328.003 1
-7 -7 14 379.231 185.924 1
-7 7 14 1374.78 320.313 -2
7 -7 -14 1374.78 320.313 1
7 -7 -13 831.567 167.338 1
6 -7 -13 1388.85 268.842 -2
-7 7 13 1388.85 268.842 1
7 -7 -12 3950.1 166.658 1
-5 7 12 6015.51 365.498 -2
7 -7 -12 6015.51 365.498 1
7 -7 -11 2226.9 113.288 1
7 -7 -10 130.312 107.795 1
3 7 -10 2521.17 143.784 -2
-7 -7 10 2521.17 143.784 1
-7 7 9 15838.3 184.935 1
-2 7 9 22747.2 169.588 -2
7 -7 -9 22747.2 169.588 1
1 7 -8 19792.4 146.701 -2
-7 -7 8 19792.4 146.701 1
0 7 7 13682.4 141.488 -2
7 -7 -7 13682.4 141.488 1
1 7 6 6446.26 121.462 -2
7 -7 -6 6446.26 121.462 1
-2 7 -5 21084.8 216.194 -2
-7 -7 5 21084.8 216.194 1
-3 7 -4 3404.56 99.0652 -2
-7 -7 4 3404.56 99.0652 1
-4 7 -3 3864.88 113.714 -2
-7 -7 3 3864.88 113.714 1
-5 7 -2 28299.2 191.008 -2
-7 -7 2 28299.2 191.008 1
-6 7 -1 36023.3 220.178 -2
-7 -7 1 36023.3 220.178 1
-7 -7 0 89313.2 309.358 -2
-7 7 0 89313.2 309.358 1
-8 7 1 15441.4 208.063 -2
-7 -7 -1 15441.4 208.063 1
9 7 -2 2814.25 145.111 -2
7 -7 2 2814.25 145.111 1
-10 -7 3 8949.29 211.822 -2
-7 7 -3 8949.29 211.822 1
-11 7 4 24891.9 233.903 -2
-7 -7 -4 24891.9 233.903 1
-12 -7 5 1526.58 191.878 -2
-7 7 -5 1526.58 191.878 1
-7 -7 -6 1329.66 235.668 1
-13 -7 6 3443.85 255.769 -2
-7 7 -6 3443.85 255.769 1
-7 -7 -7 174.317 228.115 1
-14 7 7 1778.05 214.328 -2
-7 -7 -7 1778.05 214.328 1
-7 -7 -8 151.527 107.175 1
-7 -7 -9 1250.56 104.716 1
-7 -7 -10 2497.27 108.696 1
7 -7 11 7991.38 118.848 1
7 -7 12 2113.17 138.717 1
7 -7 13 -53.5335 80.1014 1
-7 8 19 5242.23 194.217 1
11 8 -19 6712.03 145.816 -2
-7 -8 19 6712.03 145.816 1
-7 8 18 603.753 198.864 1
10 8 -18 532.322 159.902 -2
-7 -8 18 532.322 159.902 1
-7 8 17 35.1761 21.0276 1
9 8 -17 4867.21 164.28 -2
-7 -8 17 4867.21 164.28 1
-7 -8 16 1681.69 124.002 1
-7 8 15 3438.5 322.489 1
-8 8 15 1076.11 308.963 -2
7 -8 -15 1076.11 308.963 1
7 -8 -14 8835.77 196.219 1
-7 -8 13 310.6 145.68 1
-7 8 12 3259.65 157.039 1
-5 8 12 3562.51 366.572 -2
7 -8 -12 3562.51 366.572 1
7 -8 -11 8208.46 175.271 1
-4 8 11 10505.6 405.4 -2
7 -8 -11 10505.6 405.4 1
-7 -8 10 12094.1 181.917 1
-3 8 10 19749.1 448.426 -2
7 -8 -10 19749.1 448.426 1
-7 -8 9 10786.6 171.905 1
2 8 -9 10673.4 158.383 -2
-7 -8 9 10673.4 158.383 1
-1 8 8 6370.25 137.483 -2
7 -8 -8 6370.25 137.483 1
0 8 -7 25845.1 151.374 -2
-7 -8 7 25845.1 151.374 1
1 8 6 6490.75 106.345 -2
7 -8 -6 6490.75 106.345 1
-2 -8 -5 1106.49 81.2483 -2
-7 8 5 1106.49 81.2483 1
3 8 4 5624.74 92.5342 -2
7 -8 -4 5624.74 92.5342 1
4 8 3 23487.4 193.752 -2
7 -8 -3 23487.4 193.752 1
5 8 2 8360.9 114.786 -2
7 -8 -2 8360.9 114.786 1
-6 8 -1 7115.53 121.719 -2
-7 -8 1 7115.53 121.719 1
-7 8 0 12644.9 142.914 -2
-7 -8 0 12644.9 142.914 1
-8 8 1 8573.15 140.636 -2
-7 -8 -1 8573.15 140.636 1
-9 8 2 45927.7 249.199 -2
-7 -8 -2 45927.7 249.199 1
-10 8 3 9253.1 156.091 -2
-7 -8 -3 9253.1 156.091 1
-11 -8 4 4522.06 138.263 -2
-7 8 -4 4522.06 138.263 1
12 8 -5 1514.92 118.656 -2
7 -8 5 1514.92 118.656 1
-13 8 6 14725.8 168.078 -2
-7 -8 -6 14725.8 168.078 1
7 -8 7 261.025 161.709 1
-14 8 7 7637.76 283.585 -2
-7 -8 -7 7637.76 283.585 1
-7 -8 -8 6347.81 115.941 1
-7 -8 -9 6259.38 105.15 1
-7 -8 -10 5336.75 108.115 1
7 -8 11 496.541 73.6352 1
7 -8 12 172.883 93.3199 1
-7 9 18 2393.64 171.961 1
10 9 -18 2697.79 147.24 -2
-7 -9 18 2697.79 147.24 1
-7 9 17 6.32294 16.7383 1
9 9 -17 658.352 125.953 -2
-7 -9 17 658.352 125.953 1
-7 9 16 1353.6 121.06 1
9 9 -16 7799.19 183.314 -2
-7 -9 16 7799.19 183.314 1
-7 -9 15 221.337 136.562 1
-8 9 15 -63.2049 281.901 -2
7 -9 -15 -63.2049 281.901 1
-7 -9 14 100.861 170.253 1
-7 -9 13 787.373 124.468 1
-6 9 13 2357.9 340.185 -2
7 -9 -13 2357.9 340.185 1
-7 -9 12 13700.9 221.025 1
-5 9 12 15858.1 438.66 -2
7 -9 -12 15858.1 438.66 1
7 -9 -11 457.579 132.082 1
-4 9 11 1489.74 354.522 -2
7 -9 -11 1489.74 354.522 1
-7 -9 10 3790.83 142.108 1
-3 9 10 9512.09 407.088 -2
7 -9 -10 9512.09 407.088 1
-7 -9 9 1378.43 131.813 1
-2 9 9 4048.8 165.219 -2
7 -9 -9 4048.8 165.219 1
-1 9 8 10602.2 126.311 -2
7 -9 -8 10602.2 126.311 1
0 9 -7 3587.27 102.902 -2
-7 -9 7 3587.27 102.902 1
-1 -9 -6 7541.83 113.522 -2
-7 9 6 7541.83 113.522 1
-2 9 -5 4771.85 105.376 -2
-7 -9 5 4771.85 105.376 1
-3 9 -4 7265.71 130.02 -2
-7 -9 4 7265.71 130.02 1
-4 -9 -3 2038.35 105.962 -2
-7 9 3 2038.35 105.962 1
-5 9 -2 10370.9 131.491 -2
-7 -9 2 10370.9 131.491 1
-6 -9 -1 13778.7 162.095 -2
-7 9 1 13778.7 162.095 1
7 9 0 113271 300.466 -2
7 -9 0 113271 300.466 1
-8 9 1 2721.4 111.042 -2
-7 -9 -1 2721.4 111.042 1
-9 -9 2 1843.4 106.298 -2
-7 9 -2 1843.4 106.298 1
-10 -9 3 433.772 114.605 -2
-7 9 -3 433.772 114.605 1
-11 -9 4 16064.5 178.112 -2
-7 9 -4 16064.5 178.112 1
-12 9 5 12818.9 147.967 -2
-7 -9 -5 12818.9 147.967 1
13 9 -6 3484.7 133.983 -2
7 -9 6 3484.7 133.983 1
-7 -9 -7 5572.19 181.782 1
-14 9 7 6870.51 263.087 -2
-7 -9 -7 6870.51 263.087 1
-7 -9 -8 239.636 86.1156 1
-7 -9 -9 555.616 72.0649 1
7 -9 10 108.066 79.1982 1
-7 10 17 2230.26 156.906 1
9 10 -17 5018.76 157.92 -2
-7 -10 17 5018.76 157.92 1
-7 10 16 3583.69 109.685 1
-9 10 16 5610.71 229.173 -2
7 -10 -16 5610.71 229.173 1
-7 10 15 289.439 115.233 1
-8 10 15 524.019 247.692 -2
7 -10 -15 524.019 247.692 1
-7 10 14 10979 189.11 1
7 10 -14 20605.9 240.311 -2
-7 -10 14 20605.9 240.311 1
-7 -10 13 -25.3726 108.26 1
-6 10 13 59.9758 309.172 -2
7 -10 -13 59.9758 309.172 1
-7 -10 12 1915.85 120.623 1
-5 10 12 5259.51 358.563 -2
7 -10 -12 5259.51 358.563 1
-7 -10 11 579.631 103.345 1
-7 10 10 11303.8 358.899 1
3 10 -10 11967.9 273.774 -2
-7 -10 10 11967.9 273.774 1
-7 10 9 523.685 253.554 1
2 10 -9 3469.27 154.372 -2
-7 -10 9 3469.27 154.372 1
-1 10 8 23663.9 155.95 -2
7 -10 -8 23663.9 155.95 1
0 10 -7 5089.37 106.421 -2
-7 -10 7 5089.37 106.421 1
-1 10 -6 8753.07 117.278 -2
-7 -10 6 8753.07 117.278 1
2 10 5 8451.94 112.576 -2
7 -10 -5 8451.94 112.576 1
-3 10 -4 10710.5 156.348 -2
-7 -10 4 10710.5 156.348 1
-4 10 -3 24885.6 160.005 -2
-7 -10 3 24885.6 160.005 1
-5 10 -2 21703.2 155.919 -2
-7 -10 2 21703.2 155.919 1
-6 10 -1 19083.1 165.061 -2
-7 -10 1 19083.1 165.061 1
7 10 0 189.034 96.1962 -2
7 -10 0 189.034 96.1962 1
-8 10 1 2393.25 123.47 -2
-7 -10 -1 2393.25 123.47 1
-9 -10 2 16722.6 159.934 -2
-7 10 -2 16722.6 159.934 1
-10 -10 3 4837.85 115.663 -2
-7 10 -3 4837.85 115.663 1
-11 -10 4 1614.3 123.244 -2
-7 10 -4 1614.3 123.244 1
-12 10 5 6397.21 131.753 -2
-7 -10 -5 6397.21 131.753 1
13 10 -6 1449.43 101.201 -2
7 -10 6 1449.43 101.201 1
-7 -10 -7 496.073 102.153 1
-14 10 7 10601.4 175.755 -2
-7 -10 -7 10601.4 175.755 1
-7 -10 -8 1656.14 68.6434 1
7 -10 9 2942.95 90.4463 1
7 -10 10 586.538 56.9232 1
-7 11 16 2346.55 77.8385 1
9 11 -16 6358.03 142.084 -2
-7 -11 16 6358.03 142.084 1
-7 11 15 157.462 86.694 1
8 11 -15 460.584 114.525 -2
-7 -11 15 460.584 114.525 1
-7 11 14 943.156 203.129 1
7 -11 -14 357.675 105.399 -2
-7 11 14 357.675 105.399 1
6 -11 -13 3732.59 131.209 -2
-7 11 13 3732.59 131.209 1
-7 -11 12 4072.94 172.483 1
5 -11 -12 5022.98 250.191 -2
-7 11 12 5022.98 250.191 1
-7 11 11 315.04 246.885 1
4 11 -11 5506.07 217.186 -2
-7 -11 11 5506.07 217.186 1
-7 11 10 233.602 243.878 1
3 11 -10 1959.99 169.483 -2
-7 -11 10 1959.99 169.483 1
-7 11 9 1372.58 249.296 1
-2 11 9 1565.49 142.259 -2
7 -11 -9 1565.49 142.259 1
1 -11 -8 4524.57 125.112 -2
-7 11 8 4524.57 125.112 1
0 11 -7 5204.41 94.9516 -2
-7 -11 7 5204.41 94.9516 1
1 11 6 9996.74 99.9541 -2
7 -11 -6 9996.74 99.9541 1
2 11 5 6508.41 120.642 -2
7 -11 -5 6508.41 120.642 1
3 11 4 7096.32 125.648 -2
7 -11 -4 7096.32 125.648 1
-4 11 -3 132.936 88.8823 -2
-7 -11 3 132.936 88.8823 1
-5 11 -2 2102.75 104.212 -2
-7 -11 2 2102.75 104.212 1
-6 -11 -1 728.493 95.1432 -2
-7 11 1 728.493 95.1432 1
-7 11 0 32550.5 253.654 -2
-7 -11 0 32550.5 253.654 1
-8 -11 1 1261.67 115.797 -2
-7 11 -1 1261.67 115.797 1
-9 -11 2 2770.33 106.865 -2
-7 11 -2 2770.33 106.865 1
-10 11 3 2621.22 65.138 -2
-7 -11 -3 2621.22 65.138 1
11 11 -4 4494.84 98.2894 -2
7 -11 4 4494.84 98.2894 1
-12 11 5 5698.46 111.247 -2
-7 -11 -5 5698.46 111.247 1
13 11 -6 939.797 105.185 -2
7 -11 6 939.797 105.185 1
-7 -11 -7 2099.35 69.7195 1
7 -11 8 106.431 64.3575 1
7 -11 9 -44.616 44.7725 1
-7 12 14 1156.17 144.046 1
7 12 -14 1252.31 75.687 -2
-7 -12 14 1252.31 75.687 1
-7 12 13 1509.05 174.842 1
6 12 -13 844.867 99.6641 -2
-7 -12 13 844.867 99.6641 1
5 12 -12 139.986 135.982 -2
-7 -12 12 139.986 135.982 1
4 12 -11 7247.65 160.607 -2
-7 -12 11 7247.65 160.607 1
-7 12 10 2923.58 233.151 1
-3 12 10 5390.43 132.766 -2
7 -12 -10 5390.43 132.766 1
-7 12 9 1641.57 233.909 1
-2 12 9 8777.34 146.321 -2
7 -12 -9 8777.34 146.321 1
1 12 -8 175.739 34.1235 -2
-7 -12 8 175.739 34.1235 1
0 -12 -7 2355.68 140.774 -2
-7 12 7 2355.68 140.774 1
1 12 6 1161.78 120.996 -2
7 -12 -6 1161.78 120.996 1
2 12 5 6422.96 119.34 -2
7 -12 -5 6422.96 119.34 1
3 12 4 6925.24 113.781 -2
7 -12 -4 6925.24 113.781 1
4 12 3 3900.1 98.6598 -2
7 -12 -3 3900.1 98.6598 1
-5 12 -2 17415.9 129.007 -2
-7 -12 2 17415.9 129.007 1
-6 -12 -1 3913.21 122.178 -2
-7 12 1 3913.21 122.178 1
-7 -12 0 400.782 84.0634 -2
-7 12 0 400.782 84.0634 1
-8 -12 1 264.792 88.2059 -2
-7 12 -1 264.792 88.2059 1
-9 -12 2 12592 133.923 -2
-7 12 -2 12592 133.923 1
-10 12 3 2762.49 104.582 -2
-7 -12 -3 2762.49 104.582 1
-11 12 4 40.7129 31.3076 -2
-7 -12 -4 40.7129 31.3076 1
-12 12 5 13.0118 22.3048 -2
-7 -12 -5 13.0118 22.3048 1
13 12 -6 2001.19 153.53 -2
7 -12 6 2001.19 153.53 1
7 -12 7 1726.3 99.8977 1
14 12 -7 1181.42 168.736 -2
7 -12 7 1181.42 168.736 1
-5 13 12 599.965 153.912 -2
7 -13 -12 599.965 153.912 1
4 -13 -11 1719.91 120.288 -2
-7 13 11 1719.91 120.288 1
3 -13 -10 318.976 127.754 -2
-7 13 10 318.976 127.754 1
-7 13 9 -187.941 167.039 1
2 -13 -9 800.986 139.611 -2
-7 13 9 800.986 139.611 1
1 -13 -8 4621.39 141.35 -2
-7 13 8 4621.39 141.35 1
0 -13 -7 1880.31 134.686 -2
-7 13 7 1880.31 134.686 1
-1 -13 -6 12968.3 151.374 -2
-7 13 6 12968.3 151.374 1
2 13 5 2432.42 107.838 -2
7 -13 -5 2432.42 107.838 1
-3 -13 -4 2559.96 84.0812 -2
-7 13 4 2559.96 84.0812 1
4 13 3 2530.05 123.258 -2
7 -13 -3 2530.05 123.258 1
-5 -13 -2 3668.84 109.58 -2
-7 13 2 3668.84 109.58 1
-6 -13 -1 24.245 21.6505 -2
-7 13 1 24.245 21.6505 1
7 13 0 5401.94 93.2734 -2
7 -13 0 5401.94 93.2734 1
-8 13 1 362.092 71.6691 -2
-7 -13 -1 362.092 71.6691 1
9 13 -2 1257.04 98.3019 -2
7 -13 2 1257.04 98.3019 1
-10 13 3 3472.21 166.409 -2
-7 -13 -3 3472.21 166.409 1
-11 13 4 4195.15 199.27 -2
-7 -13 -4 4195.15 199.27 1
12 13 -5 2839.54 80.959 -2
7 -13 5 2839.54 80.959 1
7 -13 6 1381.82 71.7661 1
3 -14 -10 835.705 103.65 -2
-7 14 10 835.705 103.65 1
2 -14 -9 316.304 113.071 -2
-7 14 9 316.304 113.071 1
1 -14 -8 2439.72 146.496 -2
-7 14 8 2439.72 146.496 1
0 -14 -7 -51.449 139.519 -2
-7 14 7 -51.449 139.519 1
-1 -14 -6 118.922 83.3412 -2
-7 14 6 118.922 83.3412 1
-2 -14 -5 86.0791 28.511 -2
-7 14 5 86.0791 28.511 1
-3 -14 -4 12806.1 166.627 -2
-7 14 4 12806.1 166.627 1
-4 -14 -3 2294.03 121.955 -2
-7 14 3 2294.03 121.955 1
5 14 2 2716.65 85.7246 -2
7 -14 -2 2716.65 85.7246 1
-6 -14 -1 1211.42 72.2403 -2
-7 14 1 1211.42 72.2403 1
7 14 0 1344.75 126.633 -2
7 -14 0 1344.75 126.633 1
8 14 -1 1326.18 113.144 -2
7 -14 1 1326.18 113.144 1
9 14 -2 2969.85 107.314 -2
7 -14 2 2969.85 107.314 1
-13 0 22 75.6514 186.993 -2
8 0 -22 75.6514 186.993 1
12 0 -21 250.572 191.526 -2
-8 0 21 250.572 191.526 1
11 0 -20 2117.25 241.547 -2
-8 0 20 2117.25 241.547 1
10 0 -19 4634.12 281.261 -2
-8 0 19 4634.12 281.261 1
-8 0 18 30845.4 408.618 1
9 0 -18 30429.7 408.561 -2
-8 0 18 30429.7 408.561 1
-8 0 17 768.658 174.88 1
8 0 -16 58080.6 369.318 1
-8 0 15 4754.87 156.078 1
-8 0 14 31068.8 234.817 1
-8 0 13 972.769 95.5274 1
-8 0 12 22557.3 163.871 1
-8 0 11 8267.77 132.207 1
-8 0 10 128010 464.565 1
-8 0 9 40814.5 584.159 1
-8 0 8 58877.8 663.605 1
0 0 -8 214734 1330.13 -2
-8 0 8 214734 1330.13 1
-8 0 7 10362.2 303.307 1
-1 0 -7 11186.6 367.436 -2
-8 0 7 11186.6 367.436 1
8 0 -6 1714.92 76.2007 1
-2 0 -6 41948.5 593.957 -2
-8 0 6 41948.5 593.957 1
-3 0 -5 22180.3 458.532 -2
-8 0 5 22180.3 458.532 1
-4 0 -4 121887 1083.5 -2
-8 0 4 121887 1083.5 1
-6 0 -2 12413.9 519.03 -2
-8 0 2 12413.9 519.03 1
-7 0 -1 8291.45 487.248 -2
-8 0 1 8291.45 487.248 1
-8 0 0 457885 1994.79 -2
-8 0 0 457885 1994.79 1
-9 0 1 49569.9 696.736 -2
-8 0 -1 49569.9 696.736 1
-10 0 2 24889.3 315.272 -2
-8 0 -2 24889.3 315.272 1
-11 0 3 12828.4 272.78 -2
-8 0 -3 12828.4 272.78 1
-12 0 4 21238.9 330.563 -2
-8 0 -4 21238.9 330.563 1
-8 0 -5 20321.1 729.234 1
-13 0 5 20046.5 372.037 -2
-8 0 -5 20046.5 372.037 1
-8 0 -6 12801.1 173.426 1
-8 0 -7 9662.71 171.126 1
-8 0 -8 13974.1 317.156 1
-8 0 -9 11824.2 272.761 1
-8 0 -10 1882.85 268.567 1
-8 0 -11 1543.57 255.278 1
-8 0 -12 11476.3 304.885 1
-8 0 -13 252.453 177.639 1
-8 0 -14 4239.6 168.672 1
-13 -1 22 1157.82 87.1583 -2
8 1 -22 1157.82 87.1583 1
12 1 -21 1674.08 137.83 -2
-8 -1 21 1674.08 137.83 1
11 1 -20 15531.4 217.597 -2
-8 -1 20 15531.4 217.597 1
-8 1 19 31.0774 185.358 1
-8 1 18 8307.9 172.763 1
-8 1 17 2529.01 129.584 1
-8 -1 16 416.029 100.232 1
8 1 -15 604.083 89.8174 1
-8 1 14 8447.25 115.676 1
-8 -1 13 106.23 70.2419 1
-8 1 12 6946.56 78.9182 1
-8 1 11 7993.54 96.0581 1
-8 1 10 31294 197.789 1
8 -1 -9 27970.8 246.267 1
-8 1 8 12482.8 167.099 1
-8 1 7 5477.08 128.223 1
-1 -1 -7 16895.9 413.622 -2
-8 1 7 16895.9 413.622 1
8 -1 -6 2393.59 116.325 1
-2 -1 -6 22786.5 456.163 -2
-8 1 6 22786.5 456.163 1
8 -1 -5 50345.2 382.465 1
-3 -1 -5 56394.4 694.646 -2
-8 1 5 56394.4 694.646 1
-4 -1 -4 32436.3 580.644 -2
-8 1 4 32436.3 580.644 1
-5 -1 -3 79117.4 1038.09 -2
-8 1 3 79117.4 1038.09 1
-6 -1 -2 253479 2014.63 -2
-8 1 2 253479 2014.63 1
-7 -1 -1 85329.4 1326.47 -2
-8 1 1 85329.4 1326.47 1
-8 -1 0 1188.54 198.694 -2
-8 1 0 1188.54 198.694 1
-9 -1 1 24972.7 507.454 -2
-8 1 -1 24972.7 507.454 1
-10 1 2 177050 620.768 -2
-8 -1 -2 177050 620.768 1
-11 -1 3 20397.7 241.447 -2
-8 1 -3 20397.7 241.447 1
-12 -1 4 10147.9 262.409 -2
-8 1 -4 10147.9 262.409 1
-8 1 -5 10090.7 580.141 1
13 1 -5 9290.06 178.229 -2
8 -1 5 9290.06 178.229 1
-8 1 -6 9316.96 161.524 1
-8 1 -7 358.358 125.147 1
-8 1 -8 3657.68 155.811 1
-8 1 -9 4517.03 192.561 1
-8 1 -10 33160.5 476.191 1
-8 1 -11 188.8 235.059 1
-8 1 -12 -170.862 206.355 1
-8 1 -13 3783.95 205.567 1
-8 1 -14 249.596 135.334 1
13 2 -22 4168.57 79.9873 -2
-8 -2 22 4168.57 79.9873 1
12 2 -21 728.94 125.647 -2
-8 -2 21 728.94 125.647 1
11 2 -20 2909.03 165.159 -2
-8 -2 20 2909.03 165.159 1
-8 2 19 -659.691 296.536 1
10 2 -19 1605.37 176.686 -2
-8 -2 19 1605.37 176.686 1
-8 -2 18 5003.81 151.131 1
-8 -2 17 1236.69 91.9407 1
-8 2 16 14407.8 125.86 1
-8 -2 15 1622.15 77.8994 1
8 -2 -14 9247.44 122.27 1
-8 -2 13 132.249 73.4211 1
-8 -2 12 24783.8 125.9 1
-8 2 11 15601.4 136.167 1
-8 2 10 36736.7 200.424 1
8 -2 -9 18070.3 194.536 1
-8 2 8 243.644 77.3941 1
0 2 -8 11393.4 378.059 -2
-8 -2 8 11393.4 378.059 1
8 -2 -7 1735.03 113.068 1
-1 -2 -7 7087.31 227.452 -2
-8 2 7 7087.31 227.452 1
8 -2 -6 8519.69 211.453 1
-2 -2 -6 50901.5 464.176 -2
-8 2 6 50901.5 464.176 1
-3 -2 -5 16898.8 203.531 -2
-8 2 5 16898.8 203.531 1
-4 -2 -4 262156 748.038 -2
-8 2 4 262156 748.038 1
-5 -2 -3 6990.88 181.991 -2
-8 2 3 6990.88 181.991 1
-6 2 -2 3902.77 246.541 -2
-8 -2 2 3902.77 246.541 1
-7 2 -1 4449.34 279.121 -2
-8 -2 1 4449.34 279.121 1
-8 2 0 142726 799.361 -2
-8 -2 0 142726 799.361 1
-9 2 1 2080.39 169.953 -2
-8 -2 -1 2080.39 169.953 1
-10 2 2 51279.3 265.793 -2
-8 -2 -2 51279.3 265.793 1
-11 2 3 585.354 102.577 -2
-8 -2 -3 585.354 102.577 1
12 2 -4 3399.87 117.698 -2
8 -2 4 3399.87 117.698 1
-13 2 5 14799.2 167.875 -2
-8 -2 -5 14799.2 167.875 1
-8 -2 -6 1540.01 104.478 1
-8 -2 -7 34712.7 235.052 1
-8 -2 -8 12848.4 170.197 1
8 2 9 1437.56 112.426 1
-8 2 -10 4025.88 199.291 1
-8 2 -11 3706.53 185.827 1
-8 -2 -12 8775.29 191.255 1
-8 -2 -13 2080.85 129.894 1
-8 2 -14 37.2165 85.2592 1
13 -3 -22 141.548 90.0988 -2
-8 3 22 141.548 90.0988 1
12 -3 -21 869.319 110.643 -2
-8 3 21 869.319 110.643 1
-8 3 20 844.441 282.863 1
11 3 -20 4253.34 158.889 -2
-8 -3 20 4253.34 158.889 1
-8 3 19 61.258 301.687 1
10 3 -19 1304.36 166.518 -2
-8 -3 19 1304.36 166.518 1
-8 -3 18 1082.32 126.954 1
9 3 -18 1661.21 167.112 -2
-8 -3 18 1661.21 167.112 1
-8 3 17 -79.5422 86.8445 1
-8 3 16 16.6927 69.4747 1
-8 -3 15 4374.1 99.0859 1
-8 3 14 10536 129.178 1
-8 3 13 1234.01 73.4201 1
8 -3 -12 362.407 55.0111 1
-8 3 11 1197.99 76.5248 1
3 -3 -11 2241.91 201.256 -2
-8 3 11 2241.91 201.256 1
-8 -3 10 41546.2 183.901 1
-8 -3 9 368.56 94.3052 1
-8 -3 8 80263.6 390.545 1
8 -3 -7 10974.7 280.991 1
-1 -3 -7 21506.8 327.425 -2
-8 3 7 21506.8 327.425 1
8 -3 -6 4427.04 197.967 1
-2 -3 -6 11652.1 259.259 -2
-8 3 6 11652.1 259.259 1
-3 3 -5 845.974 121.741 -2
-8 -3 5 845.974 121.741 1
-4 3 -4 39184.7 330.149 -2
-8 -3 4 39184.7 330.149 1
-5 -3 -3 9528.46 214.731 -2
-8 3 3 9528.46 214.731 1
-6 3 -2 151346 1143.12 -2
-8 -3 2 151346 1143.12 1
-7 3 -1 20294.4 304.309 -2
-8 -3 1 20294.4 304.309 1
-8 3 0 983.791 143.046 -2
-8 -3 0 983.791 143.046 1
-9 3 1 15674.6 305.928 -2
-8 -3 -1 15674.6 305.928 1
-10 3 2 61213.1 322.514 -2
-8 -3 -2 61213.1 322.514 1
-11 3 3 11417.8 136.435 -2
-8 -3 -3 11417.8 136.435 1
-12 3 4 24542.9 151.024 -2
-8 -3 -4 24542.9 151.024 1
-13 3 5 8512.7 134.936 -2
-8 -3 -5 8512.7 134.936 1
-8 -3 -6 522.691 127.181 1
14 3 -6 4605.36 247.871 -2
8 -3 6 4605.36 247.871 1
8 -3 7 12630.5 171.037 1
8 -3 8 13132 157.742 1
8 -3 9 29106 239.102 1
-8 3 -10 15851 249.791 1
-8 3 -11 954.408 154.671 1
-8 -3 -12 145.83 132.985 1
-8 -3 -13 932.408 73.0272 1
8 -3 14 1768.71 78.1068 1
12 4 -21 105.586 29.7358 -2
-8 -4 21 105.586 29.7358 1
-8 4 20 3630.42 289.511 1
11 4 -20 5649.65 141.027 -2
-8 -4 20 5649.65 141.027 1
-8 4 19 34.7897 280.651 1
10 4 -19 188.489 101.797 -2
-8 -4 19 188.489 101.797 1
-8 4 18 127.227 141.163 1
9 4 -18 1732.03 146.592 -2
-8 -4 18 1732.03 146.592 1
-8 -4 17 962.125 93.983 1
-8 -4 16 4604.5 100.325 1
-8 4 15 520.9 80.0475 1
-8 -4 14 99.872 74.087 1
-8 -4 13 14632.3 119.24 1
-8 -4 12 17430.4 110.61 1
-8 -4 11 323.208 54.7397 1
3 -4 -11 22978.4 229.136 -2
-8 4 11 22978.4 229.136 1
8 -4 -10 10395.1 121.031 1
2 -4 -10 32721.1 332.602 -2
-8 4 10 32721.1 332.602 1
-8 -4 9 843.937 80.9704 1
-1 4 9 13979.5 270.457 -2
8 -4 -9 13979.5 270.457 1
8 -4 -8 6941.5 288.458 1
0 4 8 5296.91 212.924 -2
8 -4 -8 5296.91 212.924 1
8 -4 -7 22006 422.127 1
-1 4 -7 22560.4 471.092 -2
-8 -4 7 22560.4 471.092 1
-2 4 -6 115816 527.635 -2
-8 -4 6 115816 527.635 1
-3 4 -5 31479.2 302.618 -2
-8 -4 5 31479.2 302.618 1
-4 -4 -4 116413 569.431 -2
-8 4 4 116413 569.431 1
-5 4 -3 45893.8 421.605 -2
-8 -4 3 45893.8 421.605 1
-6 4 -2 21322.9 342.854 -2
-8 -4 2 21322.9 342.854 1
-7 4 -1 44422.9 429.108 -2
-8 -4 1 44422.9 429.108 1
-8 4 0 32211.7 248.432 -2
-8 -4 0 32211.7 248.432 1
-9 4 1 1545.49 129.505 -2
-8 -4 -1 1545.49 129.505 1
-10 4 2 37482.3 223.925 -2
-8 -4 -2 37482.3 223.925 1
-11 -4 3 8390.94 114.829 -2
-8 4 -3 8390.94 114.829 1
-12 -4 4 13381.7 131.802 -2
-8 4 -4 13381.7 131.802 1
-13 4 5 5090.45 128.625 -2
-8 -4 -5 5090.45 128.625 1
-8 -4 -6 26056.2 210.311 1
14 4 -6 40368.9 426.914 -2
8 -4 6 40368.9 426.914 1
-8 4 -7 19053.3 190.438 1
-8 -4 -8 1288.22 113.817 1
8 -4 9 378.081 125.833 1
-8 -4 -10 828.954 155.577 1
-8 4 -11 13384.7 202.723 1
-8 -4 -12 2122.26 126.827 1
-8 -4 -13 317.168 62.1506 1
-8 5 20 90.4232 225.648 1
-11 5 20 1859.09 74.7209 -2
8 -5 -20 1859.09 74.7209 1
-8 5 19 -97.5217 262.78 1
10 5 -19 719.23 87.9846 -2
-8 -5 19 719.23 87.9846 1
-8 5 18 3000.59 318.169 1
9 5 -18 2050.41 115.025 -2
-8 -5 18 2050.41 115.025 1
-8 5 17 186.347 85.571 1
-8 -5 16 1741.47 97.4209 1
-8 5 16 2943.9 283.471 -2
8 -5 -16 2943.9 283.471 1
-8 -5 15 27317.8 162.347 1
-8 -5 14 53334.6 222.512 1
-6 5 14 68244 506.097 -2
8 -5 -14 68244 506.097 1
-8 -5 13 2650.06 73.7467 1
-8 -5 12 24575.4 125 1
-8 -5 11 4682.01 86.844 1
-3 5 11 27064.2 327.272 -2
8 -5 -11 27064.2 327.272 1
-8 5 10 5405.42 121.335 1
-2 5 10 28928.7 243.422 -2
8 -5 -10 28928.7 243.422 1
8 -5 -9 3087.79 167.675 1
1 5 -9 7297.66 158.408 -2
-8 -5 9 7297.66 158.408 1
8 -5 -8 44900.8 362.381 1
0 5 8 78415.4 542.234 -2
8 -5 -8 78415.4 542.234 1
8 -5 -7 24125.5 487.202 1
1 5 7 37889.7 398.189 -2
8 -5 -7 37889.7 398.189 1
-2 5 -6 120912 549.017 -2
-8 -5 6 120912 549.017 1
-3 5 -5 44103.7 355.299 -2
-8 -5 5 44103.7 355.299 1
-4 -5 -4 1573 151.537 -2
-8 5 4 1573 151.537 1
-5 5 -3 70459.4 532.081 -2
-8 -5 3 70459.4 532.081 1
-6 -5 -2 48647.6 293.439 -2
-8 5 2 48647.6 293.439 1
-7 5 -1 2128.83 114.918 -2
-8 -5 1 2128.83 114.918 1
-8 5 0 6919.17 144.792 -2
-8 -5 0 6919.17 144.792 1
-9 -5 1 40143.3 231.91 -2
-8 5 -1 40143.3 231.91 1
-10 -5 2 1056.72 103.999 -2
-8 5 -2 1056.72 103.999 1
-11 -5 3 2561.69 95.6069 -2
-8 5 -3 2561.69 95.6069 1
-12 5 4 14790.4 138.425 -2
-8 -5 -4 14790.4 138.425 1
-13 5 5 22628.6 159.378 -2
-8 -5 -5 22628.6 159.378 1
-8 -5 -6 1419.3 161.165 1
-14 5 6 2000.64 163.924 -2
-8 -5 -6 2000.64 163.924 1
-8 -5 -7 286.606 95.5033 1
8 -5 8 4264.9 141.507 1
-8 -5 -9 16055.3 183.456 1
-8 -5 -10 60.5896 107.26 1
-8 5 -11 222.675 87.6485 1
-8 -5 -12 1614.26 91.9588 1
8 -5 13 578.954 86.2026 1
-8 6 20 1465.78 204.652 1
11 6 -20 1413.24 112.018 -2
-8 -6 20 1413.24 112.018 1
-8 6 19 112.401 232.698 1
10 6 -19 176.538 149.936 -2
-8 -6 19 176.538 149.936 1
-8 6 18 1200.4 279.487 1
9 6 -18 225.46 184.26 -2
-8 -6 18 225.46 184.26 1
-8 -6 17 1090.32 143.065 1
8 6 -17 67.2694 35.6614 -2
-8 -6 17 67.2694 35.6614 1
-8 -6 16 14522 231.698 1
8 6 -16 26650.8 248.062 -2
-8 -6 16 26650.8 248.062 1
-8 6 15 1136.52 329.11 1
-7 6 15 3896.77 173.227 -2
8 -6 -15 3896.77 173.227 1
8 -6 -14 608.61 103.241 1
8 -6 -13 5551.63 146.711 1
8 -6 -12 13807.7 219.458 1
-4 6 12 13687.7 304.603 -2
8 -6 -12 13687.7 304.603 1
-8 6 11 457.667 107.041 1
-3 6 11 2940.46 225.756 -2
8 -6 -11 2940.46 225.756 1
8 -6 -10 6952.71 127.355 1
-2 6 10 11302.8 256.795 -2
8 -6 -10 11302.8 256.795 1
8 -6 -9 21860.3 311.797 1
1 6 -9 27738.7 217.911 -2
-8 -6 9 27738.7 217.911 1
-8 -6 8 146.543 82.9718 1
0 6 8 5744.92 270.406 -2
8 -6 -8 5744.92 270.406 1
8 -6 -7 3862.73 304.447 1
1 6 7 3962.43 109.815 -2
8 -6 -7 3962.43 109.815 1
2 6 6 6612.7 386.967 -2
8 -6 -6 6612.7 386.967 1
-3 6 -5 66095.5 536.089 -2
-8 -6 5 66095.5 536.089 1
-4 6 -4 40836.3 460.856 -2
-8 -6 4 40836.3 460.856 1
-5 6 -3 16836.8 204.86 -2
-8 -6 3 16836.8 204.86 1
-6 6 -2 301.57 88.1342 -2
-8 -6 2 301.57 88.1342 1
-7 6 -1 36974.3 289.185 -2
-8 -6 1 36974.3 289.185 1
-8 -6 0 1545.54 122.157 -2
-8 6 0 1545.54 122.157 1
-9 -6 1 20380.2 265.885 -2
-8 6 -1 20380.2 265.885 1
-10 6 2 26560.8 380.543 -2
-8 -6 -2 26560.8 380.543 1
-11 6 3 7410.01 159.333 -2
-8 -6 -3 7410.01 159.333 1
-12 6 4 23542.8 193.413 -2
-8 -6 -4 23542.8 193.413 1
-13 6 5 7640.88 148.173 -2
-8 -6 -5 7640.88 148.173 1
-8 -6 -6 18380.9 363.062 1
14 6 -6 31057.9 304.388 -2
8 -6 6 31057.9 304.388 1
8 -6 7 6095.33 118.651 1
8 -6 8 1455.19 105.836 1
8 -6 9 2347.34 151.721 1
-8 -6 -10 30.2781 59.3881 1
-8 -6 -11 1473.52 119.949 1
8 -6 12 226.534 113.689 1
8 -6 13 64.2743 61.2529 1
-8 7 20 1160.3 149.314 1
-8 7 19 644.344 197.114 1
10 7 -19 73.2287 140.276 -2
-8 -7 19 73.2287 140.276 1
-8 7 18 3698.32 272.333 1
9 7 -18 2568.52 137.342 -2
-8 -7 18 2568.52 137.342 1
-8 7 17 -17.9572 14.5133 1
-8 7 17 284.801 238.697 -2
8 -7 -17 284.801 238.697 1
-8 -7 16 1693.76 127.454 1
8 -7 -15 158.785 124.409 1
-8 7 14 36726.6 375.188 1
-8 -7 13 4416.93 182.616 1
-5 7 13 4211.76 344.613 -2
8 -7 -13 4211.76 344.613 1
8 -7 -12 23363.5 272.862 1
-4 7 12 47712.8 568.802 -2
8 -7 -12 47712.8 568.802 1
-8 -7 11 1037.6 120.217 1
-3 7 11 12545.4 397.677 -2
8 -7 -11 12545.4 397.677 1
8 -7 -10 2590.59 208.819 1
2 7 -10 4498.29 163.81 -2
-8 -7 10 4498.29 163.81 1
-8 -7 9 503.428 106.263 1
1 7 -9 30657.9 196.457 -2
-8 -7 9 30657.9 196.457 1
-8 -7 8 1780.68 105.053 1
0 7 -8 12028.9 146.929 -2
-8 -7 8 12028.9 146.929 1
-8 -7 7 208.778 86.315 1
-1 7 -7 2763.04 109.934 -2
-8 -7 7 2763.04 109.934 1
-2 -7 -6 15532.3 112.351 -2
-8 7 6 15532.3 112.351 1
-3 7 -5 4321.79 95.9838 -2
-8 -7 5 4321.79 95.9838 1
-4 7 -4 888.812 78.5131 -2
-8 -7 4 888.812 78.5131 1
-5 7 -3 11516.9 157.639 -2
-8 -7 3 11516.9 157.639 1
-6 -7 -2 9359.29 157.994 -2
-8 7 2 9359.29 157.994 1
-7 7 -1 14515.6 169.655 -2
-8 -7 1 14515.6 169.655 1
-8 7 0 20317.6 206.651 -2
-8 -7 0 20317.6 206.651 1
-9 -7 1 7417.23 177.358 -2
-8 7 -1 7417.23 177.358 1
-10 -7 2 16895 229.704 -2
-8 7 -2 16895 229.704 1
-11 -7 3 22220.6 392.91 -2
-8 7 -3 22220.6 392.91 1
-12 -7 4 29222.7 312.867 -2
-8 7 -4 29222.7 312.867 1
-13 -7 5 7276.3 225.042 -2
-8 7 -5 7276.3 225.042 1
-14 7 6 2581.6 327.668 -2
-8 -7 -6 2581.6 327.668 1
8 -7 7 471.397 130.762 1
-15 7 7 2400.83 220.42 -2
-8 -7 -7 2400.83 220.42 1
8 -7 8 189.264 99.0177 1
8 -7 9 630.642 88.9125 1
-8 -7 -10 341.101 130.503 1
8 -7 11 504.924 131.372 1
8 -7 12 63.3226 87.3071 1
-8 8 19 265.571 151.566 1
10 8 -19 159.244 124.864 -2
-8 -8 19 159.244 124.864 1
-8 8 18 989.387 205.863 1
9 8 -18 675.649 114.76 -2
-8 -8 18 675.649 114.76 1
-8 -8 17 -11.5173 16.5324 1
-8 8 17 103.856 231.657 -2
8 -8 -17 103.856 231.657 1
-8 -8 16 666.995 91.5266 1
-8 -8 15 533.536 147.89 1
-7 8 15 1455.02 314.071 -2
8 -8 -15 1455.02 314.071 1
-8 -8 14 187.194 177.462 1
-6 8 14 11075.7 384.545 -2
8 -8 -14 11075.7 384.545 1
-8 -8 13 276.473 164.165 1
-5 8 13 2591.25 347.334 -2
8 -8 -13 2591.25 347.334 1
-8 -8 12 7756.36 195.28 1
-4 8 12 12723.5 418.585 -2
8 -8 -12 12723.5 418.585 1
8 -8 -11 2090.68 104.755 1
-3 8 11 23393.4 478.661 -2
8 -8 -11 23393.4 478.661 1
-8 -8 10 1326.58 128.009 1
2 8 -10 1768.64 171.85 -2
-8 -8 10 1768.64 171.85 1
-8 8 9 3103.17 132.51 1
1 8 -9 4110.64 140.624 -2
-8 -8 9 4110.64 140.624 1
-8 8 8 3949.01 234.211 1
0 8 -8 4140.45 118.538 -2
-8 -8 8 4140.45 118.538 1
1 8 7 23548 135.691 -2
8 -8 -7 23548 135.691 1
-2 8 -6 6829.62 98.6849 -2
-8 -8 6 6829.62 98.6849 1
-3 8 -5 25167.5 153.574 -2
-8 -8 5 25167.5 153.574 1
-4 8 -4 6224.69 100.257 -2
-8 -8 4 6224.69 100.257 1
-5 -8 -3 3778.46 102.878 -2
-8 8 3 3778.46 102.878 1
-6 -8 -2 7658.48 125.977 -2
-8 8 2 7658.48 125.977 1
-7 8 -1 8684.31 139.148 -2
-8 -8 1 8684.31 139.148 1
-8 -8 0 89549.4 298.547 -2
-8 8 0 89549.4 298.547 1
-9 8 1 6257.52 156.834 -2
-8 -8 -1 6257.52 156.834 1
-10 -8 2 2146.95 122.581 -2
-8 8 -2 2146.95 122.581 1
-11 -8 3 2401.14 132.464 -2
-8 8 -3 2401.14 132.464 1
-12 8 4 8181.53 154.456 -2
-8 -8 -4 8181.53 154.456 1
-13 8 5 8190.59 137.435 -2
-8 -8 -5 8190.59 137.435 1
-8 -8 -6 8477.48 301.967 1
-14 8 6 10060.6 171.243 -2
-8 -8 -6 10060.6 171.243 1
8 -8 7 3776.19 148.458 1
-15 8 7 13097.2 190.553 -2
-8 -8 -7 13097.2 190.553 1
-8 -8 -8 9982.46 148.76 1
-8 -8 -9 2692.59 100.006 1
-8 -8 -10 437.691 105.609 1
8 -8 11 2875.89 115.443 1
8 -8 12 1114.88 61.5949 1
-8 9 18 939.951 154.415 1
9 9 -18 1110.06 143.402 -2
-8 -9 18 1110.06 143.402 1
-8 9 17 12.4271 15.1911 1
8 9 -17 396.348 126.479 -2
-8 -9 17 396.348 126.479 1
-8 9 16 76.1562 89.0229 1
-8 9 15 366.109 132.574 1
-7 9 15 136.214 280.37 -2
8 -9 -15 136.214 280.37 1
-8 9 14 2222.89 156.823 1
-6 9 14 5869.29 342.187 -2
8 -9 -14 5869.29 342.187 1
-8 -9 13 3.11282 167.21 1
-5 9 13 650.159 324.047 -2
8 -9 -13 650.159 324.047 1
-8 -9 12 5588.1 189.017 1
4 9 -12 7307.62 215.362 -2
-8 -9 12 7307.62 215.362 1
-8 -9 11 77.636 137.635 1
-3 9 11 7332.96 387.707 -2
8 -9 -11 7332.96 387.707 1
-8 -9 10 419.001 107.687 1
-2 9 10 559.084 348.201 -2
8 -9 -10 559.084 348.201 1
-8 -9 9 1035.44 111.848 1
1 9 -9 8704.42 184.618 -2
-8 -9 9 8704.42 184.618 1
-8 9 8 431.132 211.364 1
0 9 -8 1246.8 120.378 -2
-8 -9 8 1246.8 120.378 1
-1 9 -7 10273 119.953 -2
-8 -9 7 10273 119.953 1
2 9 6 8263.63 108.484 -2
8 -9 -6 8263.63 108.484 1
-3 -9 -5 3986.3 101.076 -2
-8 9 5 3986.3 101.076 1
-4 9 -4 12841.3 139.696 -2
-8 -9 4 12841.3 139.696 1
-5 9 -3 8143.89 137.138 -2
-8 -9 3 8143.89 137.138 1
-6 9 -2 29920.3 193.125 -2
-8 -9 2 29920.3 193.125 1
-7 9 -1 2770.95 111.626 -2
-8 -9 1 2770.95 111.626 1
8 9 0 4177.96 116.399 -2
8 -9 0 4177.96 116.399 1
-9 -9 1 1891.26 110.217 -2
-8 9 -1 1891.26 110.217 1
-10 9 2 9068.44 136.066 -2
-8 -9 -2 9068.44 136.066 1
-11 -9 3 9280.13 147.612 -2
-8 9 -3 9280.13 147.612 1
-12 -9 4 9110.83 156.379 -2
-8 9 -4 9110.83 156.379 1
-13 -9 5 820.372 113.218 -2
-8 9 -5 820.372 113.218 1
-14 9 6 5594.6 133.947 -2
-8 -9 -6 5594.6 133.947 1
-8 -9 -7 3446.88 96.5861 1
-8 -9 -8 580.933 73.0027 1
-8 -9 -9 659.55 64.5653 1
8 -9 10 3208.98 117.562 1
-8 10 17 368.973 135.488 1
-8 10 16 116.078 87.9405 1
-8 10 16 -20.9923 198.432 -2
8 -10 -16 -20.9923 198.432 1
-8 10 15 634.782 111.46 1
-7 10 15 701.664 245.699 -2
8 -10 -15 701.664 245.699 1
-8 -10 14 733.286 132.469 1
6 -10 -14 1190.33 172.182 -2
-8 10 14 1190.33 172.182 1
-8 10 13 19.6874 173.155 1
-5 10 13 1377.3 172.146 -2
8 -10 -13 1377.3 172.146 1
-8 -10 12 1814.12 132.384 1
-4 10 12 4430.61 351.91 -2
8 -10 -12 4430.61 351.91 1
-8 -10 11 6004.49 170.183 1
3 -10 -11 6806.77 233.094 -2
-8 10 11 6806.77 233.094 1
-8 10 10 6268.57 192.882 1
2 10 -10 11104.7 264.821 -2
-8 -10 10 11104.7 264.821 1
-8 10 9 -74.5174 230.936 1
-1 10 9 141.69 168.767 -2
8 -10 -9 141.69 168.767 1
-8 10 8 262.936 220.579 1
0 10 -8 1300.27 107.222 -2
-8 -10 8 1300.27 107.222 1
-1 10 -7 6101.26 107.359 -2
-8 -10 7 6101.26 107.359 1
2 10 6 13614.9 129.421 -2
8 -10 -6 13614.9 129.421 1
3 10 5 22060.5 144.554 -2
8 -10 -5 22060.5 144.554 1
-4 -10 -4 16638.9 189.196 -2
-8 10 4 16638.9 189.196 1
-5 10 -3 499.413 98.3751 -2
-8 -10 3 499.413 98.3751 1
-6 10 -2 2519.84 113.015 -2
-8 -10 2 2519.84 113.015 1
7 10 1 1987.03 111.136 -2
8 -10 -1 1987.03 111.136 1
-8 10 0 220.128 106.806 -2
-8 -10 0 220.128 106.806 1
-9 10 1 11746.9 163.793 -2
-8 -10 -1 11746.9 163.793 1
-10 10 2 6871.71 143.077 -2
-8 -10 -2 6871.71 143.077 1
-11 -10 3 10539.3 149.151 -2
-8 10 -3 10539.3 149.151 1
-12 10 4 3759.05 130.157 -2
-8 -10 -4 3759.05 130.157 1
-13 10 5 6628.16 147.595 -2
-8 -10 -5 6628.16 147.595 1
14 10 -6 690.534 101.654 -2
8 -10 6 690.534 101.654 1
-8 -10 -7 361.323 63.7171 1
8 -10 8 457.842 62.8351 1
8 -10 9 47.1972 51.7178 1
-8 11 15 498.584 67.1509 1
-7 11 15 268.764 189.185 -2
8 -11 -15 268.764 189.185 1
-8 -11 14 431.296 103.318 1
6 -11 -14 208.068 135.38 -2
-8 11 14 208.068 135.38 1
-8 -11 13 -34.4291 129.207 1
5 -11 -13 66.268 162.699 -2
-8 11 13 66.268 162.699 1
-8 -11 12 888.574 110.814 1
-8 11 11 -28.8407 175.864 1
3 11 -11 290.518 181.521 -2
-8 -11 11 290.518 181.521 1
-8 11 10 -191.208 222.27 1
2 11 -10 1018.77 161.071 -2
-8 -11 10 1018.77 161.071 1
8 -11 -9 11270.7 169.18 1
1 11 -9 12467.7 214.747 -2
-8 -11 9 12467.7 214.747 1
-8 11 8 9058.93 288.483 1
0 11 -8 12999.4 132.866 -2
-8 -11 8 12999.4 132.866 1
1 11 7 5100.23 94.3377 -2
8 -11 -7 5100.23 94.3377 1
2 11 6 9013.6 105.303 -2
8 -11 -6 9013.6 105.303 1
3 11 5 7273.29 128.614 -2
8 -11 -5 7273.29 128.614 1
-4 -11 -4 785.728 108.138 -2
-8 11 4 785.728 108.138 1
-5 11 -3 158.218 104.679 -2
-8 -11 3 158.218 104.679 1
-6 11 -2 5224.85 133.382 -2
-8 -11 2 5224.85 133.382 1
-7 -11 -1 1089.84 112.723 -2
-8 11 1 1089.84 112.723 1
-8 -11 0 4617.65 131.634 -2
-8 11 0 4617.65 131.634 1
-9 11 1 663.789 103.846 -2
-8 -11 -1 663.789 103.846 1
-10 -11 2 5011.35 125.61 -2
-8 11 -2 5011.35 125.61 1
-11 -11 3 79.3582 16.4692 -2
-8 11 -3 79.3582 16.4692 1
-12 11 4 454.104 108.042 -2
-8 -11 -4 454.104 108.042 1
-13 11 5 23.2754 24.6661 -2
-8 -11 -5 23.2754 24.6661 1
8 -11 6 1173.64 128.151 1
14 11 -6 279.876 49.0109 -2
8 -11 6 279.876 49.0109 1
8 -11 7 206.382 47.8011 1
8 -11 8 58.6382 65.1867 1
6 -12 -14 25.1088 90.9232 -2
-8 12 14 25.1088 90.9232 1
-8 12 13 1755.29 167.55 1
5 12 -13 1076.7 98.8002 -2
-8 -12 13 1076.7 98.8002 1
4 12 -12 55.4303 108.599 -2
-8 -12 12 55.4303 108.599 1
3 12 -11 2471.96 135.661 -2
-8 -12 11 2471.96 135.661 1
-2 12 10 16647.3 194.071 -2
8 -12 -10 16647.3 194.071 1
-8 12 9 1552.41 212.37 1
1 -12 -9 884.61 59.6143 -2
-8 12 9 884.61 59.6143 1
-8 12 8 3478.99 230.378 1
0 12 -8 16.0555 17.6337 -2
-8 -12 8 16.0555 17.6337 1
-1 -12 -7 3539.55 138.669 -2
-8 12 7 3539.55 138.669 1
2 12 6 3532.6 110.527 -2
8 -12 -6 3532.6 110.527 1
3 12 5 429.139 82.3117 -2
8 -12 -5 429.139 82.3117 1
4 12 4 1447.92 91.2002 -2
8 -12 -4 1447.92 91.2002 1
5 12 3 2134.12 92.439 -2
8 -12 -3 2134.12 92.439 1
6 12 2 4202.32 100.081 -2
8 -12 -2 4202.32 100.081 1
-7 12 -1 460.903 92.6065 -2
-8 -12 1 460.903 92.6065 1
8 12 0 2690.64 100.888 -2
8 -12 0 2690.64 100.888 1
-9 -12 1 2016.41 110.329 -2
-8 12 -1 2016.41 110.329 1
-10 -12 2 1320.81 101.387 -2
-8 12 -2 1320.81 101.387 1
-11 12 3 1420.91 90.2141 -2
-8 -12 -3 1420.91 90.2141 1
-12 12 4 1563.02 70.3128 -2
-8 -12 -4 1563.02 70.3128 1
13 12 -5 75.7842 19.205 -2
8 -12 5 75.7842 19.205 1
8 -12 6 79.983 85.9786 1
5 -13 -13 369.565 80.7909 -2
-8 13 13 369.565 80.7909 1
-4 13 12 431.231 143.127 -2
8 -13 -12 431.231 143.127 1
-3 13 11 416.854 170.358 -2
8 -13 -11 416.854 170.358 1
2 -13 -10 894.749 123.614 -2
-8 13 10 894.749 123.614 1
1 -13 -9 775.491 133.593 -2
-8 13 9 775.491 133.593 1
-8 13 8 2004.28 155.932 1
0 -13 -8 4446.05 156.2 -2
-8 13 8 4446.05 156.2 1
-8 13 7 16.9988 91.6696 1
1 13 7 756.916 143.892 -2
8 -13 -7 756.916 143.892 1
-2 -13 -6 492.885 90.7949 -2
-8 13 6 492.885 90.7949 1
-3 -13 -5 360.728 32.375 -2
-8 13 5 360.728 32.375 1
4 13 4 31.9177 30.7873 -2
8 -13 -4 31.9177 30.7873 1
5 13 3 2652.32 117.617 -2
8 -13 -3 2652.32 117.617 1
-6 -13 -2 696.226 88.258 -2
-8 13 2 696.226 88.258 1
-7 13 -1 240.163 88.0185 -2
-8 -13 1 240.163 88.0185 1
-8 -13 0 475.355 74.4391 -2
-8 13 0 475.355 74.4391 1
-9 13 1 1885.92 82.5306 -2
-8 -13 -1 1885.92 82.5306 1
10 13 -2 984.08 94.0614 -2
8 -13 2 984.08 94.0614 1
11 13 -3 29.3244 21.4706 -2
8 -13 3 29.3244 21.4706 1
12 13 -4 4440.59 130.542 -2
8 -13 4 4440.59 130.542 1
8 -13 5 579.853 63.9988 1
2 -14 -10 103.476 86.464 -2
-8 14 10 103.476 86.464 1
1 -14 -9 474.815 107.084 -2
-8 14 9 474.815 107.084 1
0 -14 -8 768.963 125.892 -2
-8 14 8 768.963 125.892 1
-1 -14 -7 23.3347 125.538 -2
-8 14 7 23.3347 125.538 1
-2 -14 -6 633.464 136.99 -2
-8 14 6 633.464 136.99 1
-3 -14 -5 1008.95 141.126 -2
-8 14 5 1008.95 141.126 1
-4 -14 -4 1522.71 143.358 -2
-8 14 4 1522.71 143.358 1
-5 -14 -3 69.8216 22.6535 -2
-8 14 3 69.8216 22.6535 1
6 14 2 90.122 20.7215 -2
8 -14 -2 90.122 20.7215 1
-7 -14 -1 36.0757 17.6118 -2
-8 14 1 36.0757 17.6118 1
8 14 0 589.162 162.077 -2
8 -14 0 589.162 162.077 1
9 14 -1 452.431 142.558 -2
8 -14 1 452.431 142.558 1
10 0 -20 19223.2 329.919 -2
-9 0 20 19223.2 329.919 1
-9 0 19 -324.119 183.659 1
-9 0 18 -173.317 199.127 1
9 0 -17 -109.615 147.414 1
-9 0 16 -58.8895 108.639 1
-9 0 15 45.5093 100.905 1
-9 0 14 50.8416 83.9674 1
-9 0 13 94.9694 71.8928 1
-9 0 12 69.0392 79.8168 1
-9 0 11 124.798 95.4909 1
-9 0 10 -43.841 109.491 1
-9 0 9 175.016 95.0766 1
-9 0 8 41.6908 126.555 1
-2 0 -7 36208.2 619.66 -2
-9 0 7 36208.2 619.66 1
-4 0 -5 17796.5 465.964 -2
-9 0 5 17796.5 465.964 1
-5 0 -4 268.281 239.462 -2
-9 0 4 268.281 239.462 1
-6 0 -3 4655.51 343.684 -2
-9 0 3 4655.51 343.684 1
-7 0 -2 147.433 279.258 -2
-9 0 2 147.433 279.258 1
-8 0 -1 42325.6 1055.48 -2
-9 0 1 42325.6 1055.48 1
-9 0 0 126.095 165.653 -2
-9 0 0 126.095 165.653 1
-10 0 1 38896.3 418.251 -2
-9 0 -1 38896.3 418.251 1
-11 0 2 678.985 156.298 -2
-9 0 -2 678.985 156.298 1
-12 0 3 6394.61 254.754 -2
-9 0 -3 6394.61 254.754 1
-13 0 4 4.13126 506.045 -2
-9 0 -4 4.13126 506.045 1
-14 0 5 696.175 245.573 -2
-9 0 -5 696.175 245.573 1
-9 0 -6 49.7366 192.699 1
-9 0 -7 -50.0576 120.34 1
-9 0 -8 247.965 213.889 1
-9 0 -9 418.671 241.349 1
-9 0 -10 543.888 232.657 1
-9 0 -11 122.028 224.63 1
-9 0 -12 -71.346 182.861 1
-9 0 -13 12.1727 137.998 1
12 1 -22 4770.81 119.926 -2
-9 -1 22 4770.81 119.926 1
11 1 -21 510.864 136.3 -2
-9 -1 21 510.864 136.3 1
10 1 -20 5038 182.593 -2
-9 -1 20 5038 182.593 1
9 -1 -19 235.502 240.354 -2
-9 1 19 235.502 240.354 1
-9 1 18 -243.141 310.391 1
8 -1 -18 7613.7 294.419 -2
-9 1 18 7613.7 294.419 1
-9 1 17 6375.55 164.909 1
-9 -1 16 1012.59 106.297 1
-9 -1 15 7088.33 96.1364 1
-9 1 14 1846.53 71.2794 1
-9 1 13 2424.35 60.7574 1
-9 1 12 139.487 54.6772 1
-9 1 11 439.331 70.083 1
-9 -1 10 20270.5 187.936 1
-9 1 9 9712.89 161.212 1
-9 1 8 2427.35 244.788 1
9 -1 -7 258.825 88.421 1
-2 -1 -7 21480.3 499.048 -2
-9 1 7 21480.3 499.048 1
9 -1 -6 19327.1 247.926 1
-3 -1 -6 41258.6 644.436 -2
-9 1 6 41258.6 644.436 1
-4 -1 -5 78820 878.807 -2
-9 1 5 78820 878.807 1
-5 -1 -4 64207.9 856.155 -2
-9 1 4 64207.9 856.155 1
-6 -1 -3 36540.8 737.368 -2
-9 1 3 36540.8 737.368 1
-7 -1 -2 38207.3 868.986 -2
-9 1 2 38207.3 868.986 1
-8 -1 -1 24672.6 495.628 -2
-9 1 1 24672.6 495.628 1
-9 -1 0 27923.7 560.684 -2
-9 1 0 27923.7 560.684 1
-10 1 1 14916.3 205.037 -2
-9 -1 -1 14916.3 205.037 1
11 -1 -2 15187.3 211.798 -2
9 1 2 15187.3 211.798 1
-12 -1 3 10386.5 275.666 -2
-9 1 -3 10386.5 275.666 1
13 1 -4 1024.38 133.404 -2
9 -1 4 1024.38 133.404 1
-9 1 -5 674.552 415.734 1
14 1 -5 1747.19 160.128 -2
9 -1 5 1747.19 160.128 1
-9 1 -6 3834.87 140.772 1
-9 1 -7 269.945 126.407 1
9 -1 8 4150.54 155.634 1
-9 1 -9 2913.63 255.487 1
-9 1 -10 391.525 235.194 1
-9 1 -11 2669.73 241.206 1
-9 1 -12 100.449 177.05 1
-9 1 -13 3464.06 165.832 1
9 -1 14 213.76 56.5078 1
12 2 -22 398.876 81.2412 -2
-9 -2 22 398.876 81.2412 1
11 -2 -21 985.951 131.291 -2
-9 2 21 985.951 131.291 1
10 2 -20 4846.26 174.385 -2
-9 -2 20 4846.26 174.385 1
-9 2 19 2638.27 350.743 1
9 2 -19 9608.73 207.366 -2
-9 -2 19 9608.73 207.366 1
-9 -2 18 1706.03 134.977 1
-9 -2 17 943.439 121.465 1
-9 2 16 4.71637 72.0384 1
-9 -2 15 20495.5 136.015 1
-9 2 14 21445.5 132.455 1
-9 -2 13 543.284 54.7054 1
-9 -2 12 11958.2 88.1806 1
-9 -2 11 12715.5 104.379 1
-9 -2 10 5735.67 102.22 1
9 -2 -9 13282.7 195.771 1
0 2 -9 14062.6 179.781 -2
-9 -2 9 14062.6 179.781 1
9 -2 -8 82072.7 509.114 1
-1 -2 -8 109729 1032.8 -2
-9 2 8 109729 1032.8 1
9 -2 -7 17988.9 293.074 1
-2 -2 -7 33132.6 425.606 -2
-9 2 7 33132.6 425.606 1
9 -2 -6 744.974 125.616 1
-3 2 -6 67164.1 567.925 -2
-9 -2 6 67164.1 567.925 1
-4 -2 -5 14272.1 206.278 -2
-9 2 5 14272.1 206.278 1
-5 2 -4 46638.9 545.86 -2
-9 -2 4 46638.9 545.86 1
-6 2 -3 21805.6 430.451 -2
-9 -2 3 21805.6 430.451 1
-7 2 -2 105294 1051.13 -2
-9 -2 2 105294 1051.13 1
-8 2 -1 1767.98 156.529 -2
-9 -2 1 1767.98 156.529 1
-9 -2 0 29204.3 256.178 -2
-9 2 0 29204.3 256.178 1
-10 -2 1 1705.26 114.696 -2
-9 2 -1 1705.26 114.696 1
-11 2 2 16473.8 209.839 -2
-9 -2 -2 16473.8 209.839 1
-12 2 3 19361.5 184.301 -2
-9 -2 -3 19361.5 184.301 1
-13 2 4 22462.1 194.366 -2
-9 -2 -4 22462.1 194.366 1
14 2 -5 3054.1 140.762 -2
9 -2 5 3054.1 140.762 1
-9 -2 -6 31323.5 220.956 1
-9 -2 -7 3190.26 128.844 1
-9 -2 -8 1697.47 123.01 1
-9 -2 -9 1969.96 176.839 1
-9 2 -10 2391.5 173.128 1
-9 -2 -11 471.677 147.041 1
-9 -2 -12 349.714 122.499 1
-9 2 -13 45.2636 87.9327 1
12 3 -22 464.125 72.1944 -2
-9 -3 22 464.125 72.1944 1
11 3 -21 605.255 115.368 -2
-9 -3 21 605.255 115.368 1
-9 3 20 263.094 283.131 1
10 -3 -20 1452.14 148.045 -2
-9 3 20 1452.14 148.045 1
-9 3 19 989.565 312.625 1
9 3 -19 3807.75 175.055 -2
-9 -3 19 3807.75 175.055 1
-9 3 18 667.027 319.116 1
8 3 -18 1712.32 123.373 -2
-9 -3 18 1712.32 123.373 1
-9 -3 17 168.452 89.2856 1
-9 -3 16 7635.33 104.862 1
-9 -3 15 4685.4 91.4098 1
-9 -3 14 223.181 68.4119 1
-9 -3 13 12627.7 98.6692 1
-9 3 12 2612.86 60.0412 1
3 -3 -12 5419.9 251.398 -2
-9 3 12 5419.9 251.398 1
-9 -3 11 1143.55 50.7648 1
2 -3 -11 4950 230.542 -2
-9 3 11 4950 230.542 1
9 -3 -10 16965.3 136.173 1
1 -3 -10 32267.1 353.392 -2
-9 3 10 32267.1 353.392 1
9 -3 -9 3396.89 220.389 1
0 -3 -9 12424.8 144.868 -2
-9 3 9 12424.8 144.868 1
9 -3 -8 20758.2 374.448 1
-1 3 -8 33389.7 430.406 -2
-9 -3 8 33389.7 430.406 1
9 -3 -7 280.175 142.292 1
-2 -3 -7 1515.69 195.551 -2
-9 3 7 1515.69 195.551 1
9 -3 -6 6705.42 233.342 1
-3 -3 -6 22848.9 366.333 -2
-9 3 6 22848.9 366.333 1
-4 -3 -5 17407.4 238.505 -2
-9 3 5 17407.4 238.505 1
-5 3 -4 235931 827.048 -2
-9 -3 4 235931 827.048 1
-6 3 -3 59139.1 681.406 -2
-9 -3 3 59139.1 681.406 1
-7 3 -2 59603.8 782.929 -2
-9 -3 2 59603.8 782.929 1
-8 -3 -1 14432.8 206.339 -2
-9 3 1 14432.8 206.339 1
-9 -3 0 6393.57 148.031 -2
-9 3 0 6393.57 148.031 1
-10 -3 1 14170.9 168.934 -2
-9 3 -1 14170.9 168.934 1
-11 3 2 33414.2 191.256 -2
-9 -3 -2 33414.2 191.256 1
-12 3 3 1865.64 94.9376 -2
-9 -3 -3 1865.64 94.9376 1
-13 3 4 13599.5 170.149 -2
-9 -3 -4 13599.5 170.149 1
-9 3 -5 3675.03 479.976 1
14 3 -5 13997.1 189.027 -2
9 -3 5 13997.1 189.027 1
-9 -3 -6 544.647 109.66 1
-9 -3 -7 2483.57 126.51 1
9 -3 8 570.024 126.817 1
9 -3 9 679.612 123.66 1
-9 -3 -10 2929.2 170.393 1
-9 3 -11 8804.73 180.952 1
-9 3 -12 1597.77 80.9038 1
-9 -3 -13 718.728 118.137 1
11 -4 -21 68.8139 95.1197 -2
-9 4 21 68.8139 95.1197 1
10 4 -20 125.113 124.007 -2
-9 -4 20 125.113 124.007 1
-9 4 19 941.844 292.88 1
9 4 -19 2486.79 111.281 -2
-9 -4 19 2486.79 111.281 1
-9 -4 18 1890.65 104.664 1
8 4 -18 2047.69 252.335 -2
-9 -4 18 2047.69 252.335 1
-9 -4 17 464.946 91.8954 1
-9 -4 16 1166.23 83.2774 1
-7 4 16 2890.54 480.933 -2
9 -4 -16 2890.54 480.933 1
-9 -4 15 234.167 75.0756 1
-6 4 15 1153.6 251.444 -2
9 -4 -15 1153.6 251.444 1
-9 4 14 14512.1 119.674 1
-5 4 14 14121.8 333.608 -2
9 -4 -14 14121.8 333.608 1
-9 -4 13 1074.6 63.0413 1
-9 -4 12 2927.21 61.9992 1
-9 -4 11 31.7955 49.7265 1
-2 4 11 2221.95 224.998 -2
9 -4 -11 2221.95 224.998 1
-9 -4 10 6401.32 140.859 1
1 -4 -10 13789.2 159.324 -2
-9 4 10 13789.2 159.324 1
-9 -4 9 1739.5 99.3701 1
0 4 -9 2003.17 134.093 -2
-9 -4 9 2003.17 134.093 1
-9 4 8 17193.9 210.387 1
9 -4 -7 32884.1 500.76 1
-2 4 -7 43261.9 473.422 -2
-9 -4 7 43261.9 473.422 1
9 -4 -6 12215.5 328.202 1
-3 -4 -6 99559.9 685.257 -2
-9 4 6 99559.9 685.257 1
-4 -4 -5 14610.3 242.511 -2
-9 4 5 14610.3 242.511 1
-5 -4 -4 724.076 146.535 -2
-9 4 4 724.076 146.535 1
-6 4 -3 10581.1 252.181 -2
-9 -4 3 10581.1 252.181 1
-7 4 -2 15925.5 205.42 -2
-9 -4 2 15925.5 205.42 1
-8 4 -1 1570.96 118.831 -2
-9 -4 1 1570.96 118.831 1
-9 4 0 24349 186.748 -2
-9 -4 0 24349 186.748 1
-10 -4 1 3205.23 98.0288 -2
-9 4 -1 3205.23 98.0288 1
-11 -4 2 5258.02 110.336 -2
-9 4 -2 5258.02 110.336 1
-12 -4 3 5984.33 115.581 -2
-9 4 -3 5984.33 115.581 1
-13 4 4 1163.62 105.303 -2
-9 -4 -4 1163.62 105.303 1
-14 4 5 62251.7 296.572 -2
-9 -4 -5 62251.7 296.572 1
9 -4 6 6128.26 139.088 1
-9 -4 -7 8593.67 153.536 1
-9 -4 -8 441.929 126.869 1
9 -4 9 1097.35 122.426 1
-9 4 -10 1510.08 146.15 1
-9 -4 -11 18.5428 118.444 1
-9 -4 -12 1217.01 71.7672 1
-9 5 20 -275.482 216.082 1
10 5 -20 61.1696 20.6453 -2
-9 -5 20 61.1696 20.6453 1
-9 5 19 717.712 270.526 1
9 5 -19 864.207 93.2522 -2
-9 -5 19 864.207 93.2522 1
-9 -5 18 261.938 125.388 1
8 5 -18 2230.48 144.026 -2
-9 -5 18 2230.48 144.026 1
-9 -5 17 4430.03 105.519 1
-9 -5 16 2149.64 89.8589 1
-9 -5 15 7098.53 109.285 1
-6 5 15 7469.17 270.939 -2
9 -5 -15 7469.17 270.939 1
9 -5 -14 551.292 74.0997 1
-5 5 14 4811.36 317.377 -2
9 -5 -14 4811.36 317.377 1
-9 5 13 1991.23 74.3253 1
-4 -5 13 2652.76 235.374 -2
9 5 -13 2652.76 235.374 1
-9 -5 12 10470.9 107.122 1
-3 5 12 10147.5 323.036 -2
9 -5 -12 10147.5 323.036 1
-9 -5 11 1085.22 64.914 1
-2 5 11 7604.79 291.35 -2
9 -5 -11 7604.79 291.35 1
-9 -5 10 10030 108.426 1
1 -5 -10 12809.6 199.142 -2
-9 5 10 12809.6 199.142 1
-9 5 9 9628.29 148.234 1
0 5 -9 22676.7 227.196 -2
-9 -5 9 22676.7 227.196 1
9 -5 -8 4283.82 292.457 1
1 5 8 42078.1 277.346 -2
9 -5 -8 42078.1 277.346 1
9 -5 -7 19622.3 457.349 1
-2 5 -7 19892.4 481.463 -2
-9 -5 7 19892.4 481.463 1
-3 5 -6 2408.37 167.138 -2
-9 -5 6 2408.37 167.138 1
-4 5 -5 5485.62 192.636 -2
-9 -5 5 5485.62 192.636 1
-5 5 -4 59292.3 462.462 -2
-9 -5 4 59292.3 462.462 1
-6 5 -3 861.597 93.5913 -2
-9 -5 3 861.597 93.5913 1
-7 5 -2 15783.5 208.187 -2
-9 -5 2 15783.5 208.187 1
8 5 1 38600.3 232.334 -2
9 -5 -1 38600.3 232.334 1
-9 5 0 10557.5 114.607 -2
-9 -5 0 10557.5 114.607 1
-10 5 1 7598.64 133.023 -2
-9 -5 -1 7598.64 133.023 1
-11 -5 2 7679.13 137.302 -2
-9 5 -2 7679.13 137.302 1
-12 -5 3 12114.2 142.651 -2
-9 5 -3 12114.2 142.651 1
-13 -5 4 13450.4 144.315 -2
-9 5 -4 13450.4 144.315 1
-14 5 5 6063.11 148.471 -2
-9 -5 -5 6063.11 148.471 1
-9 5 -6 199.162 113.405 1
9 -5 7 9650.92 166.822 1
-9 5 -8 -71.677 115.178 1
9 -5 9 797.196 112.376 1
-9 -5 -10 7094.33 151.081 1
-9 -5 -11 56.1718 84.9126 1
9 -5 12 1904.21 103.789 1
-9 6 20 -180.542 185.216 1
10 6 -20 1738.25 121.014 -2
-9 -6 20 1738.25 121.014 1
-9 6 19 739.823 230.311 1
9 6 -19 939.365 158.547 -2
-9 -6 19 939.365 158.547 1
-9 -6 18 461.373 125.629 1
-9 -6 17 389.945 138.284 1
7 6 -17 2.6856 26.4207 -2
-9 -6 17 2.6856 26.4207 1
-9 -6 16 -95.0757 80.4244 1
-9 -6 15 4359.71 124.406 1
-6 6 15 4433.45 314.474 -2
9 -6 -15 4433.45 314.474 1
-9 -6 14 2748.49 108.779 1
-5 6 14 4517.35 335.124 -2
9 -6 -14 4517.35 335.124 1
-9 -6 13 381.847 136.571 1
-4 6 13 746.269 314.896 -2
9 -6 -13 746.269 314.896 1
-9 -6 12 6638.41 176.27 1
-3 6 12 11913.8 298.954 -2
9 -6 -12 11913.8 298.954 1
-9 -6 11 9717.87 193.948 1
-2 6 11 10728.5 272.758 -2
9 -6 -11 10728.5 272.758 1
9 -6 -10 2052.21 187.487 1
-1 6 10 2624.15 212.247 -2
9 -6 -10 2624.15 212.247 1
-9 6 9 3016.49 94.4836 1
0 6 9 35322.2 245.449 -2
9 -6 -9 35322.2 245.449 1
-9 6 8 12972.7 130.459 1
-1 6 -8 19824.8 204.415 -2
-9 -6 8 19824.8 204.415 1
9 -6 -7 22616.9 251.775 1
-2 6 -7 32639.1 189.988 -2
-9 -6 7 32639.1 189.988 1
-9 -6 6 2961.84 127.422 1
-3 6 -6 17201.6 173.669 -2
-9 -6 6 17201.6 173.669 1
-4 -6 -5 17445.3 135.583 -2
-9 6 5 17445.3 135.583 1
-5 6 -4 3710.43 110.124 -2
-9 -6 4 3710.43 110.124 1
-6 6 -3 10541.3 185.045 -2
-9 -6 3 10541.3 185.045 1
-7 6 -2 29208.2 333.548 -2
-9 -6 2 29208.2 333.548 1
-8 6 -1 19800.7 262.797 -2
-9 -6 1 19800.7 262.797 1
-9 6 0 3363.88 107.055 -2
-9 -6 0 3363.88 107.055 1
-10 -6 1 1029.95 127.42 -2
-9 6 -1 1029.95 127.42 1
-11 -6 2 13022.6 229.907 -2
-9 6 -2 13022.6 229.907 1
-12 6 3 4911.28 141.039 -2
-9 -6 -3 4911.28 141.039 1
-13 -6 4 6988.8 154.888 -2
-9 6 -4 6988.8 154.888 1
-14 6 5 29030.6 249.729 -2
-9 -6 -5 29030.6 249.729 1
-9 -6 -6 440.269 122.127 1
-15 6 6 2119.55 203.127 -2
-9 -6 -6 2119.55 203.127 1
-9 -6 -7 -28.7507 142.968 1
-9 -6 -8 2394.61 151.592 1
-9 -6 -9 350.365 66.3115 1
-9 -6 -10 1393.86 137.593 1
9 -6 11 1635.58 123.302 1
9 -6 12 227.307 73.6369 1
10 7 -20 27.0484 96.1417 -2
-9 -7 20 27.0484 96.1417 1
-9 7 19 6131.17 250.524 1
9 7 -19 12700.5 210.904 -2
-9 -7 19 12700.5 210.904 1
-9 -7 18 320.365 119.849 1
-9 -7 17 1395.78 138.814 1
-7 7 17 1792.28 240.283 -2
9 -7 -17 1792.28 240.283 1
-9 7 16 391.927 103.048 1
-7 7 16 10.6547 271.806 -2
9 -7 -16 10.6547 271.806 1
-9 -7 15 191.124 108.545 1
-6 7 15 3261.82 316.386 -2
9 -7 -15 3261.82 316.386 1
-9 -7 14 4151.92 174.339 1
-5 7 14 5288.39 347.165 -2
9 -7 -14 5288.39 347.165 1
-9 -7 13 468.935 147.433 1
-4 7 13 1122.89 326.566 -2
9 -7 -13 1122.89 326.566 1
9 -7 -12 8332.83 483.652 1
-3 7 12 10795.1 393.296 -2
9 -7 -12 10795.1 393.296 1
9 -7 -11 16924.7 327.19 1
-2 7 11 22928.9 446.008 -2
9 -7 -11 22928.9 446.008 1
9 -7 -10 18974.6 173.753 1
1 7 -10 46421.1 299.063 -2
-9 -7 10 46421.1 299.063 1
-9 7 9 1044.25 93.1792 1
0 7 -9 1515.34 155.983 -2
-9 -7 9 1515.34 155.983 1
-9 -7 8 14764.9 174.328 1
-1 -7 -8 13925.6 168.116 -2
-9 7 8 13925.6 168.116 1
-9 7 7 725.512 113.341 1
-2 7 -7 1269.71 94.0075 -2
-9 -7 7 1269.71 94.0075 1
-3 -7 -6 1083.87 86.4077 -2
-9 7 6 1083.87 86.4077 1
-4 7 -5 5502.8 115.402 -2
-9 -7 5 5502.8 115.402 1
-5 7 -4 5763.23 107.473 -2
-9 -7 4 5763.23 107.473 1
-6 7 -3 16445.1 184.731 -2
-9 -7 3 16445.1 184.731 1
-7 7 -2 2594.82 116.595 -2
-9 -7 2 2594.82 116.595 1
-8 7 -1 7459.16 174.877 -2
-9 -7 1 7459.16 174.877 1
-9 -7 0 43749.6 345.6 -2
-9 7 0 43749.6 345.6 1
-10 -7 1 709.785 185.535 -2
-9 7 -1 709.785 185.535 1
-11 -7 2 7424.62 317.37 -2
-9 7 -2 7424.62 317.37 1
-12 -7 3 14886.3 370.13 -2
-9 7 -3 14886.3 370.13 1
-13 -7 4 3491.49 214.433 -2
-9 7 -4 3491.49 214.433 1
-14 7 5 4452.48 223.744 -2
-9 -7 -5 4452.48 223.744 1
-9 -7 -6 7050.14 283.432 1
-15 7 6 8233.08 205.439 -2
-9 -7 -6 8233.08 205.439 1
-9 -7 -7 7253.77 123.964 1
-16 7 7 10319.1 248.223 -2
-9 -7 -7 10319.1 248.223 1
-9 -7 -8 4633.53 148.599 1
-9 -7 -9 217.317 108.308 1
-9 -7 -10 251.528 81.4764 1
9 -7 11 433.366 95.766 1
-9 8 19 2137.29 160.989 1
9 8 -19 4616.31 152.827 -2
-9 -8 19 4616.31 152.827 1
-9 8 18 1004.85 198.742 1
8 8 -18 696.033 116.278 -2
-9 -8 18 696.033 116.278 1
-9 -8 17 21.7657 13.2903 1
-7 8 17 3966.58 237.556 -2
9 -8 -17 3966.58 237.556 1
-9 -8 16 1681.73 104.527 1
-7 8 16 2498.43 279.339 -2
9 -8 -16 2498.43 279.339 1
-9 -8 15 2784.84 119.515 1
-6 8 15 3455.1 311.021 -2
9 -8 -15 3455.1 311.021 1
-9 -8 14 292.11 112.117 1
-5 8 14 1022.35 316.005 -2
9 -8 -14 1022.35 316.005 1
-9 8 13 275.394 185.32 1
-4 8 13 795.095 330.102 -2
9 -8 -13 795.095 330.102 1
-9 8 12 8440.45 226.398 1
-3 8 12 12672.3 422.174 -2
9 -8 -12 12672.3 422.174 1
9 -8 -11 1675.69 112.302 1
-2 8 11 10193.7 404.121 -2
9 -8 -11 10193.7 404.121 1
-9 -8 10 15714.1 167.663 1
1 8 -10 15814.5 230.926 -2
-9 -8 10 15814.5 230.926 1
-9 -8 9 9357.91 117.114 1
0 8 -9 12880.8 223.05 -2
-9 -8 9 12880.8 223.05 1
-9 -8 8 12325.1 171.122 1
-1 8 -8 19800.6 233.133 -2
-9 -8 8 19800.6 233.133 1
-9 -8 7 15606 186.95 1
-2 -8 -7 16661.1 210.577 -2
-9 8 7 16661.1 210.577 1
-3 8 -6 2412.5 106.575 -2
-9 -8 6 2412.5 106.575 1
-4 8 -5 1451.59 92.742 -2
-9 -8 5 1451.59 92.742 1
-5 8 -4 7557.34 108.703 -2
-9 -8 4 7557.34 108.703 1
-6 -8 -3 9551.32 137.583 -2
-9 8 3 9551.32 137.583 1
-7 8 -2 44898.6 244.915 -2
-9 -8 2 44898.6 244.915 1
-8 -8 -1 6183.97 136.834 -2
-9 8 1 6183.97 136.834 1
-9 -8 0 22896.3 177.028 -2
-9 8 0 22896.3 177.028 1
-10 -8 1 7565.91 168.396 -2
-9 8 -1 7565.91 168.396 1
-11 -8 2 12474.9 165.521 -2
-9 8 -2 12474.9 165.521 1
-12 -8 3 385.319 127.121 -2
-9 8 -3 385.319 127.121 1
-13 -8 4 5371.47 151.028 -2
-9 8 -4 5371.47 151.028 1
-14 8 5 8888.45 176.642 -2
-9 -8 -5 8888.45 176.642 1
-9 -8 -6 1363.9 126.761 1
-15 8 6 2308.87 166.552 -2
-9 -8 -6 2308.87 166.552 1
-9 -8 -7 2023.46 112.916 1
-16 8 7 5062.68 196.409 -2
-9 -8 -7 5062.68 196.409 1
-9 -8 -8 336.579 85.9496 1
-9 -8 -9 2975.76 134.971 1
9 -8 11 18.8152 58.2127 1
-9 9 18 391.113 143.557 1
8 9 -18 1125.75 144.797 -2
-9 -9 18 1125.75 144.797 1
-9 9 17 1.24999 9.93807 1
-7 9 17 349.969 182.67 -2
9 -9 -17 349.969 182.67 1
-9 -9 16 6610.16 114.539 1
-7 9 16 6968.47 271.614 -2
9 -9 -16 6968.47 271.614 1
-9 9 15 826.928 130.334 1
-6 9 15 -10.4351 276.041 -2
9 -9 -15 -10.4351 276.041 1
-9 9 14 7316.7 182.046 1
-5 9 14 9931.81 360.962 -2
9 -9 -14 9931.81 360.962 1
-9 9 13 5788.41 153.948 1
-4 9 13 6420.47 360.803 -2
9 -9 -13 6420.47 360.803 1
-9 -9 12 432.18 127.443 1
-3 9 12 1253.78 343.393 -2
9 -9 -12 1253.78 343.393 1
-9 -9 11 660.286 113.66 1
-2 9 11 965.261 343.151 -2
9 -9 -11 965.261 343.151 1
-9 -9 10 5684.86 134.568 1
1 9 -10 10525.3 227.644 -2
-9 -9 10 10525.3 227.644 1
9 -9 -9 26.6776 136.113 1
0 9 -9 2721.26 157.132 -2
-9 -9 9 2721.26 157.132 1
9 -9 -8 551.948 183.513 1
-1 -9 -8 7150.67 131.478 -2
-9 9 8 7150.67 131.478 1
-9 9 7 724.148 188.308 1
2 9 7 3996.49 113.58 -2
9 -9 -7 3996.49 113.58 1
-3 9 -6 2362.21 99.8599 -2
-9 -9 6 2362.21 99.8599 1
4 9 5 21675.7 150.8 -2
9 -9 -5 21675.7 150.8 1
-5 -9 -4 3796.55 117.19 -2
-9 9 4 3796.55 117.19 1
-6 9 -3 7836.46 137.021 -2
-9 -9 3 7836.46 137.021 1
-7 9 -2 1828.52 109.591 -2
-9 -9 2 1828.52 109.591 1
-8 9 -1 2025.55 112.765 -2
-9 -9 1 2025.55 112.765 1
-9 -9 0 36705.7 199.919 -2
-9 9 0 36705.7 199.919 1
-10 9 1 1443.96 120.128 -2
-9 -9 -1 1443.96 120.128 1
-11 -9 2 15477.5 156.769 -2
-9 9 -2 15477.5 156.769 1
12 9 -3 13082.1 159.795 -2
9 -9 3 13082.1 159.795 1
-13 -9 4 2978.32 132.966 -2
-9 9 -4 2978.32 132.966 1
-14 9 5 8824.27 145.419 -2
-9 -9 -5 8824.27 145.419 1
9 -9 6 440.845 138.131 1
-15 9 6 592.79 120.428 -2
-9 -9 -6 592.79 120.428 1
-9 -9 -7 842.153 83.1284 1
-9 -9 -8 3101.71 65.3254 1
-9 -9 -9 114.352 62.5839 1
9 -9 10 -0.83438 59.0837 1
-9 10 16 2044.55 82.2333 1
-7 10 16 5431.45 220.412 -2
9 -10 -16 5431.45 220.412 1
-9 10 15 1234.05 88.9423 1
-6 10 15 3805.03 257.231 -2
9 -10 -15 3805.03 257.231 1
-9 -10 14 2735.62 106.509 1
-5 10 14 777.953 277.867 -2
9 -10 -14 777.953 277.867 1
-9 -10 13 2624.05 126.574 1
-4 10 13 5243.67 325.199 -2
9 -10 -13 5243.67 325.199 1
-9 10 12 1370.95 125.189 1
-3 10 12 6888.97 359.628 -2
9 -10 -12 6888.97 359.628 1
-9 -10 11 755.785 162.481 1
2 -10 -11 3139.83 212.254 -2
-9 10 11 3139.83 212.254 1
-9 10 10 860.934 158.63 1
1 10 -10 4815.81 231.305 -2
-9 -10 10 4815.81 231.305 1
-9 -10 9 135.612 125.292 1
0 10 -9 1561.07 234.203 -2
-9 -10 9 1561.07 234.203 1
-9 10 8 5620.85 266.46 1
-1 10 -8 7032.51 141.558 -2
-9 -10 8 7032.51 141.558 1
-9 10 7 3341.38 220.478 1
2 10 7 5462.47 124.722 -2
9 -10 -7 5462.47 124.722 1
-3 10 -6 6501.47 99.7346 -2
-9 -10 6 6501.47 99.7346 1
4 10 5 12921.1 143.608 -2
9 -10 -5 12921.1 143.608 1
-5 10 -4 2630.65 120.3 -2
-9 -10 4 2630.65 120.3 1
-6 10 -3 3431.95 116.596 -2
-9 -10 3 3431.95 116.596 1
-7 10 -2 16306.4 163.551 -2
-9 -10 2 16306.4 163.551 1
-8 -10 -1 11365.9 150.231 -2
-9 10 1 11365.9 150.231 1
-9 -10 0 2884.87 111.087 -2
-9 10 0 2884.87 111.087 1
-10 -10 1 17407.9 161.408 -2
-9 10 -1 17407.9 161.408 1
-11 -10 2 6644.55 138.837 -2
-9 10 -2 6644.55 138.837 1
-12 -10 3 12664.9 151.405 -2
-9 10 -3 12664.9 151.405 1
-13 10 4 2811.96 140.818 -2
-9 -10 -4 2811.96 140.818 1
-14 10 5 924.884 98.3135 -2
-9 -10 -5 924.884 98.3135 1
9 -10 6 656.864 120.616 1
15 10 -6 708.903 104.233 -2
9 -10 6 708.903 104.233 1
-9 -10 -7 71.0616 54.0063 1
9 -10 8 801.204 84.3142 1
-9 -11 16 3286.54 114.46 1
-9 11 15 717.347 64.5557 1
-6 11 15 942.197 183.305 -2
9 -11 -15 942.197 183.305 1
-9 11 14 1730.43 105.105 1
5 11 -14 2073.47 137.024 -2
-9 -11 14 2073.47 137.024 1
-9 -11 13 1384.87 113.573 1
-4 11 13 1528.54 157.964 -2
9 -11 -13 1528.54 157.964 1
-9 11 12 1907.25 112.215 1
-9 -11 11 4499.6 170.191 1
2 -11 -11 4704.74 250.438 -2
-9 11 11 4704.74 250.438 1
9 -11 -10 1772.13 119.669 1
1 11 -10 5754.67 183.728 -2
-9 -11 10 5754.67 183.728 1
-9 11 9 485.432 210.776 1
0 11 -9 1521.39 122.385 -2
-9 -11 9 1521.39 122.385 1
-9 11 8 2004.51 220.008 1
-1 11 -8 5501.37 123.328 -2
-9 -11 8 5501.37 123.328 1
-9 11 7 839.578 196.46 1
2 11 7 1303.62 88.7059 -2
9 -11 -7 1303.62 88.7059 1
3 11 6 1451.61 96.5485 -2
9 -11 -6 1451.61 96.5485 1
-4 11 -5 2125.01 120.82 -2
-9 -11 5 2125.01 120.82 1
5 11 4 13996.1 164.02 -2
9 -11 -4 13996.1 164.02 1
6 11 3 7608.56 122.655 -2
9 -11 -3 7608.56 122.655 1
-7 -11 -2 2764.88 110.234 -2
-9 11 2 2764.88 110.234 1
-8 -11 -1 701.153 92.3604 -2
-9 11 1 701.153 92.3604 1
-9 -11 0 17432.3 193.343 -2
-9 11 0 17432.3 193.343 1
-10 -11 1 1888.48 110.128 -2
-9 11 -1 1888.48 110.128 1
-11 -11 2 1958.7 106.362 -2
-9 11 -2 1958.7 106.362 1
-12 11 3 478 90.9302 -2
-9 -11 -3 478 90.9302 1
-13 11 4 48.5266 15.2285 -2
-9 -11 -4 48.5266 15.2285 1
14 11 -5 77.2443 15.5966 -2
9 -11 5 77.2443 15.5966 1
9 -11 6 8.72002 9.87126 1
-9 12 14 2449.54 94.2873 1
5 12 -14 3269.52 97.8474 -2
-9 -12 14 3269.52 97.8474 1
-9 12 13 1702.37 115.363 1
4 12 -13 2509.04 134.173 -2
-9 -12 13 2509.04 134.173 1
-9 12 12 89.6982 52.8389 1
3 12 -12 590.733 135.36 -2
-9 -12 12 590.733 135.36 1
2 12 -11 1205.3 123.242 -2
-9 -12 11 1205.3 123.242 1
1 12 -10 132.419 44.0129 -2
-9 -12 10 132.419 44.0129 1
0 12 9 759.576 264.687 -2
9 -12 -9 759.576 264.687 1
-9 12 8 1044.55 146.831 1
-1 -12 -8 9812.52 208.901 -2
-9 12 8 9812.52 208.901 1
-9 12 7 8.23202 46.2967 1
-2 -12 -7 25.8439 20.5329 -2
-9 12 7 25.8439 20.5329 1
3 12 6 23393.9 135.657 -2
9 -12 -6 23393.9 135.657 1
4 12 5 1646.24 103.32 -2
9 -12 -5 1646.24 103.32 1
5 12 4 417.046 100.012 -2
9 -12 -4 417.046 100.012 1
6 12 3 1271.4 93.3693 -2
9 -12 -3 1271.4 93.3693 1
7 12 2 2346 55.6036 -2
9 -12 -2 2346 55.6036 1
-8 12 -1 1898.1 94.436 -2
-9 -12 1 1898.1 94.436 1
9 12 0 906.066 81.0487 -2
9 -12 0 906.066 81.0487 1
-10 -12 1 397.669 79.0335 -2
-9 12 -1 397.669 79.0335 1
-11 12 2 4213.81 102.835 -2
-9 -12 -2 4213.81 102.835 1
-12 12 3 2086.71 112.145 -2
-9 -12 -3 2086.71 112.145 1
-13 12 4 161.025 57.7911 -2
-9 -12 -4 161.025 57.7911 1
9 -12 5 1038.03 84.3234 1
-2 13 11 590.328 158.743 -2
9 -13 -11 590.328 158.743 1
1 -13 -10 1457.15 119.437 -2
-9 13 10 1457.15 119.437 1
0 -13 -9 1177.33 127.044 -2
-9 13 9 1177.33 127.044 1
1 13 8 1953.75 139.199 -2
9 -13 -8 1953.75 139.199 1
-2 -13 -7 3194.97 146.77 -2
-9 13 7 3194.97 146.77 1
-3 -13 -6 7080.39 163.434 -2
-9 13 6 7080.39 163.434 1
4 13 5 1990.77 107.581 -2
9 -13 -5 1990.77 107.581 1
5 13 4 466.957 31.3593 -2
9 -13 -4 466.957 31.3593 1
6 13 3 63.2308 26.6064 -2
9 -13 -3 63.2308 26.6064 1
7 13 2 85.3584 26.1535 -2
9 -13 -2 85.3584 26.1535 1
8 13 1 74.0817 23.1624 -2
9 -13 -1 74.0817 23.1624 1
9 13 0 153.994 19.2306 -2
9 -13 0 153.994 19.2306 1
10 13 -1 66.1527 14.0141 -2
9 -13 1 66.1527 14.0141 1
11 13 -2 761.588 185.259 -2
9 -13 2 761.588 185.259 1
12 13 -3 464.254 83.642 -2
9 -13 3 464.254 83.642 1
0 -14 -9 262.571 95.2775 -2
-9 14 9 262.571 95.2775 1
-1 -14 -8 2528.93 119.45 -2
-9 14 8 2528.93 119.45 1
-2 -14 -7 158.436 113.532 -2
-9 14 7 158.436 113.532 1
-3 -14 -6 4960.41 145.7 -2
-9 14 6 4960.41 145.7 1
-4 -14 -5 1035.91 121.83 -2
-9 14 5 1035.91 121.83 1
-5 -14 -4 837.653 116.464 -2
-9 14 4 837.653 116.464 1
-6 -14 -3 2924.52 122.368 -2
-9 14 3 2924.52 122.368 1
-7 -14 -2 2620.59 210.965 -2
-9 14 2 2620.59 210.965 1
10 0 -21 468.057 193.881 -2
-10 0 21 468.057 193.881 1
9 0 -20 20161.6 330.432 -2
-10 0 20 20161.6 330.432 1
-10 0 19 4145.45 223.011 1
-10 0 18 2950.46 217.795 1
-10 0 17 3807.79 200.414 1
-10 0 16 5437.32 164.673 1
-10 0 15 7437.44 168.309 1
-10 0 14 6641.96 132.195 1
-10 0 13 1865.93 103.264 1
-10 0 12 2271.03 98.4623 1
-10 0 11 10730.2 148.393 1
-10 0 10 692.406 124.17 1
-10 0 9 106995 551.825 1
-10 0 8 44295.5 364.278 1
-10 0 7 68353.6 919.418 1
-4 0 -6 53736.4 807.105 -2
-10 0 6 53736.4 807.105 1
-5 0 -5 85793.9 1039.27 -2
-10 0 5 85793.9 1039.27 1
-6 0 -4 157420 1440 -2
-10 0 4 157420 1440 1
-7 0 -3 45214 926.961 -2
-10 0 3 45214 926.961 1
-8 0 -2 20698.3 337.325 -2
-10 0 2 20698.3 337.325 1
-9 0 -1 37963.1 416.673 -2
-10 0 1 37963.1 416.673 1
-10 0 0 14913.1 243.211 -2
-10 0 0 14913.1 243.211 1
-11 0 1 16159.3 314.855 -2
-10 0 -1 16159.3 314.855 1
-12 0 2 9267.44 265.921 -2
-10 0 -2 9267.44 265.921 1
-13 0 3 3106.53 253.574 -2
-10 0 -3 3106.53 253.574 1
-14 0 4 27940.1 412.204 -2
-10 0 -4 27940.1 412.204 1
-10 0 -5 132.3 403.484 1
-15 0 5 1223.43 298.576 -2
-10 0 -5 1223.43 298.576 1
-10 0 -6 6055.72 252.238 1
-10 0 -7 3756.13 252.652 1
-10 0 -8 4378.91 287.941 1
-10 0 -9 712.611 234.302 1
-10 0 -10 352.188 214.615 1
-10 0 -11 78.9185 186.631 1
-10 0 -12 1137.42 151.146 1
11 1 -22 2665.61 114.362 -2
-10 -1 22 2665.61 114.362 1
10 1 -21 825.033 138.589 -2
-10 -1 21 825.033 138.589 1
9 -1 -20 5468.61 183.008 -2
-10 1 20 5468.61 183.008 1
-10 1 19 5442.06 223.839 1
-10 1 18 45948.4 378.227 1
-10 1 17 3621.13 148.932 1
-10 -1 16 5515.62 128.396 1
-10 -1 15 5588.59 123.289 1
-10 1 14 11440.5 98.3225 1
-10 -1 13 244.288 56.2421 1
-10 1 12 6537.11 73.5224 1
-10 1 11 11574.2 110.19 1
-10 -1 10 2286.16 110.774 1
-10 -1 9 8656.71 145.551 1
-10 1 8 2542.76 141.246 1
-2 1 -8 10702.3 253.131 -2
-10 -1 8 10702.3 253.131 1
-10 1 7 61893.6 856.648 1
-4 -1 -6 156484 1295 -2
-10 1 6 156484 1295 1
-5 -1 -5 1568.08 286.255 -2
-10 1 5 1568.08 286.255 1
-6 -1 -4 3055.72 339.343 -2
-10 1 4 3055.72 339.343 1
-7 -1 -3 54724.6 1009.02 -2
-10 1 3 54724.6 1009.02 1
-8 -1 -2 157508 657.32 -2
-10 1 2 157508 657.32 1
-9 -1 -1 14612.8 222.773 -2
-10 1 1 14612.8 222.773 1
-10 -1 0 33551.2 305.725 -2
-10 1 0 33551.2 305.725 1
-11 -1 1 26183.1 280.578 -2
-10 1 -1 26183.1 280.578 1
-12 -1 2 4402.08 254.145 -2
-10 1 -2 4402.08 254.145 1
-13 -1 3 850.208 131.945 -2
-10 1 -3 850.208 131.945 1
-14 -1 4 10010 188.699 -2
-10 1 -4 10010 188.699 1
-10 1 -5 23699.4 832.366 1
15 1 -5 24684 258.341 -2
10 -1 5 24684 258.341 1
-10 1 -6 4137.94 149.163 1
-10 1 -7 1446.52 137.468 1
-10 1 -8 3874.96 275.236 1
-10 1 -9 1247.92 247.125 1
-10 1 -10 16021.8 328.103 1
-10 1 -11 2634.45 204.05 1
-10 1 -12 26.3302 143.472 1
11 2 -22 21.0563 17.36 -2
-10 -2 22 21.0563 17.36 1
10 2 -21 533.073 131.284 -2
-10 -2 21 533.073 131.284 1
9 2 -20 5275.89 173.993 -2
-10 -2 20 5275.89 173.993 1
-10 -2 19 1669.51 174.504 1
8 -2 -19 1665.44 240.424 -2
-10 2 19 1665.44 240.424 1
-10 -2 18 239.76 126.512 1
-10 -2 17 152.508 87.7969 1
-10 -2 16 10609.8 116.549 1
-10 -2 15 1603.78 80.6725 1
-10 -2 14 2099.14 78.1729 1
-10 -2 13 4385.31 75.8859 1
-10 2 12 1969 62.7938 1
-10 2 11 2323.43 59.7266 1
-10 -2 10 12363.8 143.11 1
-10 -2 9 30290.8 280.985 1
-1 -2 -9 33798.4 369.185 -2
-10 2 9 33798.4 369.185 1
-10 2 8 51503.4 299.26 1
-2 -2 -8 220376 746.917 -2
-10 2 8 220376 746.917 1
-10 -2 7 11650.7 141.832 1
-3 2 -7 20239.9 384.369 -2
-10 -2 7 20239.9 384.369 1
10 -2 -6 191.006 121.85 1
-4 2 -6 4679.78 259.08 -2
-10 -2 6 4679.78 259.08 1
-5 -2 -5 15338.9 349.953 -2
-10 2 5 15338.9 349.953 1
-6 2 -4 66488.1 682.652 -2
-10 -2 4 66488.1 682.652 1
-7 2 -3 7643.64 339.735 -2
-10 -2 3 7643.64 339.735 1
-8 2 -2 46055 351.89 -2
-10 -2 2 46055 351.89 1
-9 2 -1 1477.91 111.766 -2
-10 -2 1 1477.91 111.766 1
-10 -2 0 52480.3 319.335 -2
-10 2 0 52480.3 319.335 1
-11 -2 1 1809.61 111.786 -2
-10 2 -1 1809.61 111.786 1
-12 2 2 19716.8 202.864 -2
-10 -2 -2 19716.8 202.864 1
-13 2 3 18991.2 195.908 -2
-10 -2 -3 18991.2 195.908 1
-14 2 4 11231.5 170.646 -2
-10 -2 -4 11231.5 170.646 1
-10 2 -5 1736.64 464.784 1
-15 2 5 6330.07 167.871 -2
-10 -2 -5 6330.07 167.871 1
-10 -2 -6 673.799 111.788 1
10 -2 7 17989.1 198.5 1
10 -2 8 14782.1 182.844 1
-10 -2 -9 3239.31 179.854 1
-10 2 -10 204.456 146.091 1
-10 2 -11 303.117 123.584 1
-10 2 -12 -55.431 90.2648 1
11 3 -22 321.016 62.3854 -2
-10 -3 22 321.016 62.3854 1
9 3 -20 1510.61 147.187 -2
-10 -3 20 1510.61 147.187 1
-10 -3 19 1154.31 118.585 1
-10 3 18 4810.6 144.538 1
7 3 -18 4059.65 184.031 -2
-10 -3 18 4059.65 184.031 1
-10 3 17 5533.15 114.008 1
-10 -3 16 3293.61 91.973 1
-10 -3 15 290.836 75.9635 1
-10 3 14 15130 124.446 1
-10 -3 13 1269.84 61.5393 1
-10 -3 12 22694 109.104 1
2 -3 -12 45039.6 457.681 -2
-10 3 12 45039.6 457.681 1
-10 -3 11 2590.94 63.552 1
1 -3 -11 8573.2 269.71 -2
-10 3 11 8573.2 269.71 1
10 -3 -10 607.898 53.7461 1
0 3 -10 14487.8 293.761 -2
-10 -3 10 14487.8 293.761 1
-10 -3 9 2909.13 129.085 1
-1 -3 -9 3711.32 211.462 -2
-10 3 9 3711.32 211.462 1
-10 3 8 13292.8 254.073 1
-2 -3 -8 40825.1 260.587 -2
-10 3 8 40825.1 260.587 1
10 -3 -7 4070.47 206.736 1
-3 3 -7 5971.34 138.862 -2
-10 -3 7 5971.34 138.862 1
10 -3 -6 67597.6 620.942 1
-4 3 -6 131501 854.072 -2
-10 -3 6 131501 854.072 1
-5 3 -5 15038.1 243.349 -2
-10 -3 5 15038.1 243.349 1
-10 3 4 2005.61 103.121 1
-6 3 -4 2559.84 244.633 -2
-10 -3 4 2559.84 244.633 1
-7 -3 -3 27776.1 254.244 -2
-10 3 3 27776.1 254.244 1
-8 3 -2 54975.3 330.195 -2
-10 -3 2 54975.3 330.195 1
-9 3 -1 13363.8 194.706 -2
-10 -3 1 13363.8 194.706 1
-10 -3 0 16089.5 123.421 -2
-10 3 0 16089.5 123.421 1
-11 3 1 4086.68 123.878 -2
-10 -3 -1 4086.68 123.878 1
-12 3 2 3974.04 139.167 -2
-10 -3 -2 3974.04 139.167 1
-13 3 3 20575.2 206.159 -2
-10 -3 -3 20575.2 206.159 1
-14 3 4 21444.6 208.644 -2
-10 -3 -4 21444.6 208.644 1
-15 3 5 46057.7 271.283 -2
-10 -3 -5 46057.7 271.283 1
-10 -3 -6 17113.5 183.688 1
10 -3 7 2039.12 134.494 1
-10 3 -8 601.103 122.703 1
-10 -3 -9 4999.56 182.578 1
-10 -3 -10 3459.87 154.264 1
-10 -3 -11 2095.89 124.367 1
-10 -3 -12 2108.38 125.131 1
11 -4 -22 1098.82 97.1874 -2
-10 4 22 1098.82 97.1874 1
10 4 -21 1233.58 78.3886 -2
-10 -4 21 1233.58 78.3886 1
-10 4 20 -537.623 240.507 1
9 4 -20 309.914 124.351 -2
-10 -4 20 309.914 124.351 1
8 4 -19 326.49 106.037 -2
-10 -4 19 326.49 106.037 1
-10 4 18 312.034 144.304 1
7 4 -18 636.396 140.99 -2
-10 -4 18 636.396 140.99 1
-10 4 17 2067.66 98.3859 1
-10 4 16 16792.3 146.875 1
-10 -4 15 4766.04 95.9514 1
-5 4 15 6883.59 291.089 -2
10 -4 -15 6883.59 291.089 1
-10 4 14 25553.1 150.964 1
-4 4 14 64311.4 540.186 -2
10 -4 -14 64311.4 540.186 1
-10 -4 13 8279.63 95.4311 1
-10 -4 12 7367.79 85.9528 1
2 -4 -12 7539.74 278.003 -2
-10 4 12 7539.74 278.003 1
-10 -4 11 61.5669 52.2602 1
-10 4 10 28061.9 141.322 1
0 -4 -10 77870 381.749 -2
-10 4 10 77870 381.749 1
-10 -4 9 1707.77 104.944 1
-1 -4 -9 12903.3 162.501 -2
-10 4 9 12903.3 162.501 1
-10 -4 8 10782.8 147.746 1
-2 4 -8 36510.9 244.951 -2
-10 -4 8 36510.9 244.951 1
10 -4 -7 590.557 187.259 1
-3 4 -7 1653.85 115.382 -2
-10 -4 7 1653.85 115.382 1
10 -4 -6 4480.29 249.56 1
-4 -4 -6 9392.74 153.016 -2
-10 4 6 9392.74 153.016 1
-5 -4 -5 5086.96 116.605 -2
-10 4 5 5086.96 116.605 1
-6 4 -4 47978.2 260.324 -2
-10 -4 4 47978.2 260.324 1
-7 4 -3 8572.74 132.443 -2
-10 -4 3 8572.74 132.443 1
-8 -4 -2 34527.6 224.589 -2
-10 4 2 34527.6 224.589 1
-9 -4 -1 3005.99 79.2092 -2
-10 4 1 3005.99 79.2092 1
-10 4 0 388.645 76.8439 -2
-10 -4 0 388.645 76.8439 1
-11 -4 1 15635.8 175.54 -2
-10 4 -1 15635.8 175.54 1
-12 -4 2 8776.15 151.552 -2
-10 4 -2 8776.15 151.552 1
-13 -4 3 57875.1 270.64 -2
-10 4 -3 57875.1 270.64 1
-14 4 4 7812.92 167.521 -2
-10 -4 -4 7812.92 167.521 1
-15 4 5 17719.5 204.056 -2
-10 -4 -5 17719.5 204.056 1
-10 -4 -6 15259.7 177.133 1
10 -4 7 20205 205.192 1
-10 4 -8 7028.95 148.256 1
-10 -4 -9 1368.46 146.171 1
-10 -4 -10 634.608 118.818 1
-10 -4 -11 55.1929 65.1892 1
-10 5 20 -153.561 216.372 1
9 5 -20 40.5783 20.2247 -2
-10 -5 20 40.5783 20.2247 1
-10 5 19 1225.46 266.561 1
8 5 -19 726.178 88.8306 -2
-10 -5 19 726.178 88.8306 1
-10 -5 18 796.776 100.082 1
7 -5 -18 1664.57 189.858 -2
-10 5 18 1664.57 189.858 1
-10 -5 17 308.403 86.389 1
-10 -5 16 13329.5 138.964 1
-6 5 16 40446.8 443.395 -2
10 -5 -16 40446.8 443.395 1
-10 -5 15 358.438 84.1818 1
-5 5 15 3871.59 288.834 -2
10 -5 -15 3871.59 288.834 1
-10 -5 14 1631.99 81.3953 1
-10 -5 13 12794.2 101.945 1
-10 5 12 25476.8 129.156 1
-2 5 12 55761.4 528.763 -2
10 -5 -12 55761.4 528.763 1
-10 -5 11 4840.46 75.4601 1
1 -5 -11 27823.4 269.22 -2
-10 5 11 27823.4 269.22 1
-10 5 10 4802.3 78.991 1
0 5 -10 14888 172.771 -2
-10 -5 10 14888 172.771 1
-10 -5 9 11492.5 118.471 1
-1 -5 -9 13193.7 206.965 -2
-10 5 9 13193.7 206.965 1
-10 5 8 5683.34 152.767 1
-2 5 -8 11138.4 250.491 -2
-10 -5 8 11138.4 250.491 1
-10 -5 7 23018.4 173.717 1
-3 5 -7 23328.7 245.98 -2
-10 -5 7 23328.7 245.98 1
10 -5 -6 18616.3 445.477 1
-4 -5 -6 22138.8 149.572 -2
-10 5 6 22138.8 149.572 1
-5 5 -5 11875.5 123.449 -2
-10 -5 5 11875.5 123.449 1
-10 -5 4 2167.38 126.675 1
-6 5 -4 10193 107.548 -2
-10 -5 4 10193 107.548 1
-7 -5 -3 6528.08 100.91 -2
-10 5 3 6528.08 100.91 1
-8 -5 -2 1143.85 80.0384 -2
-10 5 2 1143.85 80.0384 1
-9 5 -1 7903.09 122.254 -2
-10 -5 1 7903.09 122.254 1
-10 -5 0 8558.41 112.386 -2
-10 5 0 8558.41 112.386 1
-11 5 1 8770.83 149.375 -2
-10 -5 -1 8770.83 149.375 1
-12 -5 2 7551.58 149.732 -2
-10 5 -2 7551.58 149.732 1
-13 -5 3 1056.93 110.191 -2
-10 5 -3 1056.93 110.191 1
-14 5 4 37246.4 265.742 -2
-10 -5 -4 37246.4 265.742 1
-15 5 5 19880.9 215.566 -2
-10 -5 -5 19880.9 215.566 1
-10 5 -6 8255.01 157.379 1
10 -5 7 82.2613 114.783 1
10 -5 8 -30.0888 107.098 1
-10 -5 -9 780.49 119.943 1
-10 -5 -10 151.141 91.6234 1
10 -5 11 421.951 97.195 1
-10 6 20 1826.44 193.285 1
9 6 -20 1805.28 127.916 -2
-10 -6 20 1805.28 127.916 1
-10 6 19 18.863 224.439 1
8 6 -19 -26.9594 157.08 -2
-10 -6 19 -26.9594 157.08 1
-10 6 18 1262.46 129.962 1
-10 -6 17 605.167 136.706 1
-6 6 17 214.077 231.32 -2
10 -6 -17 214.077 231.32 1
-10 -6 16 7547.76 137.2 1
-6 6 16 7862.04 306.618 -2
10 -6 -16 7862.04 306.618 1
-10 6 15 9281.31 120.705 1
-5 6 15 9974.36 346.792 -2
10 -6 -15 9974.36 346.792 1
-10 6 14 37426.3 195.024 1
-4 6 14 72271.4 623.894 -2
10 -6 -14 72271.4 623.894 1
-10 -6 13 2182.93 109.429 1
-3 6 13 14211.1 391.654 -2
10 -6 -13 14211.1 391.654 1
-10 -6 12 800.316 103.597 1
-2 6 12 4884.64 317.735 -2
10 -6 -12 4884.64 317.735 1
-10 6 11 4441.88 116.04 1
-1 6 11 8485.78 332.212 -2
10 -6 -11 8485.78 332.212 1
-10 6 10 2491.16 153.114 1
0 6 -10 7724.72 169.709 -2
-10 -6 10 7724.72 169.709 1
-10 6 9 918.862 70.9573 1
-1 6 -9 2644.35 148.513 -2
-10 -6 9 2644.35 148.513 1
-10 -6 8 5771.17 121.48 1
-2 6 -8 7660.67 122.964 -2
-10 -6 8 7660.67 122.964 1
-10 -6 7 3884.96 108.534 1
-3 6 -7 4208.63 123.021 -2
-10 -6 7 4208.63 123.021 1
-4 6 -6 2724.04 74.414 -2
-10 -6 6 2724.04 74.414 1
-5 6 -5 6701.36 86.9799 -2
-10 -6 5 6701.36 86.9799 1
6 6 4 13810.3 120.752 -2
10 -6 -4 13810.3 120.752 1
-7 6 -3 15824.5 185.436 -2
-10 -6 3 15824.5 185.436 1
-8 6 -2 27744.2 259.486 -2
-10 -6 2 27744.2 259.486 1
-9 -6 -1 1273.23 119.58 -2
-10 6 1 1273.23 119.58 1
-10 6 0 1654.9 107.992 -2
-10 -6 0 1654.9 107.992 1
-11 -6 1 12543.9 178.189 -2
-10 6 -1 12543.9 178.189 1
-12 -6 2 9447.04 186.486 -2
-10 6 -2 9447.04 186.486 1
-13 -6 3 43510.2 265.275 -2
-10 6 -3 43510.2 265.275 1
14 6 -4 1052.65 161.159 -2
10 -6 4 1052.65 161.159 1
15 6 -5 275.112 270.92 -2
10 -6 5 275.112 270.92 1
10 -6 6 1178.75 148.319 1
10 -6 7 1734.75 143.548 1
10 -6 8 106.049 37.975 1
-10 -6 -9 349.614 140.828 1
-10 -6 -10 864.961 106.294 1
10 -6 11 156.205 76.8132 1
9 7 -20 83.4634 103.24 -2
-10 -7 20 83.4634 103.24 1
-10 7 19 108.09 188.135 1
8 7 -19 258.184 147.626 -2
-10 -7 19 258.184 147.626 1
-10 -7 18 295.279 116.079 1
-10 -7 17 342.481 132.141 1
-6 7 17 1005.82 230.267 -2
10 -7 -17 1005.82 230.267 1
-10 -7 16 5446.34 117.697 1
-6 7 16 16867.6 357.231 -2
10 -7 -16 16867.6 357.231 1
-10 -7 15 2172.6 117.953 1
-5 7 15 3701.72 311.277 -2
10 -7 -15 3701.72 311.277 1
-10 7 14 157.217 98.5099 1
-10 -7 13 3085.7 120.291 1
-3 7 13 5652.45 356.705 -2
10 -7 -13 5652.45 356.705 1
-10 7 12 5598.18 195.107 1
-2 7 12 25660.7 475.732 -2
10 -7 -12 25660.7 475.732 1
-10 7 11 392.277 155.032 1
1 7 -11 1861.05 158.535 -2
-10 -7 11 1861.05 158.535 1
-10 7 10 102.971 94.6664 1
0 7 -10 766.456 158.961 -2
-10 -7 10 766.456 158.961 1
-10 7 9 10367.1 137.754 1
-1 7 -9 10719.2 203.567 -2
-10 -7 9 10719.2 203.567 1
10 -7 -8 858.65 103.431 1
-2 7 -8 1643.65 163.515 -2
-10 -7 8 1643.65 163.515 1
-10 7 7 13358.4 233.176 1
-3 7 -7 13684.9 148.004 -2
-10 -7 7 13684.9 148.004 1
-4 7 -6 22901.2 152.008 -2
-10 -7 6 22901.2 152.008 1
-5 7 -5 44488.7 162.724 -2
-10 -7 5 44488.7 162.724 1
-6 7 -4 2077.03 121.407 -2
-10 -7 4 2077.03 121.407 1
-7 7 -3 7933.53 205.414 -2
-10 -7 3 7933.53 205.414 1
-8 -7 -2 15672.4 217.161 -2
-10 7 2 15672.4 217.161 1
-9 -7 -1 921.789 182.192 -2
-10 7 1 921.789 182.192 1
-10 -7 0 9965.06 215.343 -2
-10 7 0 9965.06 215.343 1
-11 -7 1 14210.4 288.551 -2
-10 7 -1 14210.4 288.551 1
-12 -7 2 5933.31 217.324 -2
-10 7 -2 5933.31 217.324 1
-13 -7 3 1375.68 194.072 -2
-10 7 -3 1375.68 194.072 1
-14 -7 4 3908.56 173.732 -2
-10 7 -4 3908.56 173.732 1
15 7 -5 19373.4 365.825 -2
10 -7 5 19373.4 365.825 1
-10 -7 -6 8495.94 176.567 1
-16 7 6 9673.75 261.804 -2
-10 -7 -6 9673.75 261.804 1
-10 -7 -7 1850.72 101.279 1
-10 -7 -8 3055.26 122.732 1
-10 -7 -9 2655.31 135.128 1
10 -7 10 268.77 94.5788 1
8 8 -19 165.37 131.919 -2
-10 -8 19 165.37 131.919 1
-10 -8 18 184.394 102.831 1
-7 8 18 626.538 153.921 -2
10 -8 -18 626.538 153.921 1
-10 -8 17 543.906 121.015 1
-6 8 17 -135.7 202.47 -2
10 -8 -17 -135.7 202.47 1
-10 8 16 363.685 73.7414 1
-6 8 16 149.435 259.394 -2
10 -8 -16 149.435 259.394 1
-10 8 15 595.54 103.827 1
-5 8 15 2448.3 295.969 -2
10 -8 -15 2448.3 295.969 1
-10 -8 14 2481.34 120.066 1
-4 8 14 4606.88 337.866 -2
10 -8 -14 4606.88 337.866 1
-10 8 13 859.829 182.153 1
-3 8 13 2120.19 338.595 -2
10 -8 -13 2120.19 338.595 1
-10 8 12 1329.73 129.698 1
-2 8 12 1329.49 347.975 -2
10 -8 -12 1329.49 347.975 1
-10 8 11 4037.84 144.628 1
-1 8 11 4640.5 187.794 -2
10 -8 -11 4640.5 187.794 1
-10 -8 10 3533.06 119.304 1
0 8 -10 7289.17 202.917 -2
-10 -8 10 7289.17 202.917 1
-10 8 9 1421.18 105.474 1
-1 8 -9 1780.95 186.167 -2
-10 -8 9 1780.95 186.167 1
-10 -8 8 204.091 135.493 1
-2 -8 -8 1274.49 162.636 -2
-10 8 8 1274.49 162.636 1
10 -8 -7 3586.03 382.248 1
-3 8 -7 4701.31 139.159 -2
-10 -8 7 4701.31 139.159 1
4 8 6 9290.05 125.415 -2
10 -8 -6 9290.05 125.415 1
-5 8 -5 5467.37 128.007 -2
-10 -8 5 5467.37 128.007 1
-6 8 -4 76048.1 316.887 -2
-10 -8 4 76048.1 316.887 1
-7 8 -3 8865.83 156.664 -2
-10 -8 3 8865.83 156.664 1
-8 8 -2 2345.04 119.781 -2
-10 -8 2 2345.04 119.781 1
-9 -8 -1 7288.32 146.386 -2
-10 8 1 7288.32 146.386 1
-10 -8 0 237.146 99.6943 -2
-10 8 0 237.146 99.6943 1
-11 -8 1 18721.8 252.482 -2
-10 8 -1 18721.8 252.482 1
-12 -8 2 15692.4 203.109 -2
-10 8 -2 15692.4 203.109 1
-13 8 3 1060.49 155.767 -2
-10 -8 -3 1060.49 155.767 1
-14 8 4 8218.29 181.124 -2
-10 -8 -4 8218.29 181.124 1
-15 8 5 1051.97 167.86 -2
-10 -8 -5 1051.97 167.86 1
-10 -8 -6 10.3277 98.0816 1
-16 8 6 529.489 193.182 -2
-10 -8 -6 529.489 193.182 1
-10 -8 -7 2370.48 123.697 1
-10 -8 -8 841.6 97.5653 1
-10 -8 -9 1104.9 92.3867 1
-10 9 18 598.786 84.5971 1
7 9 -18 3028.75 161.979 -2
-10 -9 18 3028.75 161.979 1
-10 -9 17 319.046 102.993 1
-6 9 17 1680.77 182.824 -2
10 -9 -17 1680.77 182.824 1
-10 9 16 36.4892 19.2401 1
-6 9 16 913.378 233.328 -2
10 -9 -16 913.378 233.328 1
-10 9 15 386.12 120.489 1
-5 9 15 1989.93 276.022 -2
10 -9 -15 1989.93 276.022 1
-10 9 14 1172.81 138.069 1
-4 9 14 1895.03 304.182 -2
10 -9 -14 1895.03 304.182 1
-10 9 13 354.868 107.767 1
-3 9 13 1786.38 322.922 -2
10 -9 -13 1786.38 322.922 1
-10 -9 12 2960.94 139.727 1
-2 9 12 11321.6 397.544 -2
10 -9 -12 11321.6 397.544 1
-10 9 11 -4.16719 121.565 1
-1 9 11 319.815 333.491 -2
10 -9 -11 319.815 333.491 1
-10 -9 10 2675.62 120.393 1
0 9 -10 7261.79 216.515 -2
-10 -9 10 7261.79 216.515 1
-10 9 9 490.565 103.217 1
-1 9 -9 714.563 236.652 -2
-10 -9 9 714.563 236.652 1
-10 9 8 1510.7 185.755 1
-2 9 -8 2225.51 161.728 -2
-10 -9 8 2225.51 161.728 1
-3 9 -7 1282.14 134.461 -2
-10 -9 7 1282.14 134.461 1
4 9 6 19960 180.519 -2
10 -9 -6 19960 180.519 1
-5 9 -5 4886.83 135.205 -2
-10 -9 5 4886.83 135.205 1
-6 9 -4 3711 124.329 -2
-10 -9 4 3711 124.329 1
-7 9 -3 478.379 113.643 -2
-10 -9 3 478.379 113.643 1
-8 -9 -2 8796.92 141.083 -2
-10 9 2 8796.92 141.083 1
-9 -9 -1 1079.24 109.922 -2
-10 9 1 1079.24 109.922 1
-10 -9 0 11084.9 143.84 -2
-10 9 0 11084.9 143.84 1
-11 -9 1 9248.39 155.03 -2
-10 9 -1 9248.39 155.03 1
-12 -9 2 6933.6 128.145 -2
-10 9 -2 6933.6 128.145 1
-13 -9 3 4770.25 128.032 -2
-10 9 -3 4770.25 128.032 1
-14 9 4 837.801 136.579 -2
-10 -9 -4 837.801 136.579 1
10 -9 5 1662.95 139.816 1
-15 9 5 1995.83 151.157 -2
-10 -9 -5 1995.83 151.157 1
-10 -9 -6 5046.97 107.85 1
-16 9 6 4998.6 173.635 -2
-10 -9 -6 4998.6 173.635 1
-10 -9 -7 327.6 85.899 1
-10 -9 -8 752.491 68.224 1
10 -9 9 952.097 63.6568 1
-10 10 16 7.11567 14.0079 1
-6 10 16 -22.0675 180.884 -2
10 -10 -16 -22.0675 180.884 1
-10 10 15 837.354 82.0006 1
-5 10 15 637.267 227.268 -2
10 -10 -15 637.267 227.268 1
-10 10 14 232.754 90.4223 1
-4 10 14 1455.22 264.338 -2
10 -10 -14 1455.22 264.338 1
-10 10 13 644.266 98.4942 1
-3 10 13 121.015 298.413 -2
10 -10 -13 121.015 298.413 1
-10 10 12 112.497 114.733 1
-2 10 12 1036.84 310.225 -2
10 -10 -12 1036.84 310.225 1
-10 10 11 753.647 121.635 1
-1 10 11 1809.15 333.817 -2
10 -10 -11 1809.15 333.817 1
-10 10 10 2448.38 207.884 1
0 10 -10 3985.48 229.334 -2
-10 -10 10 3985.48 229.334 1
-10 10 9 3972.2 235.455 1
-1 10 -9 7631.09 155.742 -2
-10 -10 9 7631.09 155.742 1
-2 10 -8 11511.1 178.308 -2
-10 -10 8 11511.1 178.308 1
-3 10 -7 3561.68 150.664 -2
-10 -10 7 3561.68 150.664 1
4 10 6 534.276 115.538 -2
10 -10 -6 534.276 115.538 1
5 10 5 7165.51 126.874 -2
10 -10 -5 7165.51 126.874 1
-6 -10 -4 1870.94 119.063 -2
-10 10 4 1870.94 119.063 1
-7 10 -3 4828.63 110.698 -2
-10 -10 3 4828.63 110.698 1
-8 -10 -2 6807.3 132.254 -2
-10 10 2 6807.3 132.254 1
-9 -10 -1 17081 164.716 -2
-10 10 1 17081 164.716 1
-10 -10 0 396.907 92.5334 -2
-10 10 0 396.907 92.5334 1
-11 -10 1 3205.94 118.608 -2
-10 10 -1 3205.94 118.608 1
-12 10 2 1363.08 110.748 -2
-10 -10 -2 1363.08 110.748 1
-13 -10 3 2442.81 108.135 -2
-10 10 -3 2442.81 108.135 1
-14 10 4 583.798 118.646 -2
-10 -10 -4 583.798 118.646 1
10 -10 5 262.407 110.9 1
15 10 -5 399.916 82.2518 -2
10 -10 5 399.916 82.2518 1
10 -10 6 398.857 52.3793 1
10 -10 7 466.587 60.4613 1
-10 -11 16 -75.6586 83.9572 1
-10 11 15 635.274 67.9377 1
-5 11 15 1244.61 177.503 -2
10 -11 -15 1244.61 177.503 1
-10 11 14 -7.6682 23.3647 1
-4 11 14 2043.62 220.342 -2
10 -11 -14 2043.62 220.342 1
-10 11 13 -1.77583 9.49829 1
-3 11 13 2022.33 252.275 -2
10 -11 -13 2022.33 252.275 1
-10 11 12 32.7424 13.591 1
-2 11 12 6757.09 305.481 -2
10 -11 -12 6757.09 305.481 1
-10 -11 11 866.285 81.7185 1
-10 11 10 10024.6 147.943 1
0 11 -10 16819.8 218.162 -2
-10 -11 10 16819.8 218.162 1
-1 11 -9 1644.49 123.16 -2
-10 -11 9 1644.49 123.16 1
-2 11 -8 2135.94 137.556 -2
-10 -11 8 2135.94 137.556 1
-3 -11 -7 1568.21 122.34 -2
-10 11 7 1568.21 122.34 1
4 11 6 2213.53 100.865 -2
10 -11 -6 2213.53 100.865 1
5 11 5 770.421 101.799 -2
10 -11 -5 770.421 101.799 1
6 11 4 9413.51 141.448 -2
10 -11 -4 9413.51 141.448 1
7 11 3 6542.56 121.802 -2
10 -11 -3 6542.56 121.802 1
-8 -11 -2 5463.35 112.9 -2
-10 11 2 5463.35 112.9 1
-9 11 -1 1801.5 86.5745 -2
-10 -11 1 1801.5 86.5745 1
-10 -11 0 539.361 95.4487 -2
-10 11 0 539.361 95.4487 1
-11 -11 1 2209.31 118.001 -2
-10 11 -1 2209.31 118.001 1
-12 -11 2 2480.8 109.052 -2
-10 11 -2 2480.8 109.052 1
-13 11 3 1655.19 111.186 -2
-10 -11 -3 1655.19 111.186 1
-14 11 4 1130.62 76.7301 -2
-10 -11 -4 1130.62 76.7301 1
10 -11 5 792.127 83.6007 1
15 11 -5 2437.68 143.129 -2
10 -11 5 2437.68 143.129 1
-10 12 14 10.8397 67.7217 1
-4 12 14 349.45 143.652 -2
10 -12 -14 349.45 143.652 1
-10 12 13 469.793 98.4209 1
-10 12 12 467.519 113.912 1
-10 12 11 1424.81 135.754 1
-1 12 11 1620.67 227.07 -2
10 -12 -11 1620.67 227.07 1
0 12 10 1047.41 243.443 -2
10 -12 -10 1047.41 243.443 1
10 -12 -9 -6.68728 11.3449 1
1 12 9 1337.2 250.886 -2
10 -12 -9 1337.2 250.886 1
-2 -12 -8 2297.93 170.159 -2
-10 12 8 2297.93 170.159 1
-3 -12 -7 744.63 82.6947 -2
-10 12 7 744.63 82.6947 1
4 12 6 3710.66 101.069 -2
10 -12 -6 3710.66 101.069 1
5 12 5 1408.27 108.432 -2
10 -12 -5 1408.27 108.432 1
6 12 4 140.725 23.2654 -2
10 -12 -4 140.725 23.2654 1
7 12 3 148.567 21.7965 -2
10 -12 -3 148.567 21.7965 1
8 12 2 1415.72 107.795 -2
10 -12 -2 1415.72 107.795 1
9 12 1 8.31314 18.2879 -2
10 -12 -1 8.31314 18.2879 1
-10 -12 0 84.9017 85.1539 -2
-10 12 0 84.9017 85.1539 1
-11 -12 1 3135 100.191 -2
-10 12 -1 3135 100.191 1
12 12 -2 1468.99 98.0506 -2
10 -12 2 1468.99 98.0506 1
-13 12 3 1321.44 79.5352 -2
-10 -12 -3 1321.44 79.5352 1
14 12 -4 54.6549 145.783 -2
10 -12 4 54.6549 145.783 1
-10 13 12 29.175 64.8894 1
-1 13 11 65.5043 139.586 -2
10 -13 -11 65.5043 139.586 1
0 13 10 572.642 157.627 -2
10 -13 -10 572.642 157.627 1
-1 -13 -9 274.835 116.634 -2
-10 13 9 274.835 116.634 1
-2 -13 -8 197.731 116.818 -2
-10 13 8 197.731 116.818 1
3 13 7 22.4763 167.913 -2
10 -13 -7 22.4763 167.913 1
-4 -13 -6 -123.61 164.613 -2
-10 13 6 -123.61 164.613 1
-5 -13 -5 38.7196 27.5985 -2
-10 13 5 38.7196 27.5985 1
6 13 4 1348.18 104.753 -2
10 -13 -4 1348.18 104.753 1
7 13 3 3413.97 113.024 -2
10 -13 -3 3413.97 113.024 1
-8 -13 -2 798.895 98.0333 -2
-10 13 2 798.895 98.0333 1
-9 -13 -1 3150.71 103.411 -2
-10 13 1 3150.71 103.411 1
10 13 0 5201.13 87.2361 -2
10 -13 0 5201.13 87.2361 1
11 13 -1 370.425 159.836 -2
10 -13 1 370.425 159.836 1
12 13 -2 1042.36 85.3136 -2
10 -13 2 1042.36 85.3136 1
-2 -14 -8 442.78 86.4783 -2
-10 14 8 442.78 86.4783 1
-3 -14 -7 897.609 95.4992 -2
-10 14 7 897.609 95.4992 1
-4 -14 -6 798.608 96.0741 -2
-10 14 6 798.608 96.0741 1
-5 -14 -5 926.951 95.1508 -2
-10 14 5 926.951 95.1508 1
-6 -14 -4 194.933 88.3882 -2
-10 14 4 194.933 88.3882 1
9 0 -21 -0.33484 15.6004 -2
-11 0 21 -0.33484 15.6004 1
-11 0 20 28.502 171.771 1
8 0 -20 1689.45 218.103 -2
-11 0 20 1689.45 218.103 1
-11 0 19 73.1355 187.338 1
-11 0 18 188.998 196.441 1
-11 0 17 58.5334 190.959 1
-11 0 16 35.603 144.213 1
-11 0 15 28.2537 122.68 1
-11 0 14 125.869 105.078 1
-11 0 13 154.939 97.0904 1
-11 0 12 -13.8936 69.1679 1
-11 0 11 96.8402 70.457 1
-11 0 10 31.1601 86.6492 1
-11 0 9 183.307 135.251 1
-11 0 8 201.375 131.435 1
-11 0 7 12.9554 248.376 1
-4 0 -7 26709.8 378.394 -2
-11 0 7 26709.8 378.394 1
-11 0 6 -53.0429 224.532 1
-5 0 -6 15.5129 171.295 -2
-11 0 6 15.5129 171.295 1
-6 0 -5 55683.5 420.898 -2
-11 0 5 55683.5 420.898 1
-7 0 -4 -13.8583 152.598 -2
-11 0 4 -13.8583 152.598 1
-8 0 -3 11467.4 259.705 -2
-11 0 3 11467.4 259.705 1
-9 0 -2 382 231.748 -2
-11 0 2 382 231.748 1
-10 0 -1 14881 307.624 -2
-11 0 1 14881 307.624 1
-11 0 0 57.6761 94.8695 -2
-11 0 0 57.6761 94.8695 1
-12 0 1 12510.5 316.97 -2
-11 0 -1 12510.5 316.97 1
-13 0 2 337.187 242.207 -2
-11 0 -2 337.187 242.207 1
-14 0 3 1552.86 272.42 -2
-11 0 -3 1552.86 272.42 1
-15 0 4 22.047 586.069 -2
-11 0 -4 22.047 586.069 1
-11 0 -5 291.543 476.204 1
-16 0 5 8172.52 372.515 -2
-11 0 -5 8172.52 372.515 1
-11 0 -6 17.1774 211.719 1
-11 0 -7 -53.4314 239.54 1
-11 0 -8 -89.5891 232.19 1
-11 0 -9 287.994 217.404 1
-11 0 -10 -3.27988 187.921 1
-11 0 -11 15.02 145.44 1
10 1 -22 2442.3 114.277 -2
-11 -1 22 2442.3 114.277 1
9 1 -21 457.642 94.8005 -2
-11 -1 21 457.642 94.8005 1
-11 -1 20 183.27 176.939 1
8 -1 -20 15291.5 293.04 -2
-11 1 20 15291.5 293.04 1
7 -1 -19 313.206 158.777 -2
-11 1 19 313.206 158.777 1
-11 1 18 1795.09 202.361 1
-11 1 17 364.865 161.499 1
-11 -1 16 95.2608 101.017 1
-11 -1 15 2613.95 86.0489 1
-11 1 14 1282.77 73.9455 1
-11 1 13 4257.76 81.2132 1
-11 -1 12 4902.49 81.3769 1
-11 -1 11 810.57 63.1202 1
-11 -1 10 4671.33 77.4603 1
-11 -1 9 1850.55 114.733 1
-11 -1 8 42.9983 99.8283 1
-11 -1 7 1104.38 145.026 1
-4 -1 -7 22421.6 348.696 -2
-11 1 7 22421.6 348.696 1
-5 -1 -6 3979.35 137.596 -2
-11 1 6 3979.35 137.596 1
-6 -1 -5 29120.6 243.338 -2
-11 1 5 29120.6 243.338 1
-7 -1 -4 33359.8 269.335 -2
-11 1 4 33359.8 269.335 1
-8 -1 -3 18900.2 242.108 -2
-11 1 3 18900.2 242.108 1
-9 -1 -2 13301.5 225.255 -2
-11 1 2 13301.5 225.255 1
-10 -1 -1 24276.8 216.42 -2
-11 1 1 24276.8 216.42 1
-11 -1 0 2379.53 105.782 -2
-11 1 0 2379.53 105.782 1
-12 -1 1 2043.25 191.753 -2
-11 1 -1 2043.25 191.753 1
13 1 -2 6070.65 172.166 -2
11 -1 2 6070.65 172.166 1
-14 -1 3 25260.7 261.276 -2
-11 1 -3 25260.7 261.276 1
-15 -1 4 19097.3 230.398 -2
-11 1 -4 19097.3 230.398 1
-11 1 -5 368.366 424.502 1
16 1 -5 2543.83 180.169 -2
11 -1 5 2543.83 180.169 1
-11 1 -6 895.477 129.173 1
-11 1 -7 109.366 231.346 1
-11 1 -8 389.675 226.298 1
-11 1 -9 2098.84 229.502 1
-11 1 -10 276.498 180.711 1
-11 1 -11 223.376 144.052 1
10 2 -22 -1.61373 18.3034 -2
-11 -2 22 -1.61373 18.3034 1
9 2 -21 910.524 130.888 -2
-11 -2 21 910.524 130.888 1
8 2 -20 3537.35 165.635 -2
-11 -2 20 3537.35 165.635 1
-11 2 19 194.264 127.653 1
-11 -2 18 785.252 125.346 1
-11 -2 17 75.5824 76.6219 1
-11 -2 16 2367.56 79.5543 1
-11 -2 15 1503.3 81.6197 1
-11 2 14 27612.3 141.796 1
-11 2 13 160.315 57.5947 1
-11 -2 12 709.44 60.94 1
-11 2 11 3624.1 64.1943 1
-11 2 10 6936.69 77.6662 1
-11 -2 9 282.218 53.949 1
-11 -2 8 293.298 96.8325 1
-11 2 7 508.546 157.307 1
-4 -2 -7 12009.7 231.013 -2
-11 2 7 12009.7 231.013 1
-5 2 -6 166326 495.911 -2
-11 -2 6 166326 495.911 1
-6 2 -5 17991.9 198.371 -2
-11 -2 5 17991.9 198.371 1
-7 2 -4 21501.9 218.089 -2
-11 -2 4 21501.9 218.089 1
-8 2 -3 676.891 118.714 -2
-11 -2 3 676.891 118.714 1
-9 2 -2 13472.4 159.208 -2
-11 -2 2 13472.4 159.208 1
-10 -2 -1 1594.03 91.099 -2
-11 2 1 1594.03 91.099 1
-11 -2 0 338.651 80.9478 -2
-11 2 0 338.651 80.9478 1
-12 -2 1 37732.6 231.831 -2
-11 2 -1 37732.6 231.831 1
13 2 -2 26978 246.86 -2
11 -2 2 26978 246.86 1
-14 2 3 2109.52 142.673 -2
-11 -2 -3 2109.52 142.673 1
15 2 -4 5476.16 162.18 -2
11 -2 4 5476.16 162.18 1
-11 -2 -5 2131.09 341.191 1
-16 2 5 18156.3 218.536 -2
-11 -2 -5 18156.3 218.536 1
11 -2 6 5448.06 146.605 1
11 -2 7 985.936 120.74 1
-11 -2 -8 1615.73 168.12 1
-11 2 -9 3335.46 163.566 1
-11 -2 -10 -14.8195 119.505 1
-11 2 -11 5298.51 120.642 1
10 3 -22 238.713 63.0158 -2
-11 -3 22 238.713 63.0158 1
9 3 -21 483.607 115.212 -2
-11 -3 21 483.607 115.212 1
8 3 -20 4915.63 160.171 -2
-11 -3 20 4915.63 160.171 1
-11 -3 19 1159.31 116.716 1
-11 -3 18 9895.48 124.376 1
-11 -3 17 389.657 89.7456 1
-11 3 16 592.617 82.3114 1
-11 3 15 109.689 79.0132 1
-11 -3 14 225.868 68.9094 1
-11 3 13 72.7434 56.3184 1
-11 -3 12 645.305 57.8052 1
-11 3 11 307.249 53.3981 1
-11 -3 10 19598.9 103.707 1
-11 -3 9 417.129 58.8804 1
-2 3 -9 2482.08 217.365 -2
-11 -3 9 2482.08 217.365 1
-11 -3 8 3928.45 96.1955 1
-3 -3 -8 6562.06 217.646 -2
-11 3 8 6562.06 217.646 1
-11 -3 7 28121.5 220.59 1
-4 3 -7 37422.9 278.648 -2
-11 -3 7 37422.9 278.648 1
11 -3 -6 2008.74 185.347 1
-5 3 -6 16277.3 191.251 -2
-11 -3 6 16277.3 191.251 1
-6 -3 -5 3967.5 132.301 -2
-11 3 5 3967.5 132.301 1
-7 3 -4 72535.7 370.821 -2
-11 -3 4 72535.7 370.821 1
-8 3 -3 10058.9 146.921 -2
-11 -3 3 10058.9 146.921 1
-9 -3 -2 31363.5 188.777 -2
-11 3 2 31363.5 188.777 1
10 -3 1 3609.5 104.957 -2
11 3 -1 3609.5 104.957 1
-11 -3 0 190.636 77.3772 -2
-11 3 0 190.636 77.3772 1
-12 3 1 16332.7 213.044 -2
-11 -3 -1 16332.7 213.044 1
-13 3 2 5524.86 161.561 -2
-11 -3 -2 5524.86 161.561 1
-14 -3 3 57906.7 327.628 -2
-11 3 -3 57906.7 327.628 1
-15 3 4 5317.96 165.444 -2
-11 -3 -4 5317.96 165.444 1
-11 3 -5 11953.8 633.787 1
-16 3 5 13042.2 201.319 -2
-11 -3 -5 13042.2 201.319 1
11 -3 6 -85.4577 118.629 1
-11 3 -7 615.799 120.634 1
-11 -3 -8 381.379 153.165 1
-11 -3 -9 -168.048 132.818 1
-11 -3 -10 2659.99 124.321 1
11 -3 11 321.493 51.2703 1
10 -4 -22 1156.29 101.335 -2
-11 4 22 1156.29 101.335 1
9 4 -21 95.2251 62.6313 -2
-11 -4 21 95.2251 62.6313 1
8 4 -20 5593.62 140.669 -2
-11 -4 20 5593.62 140.669 1
-11 4 19 3616.9 148.297 1
7 4 -19 13258.7 172.187 -2
-11 -4 19 13258.7 172.187 1
-11 4 18 1203.9 89.3683 1
-11 -4 17 2269.04 98.0306 1
-11 4 16 677.751 92.3851 1
11 -4 -15 2865 86.6012 1
-11 4 14 26634.5 150.033 1
-11 -4 13 502.684 66.5701 1
-11 4 12 2983.77 75.5155 1
-11 -4 11 4748.45 83.253 1
0 4 11 7702.23 285.172 -2
11 -4 -11 7702.23 285.172 1
-11 -4 10 3755.75 65.3426 1
-11 4 9 4188.71 62.7485 1
-2 4 -9 14406.6 301.405 -2
-11 -4 9 14406.6 301.405 1
-11 -4 8 9306.64 84.3575 1
-11 4 7 2027.84 121.616 1
-4 4 -7 1878.77 133.784 -2
-11 -4 7 1878.77 133.784 1
-11 4 6 11577.3 133.854 1
-5 -4 -6 38581.8 206.443 -2
-11 4 6 38581.8 206.443 1
-6 -4 -5 21494.6 142.857 -2
-11 4 5 21494.6 142.857 1
-7 4 -4 7637.78 111.333 -2
-11 -4 4 7637.78 111.333 1
-8 -4 -3 7941.73 113.149 -2
-11 4 3 7941.73 113.149 1
-9 -4 -2 4619.03 93.827 -2
-11 4 2 4619.03 93.827 1
-10 -4 -1 15401.1 158.557 -2
-11 4 1 15401.1 158.557 1
-11 4 0 24539.8 176.467 -2
-11 -4 0 24539.8 176.467 1
-12 4 1 46378.5 325.84 -2
-11 -4 -1 46378.5 325.84 1
-13 -4 2 1759.41 129.016 -2
-11 4 -2 1759.41 129.016 1
-14 4 3 780.961 143.647 -2
-11 -4 -3 780.961 143.647 1
-15 4 4 4945.38 165.748 -2
-11 -4 -4 4945.38 165.748 1
16 4 -5 30588.5 255.31 -2
11 -4 5 30588.5 255.31 1
11 -4 6 5160.62 144.645 1
11 -4 7 357.63 117.441 1
-11 4 -8 3786.76 120.415 1
-11 4 -9 -232.077 112.708 1
-11 -4 -10 549.871 89.6452 1
11 -4 11 1033.88 67.7424 1
-11 5 20 1176.22 212.221 1
8 5 -20 102.761 19.3774 -2
-11 -5 20 102.761 19.3774 1
-11 -5 19 109.305 106.507 1
7 5 -19 365.831 71.011 -2
-11 -5 19 365.831 71.011 1
-11 -5 18 3046.89 107.601 1
6 5 -18 2969.5 216.19 -2
-11 -5 18 2969.5 216.19 1
-11 -5 17 2363.17 94.4337 1
-11 5 16 4349.67 105.812 1
-5 5 16 4757.95 273.554 -2
11 -5 -16 4757.95 273.554 1
-11 -5 15 620.691 87.7835 1
-4 5 15 934.626 268.579 -2
11 -5 -15 934.626 268.579 1
-11 -5 14 8211.89 107.349 1
-11 5 13 3888.85 76.9257 1
-11 5 12 1017.78 66.7578 1
-1 5 12 21038.3 260.272 -2
11 -5 -12 21038.3 260.272 1
-11 5 11 13527.6 103.967 1
0 5 11 24643.2 269.707 -2
11 -5 -11 24643.2 269.707 1
-11 -5 10 6771.2 77.974 1
1 5 10 7373.95 308.998 -2
11 -5 -10 7373.95 308.998 1
-11 -5 9 3008.07 77.573 1
-2 -5 -9 31430.4 201.92 -2
-11 5 9 31430.4 201.92 1
-11 5 8 645.344 59.6166 1
-3 -5 -8 7049.24 131.63 -2
-11 5 8 7049.24 131.63 1
-11 5 7 204.771 71.5623 1
-4 5 -7 1660.72 84.504 -2
-11 -5 7 1660.72 84.504 1
11 -5 -6 93.6465 219.864 1
-5 5 -6 6975.45 86.3045 -2
-11 -5 6 6975.45 86.3045 1
-6 5 -5 10060.6 108.836 -2
-11 -5 5 10060.6 108.836 1
-7 -5 -4 251.933 77.6902 -2
-11 5 4 251.933 77.6902 1
-8 5 -3 2348.9 90.4916 -2
-11 -5 3 2348.9 90.4916 1
-9 -5 -2 7335.95 120.141 -2
-11 5 2 7335.95 120.141 1
-10 5 -1 8635.59 149.069 -2
-11 -5 1 8635.59 149.069 1
-11 5 0 17957.7 192.922 -2
-11 -5 0 17957.7 192.922 1
-12 -5 1 357.263 113.721 -2
-11 5 -1 357.263 113.721 1
-13 -5 2 1005.15 123.574 -2
-11 5 -2 1005.15 123.574 1
-14 -5 3 36155.3 239.491 -2
-11 5 -3 36155.3 239.491 1
-11 -5 -4 715.122 435.418 1
-15 5 4 1714.21 163.372 -2
-11 -5 -4 1714.21 163.372 1
-16 5 5 2369.42 167.219 -2
-11 -5 -5 2369.42 167.219 1
11 -5 6 4495.22 135.528 1
-11 5 -7 871.991 110.115 1
11 -5 8 1747.99 98.254 1
-11 -5 -9 1192.2 125.738 1
-11 -5 -10 829.269 93.6738 1
-11 6 20 -76.9488 161.669 1
8 6 -20 1752.02 129.508 -2
-11 -6 20 1752.02 129.508 1
-11 6 19 8.25656 210.498 1
7 6 -19 491.179 159.362 -2
-11 -6 19 491.179 159.362 1
-11 -6 18 334.398 122.393 1
-11 -6 17 56.1925 18.2794 1
-5 6 17 3899.47 242.727 -2
11 -6 -17 3899.47 242.727 1
-11 -6 16 679.393 101.023 1
-5 6 16 1983.11 262.123 -2
11 -6 -16 1983.11 262.123 1
-11 -6 15 1594.63 98.3856 1
-11 6 14 757.005 80.7244 1
-11 -6 13 7227.97 104.716 1
-11 6 12 15641 169.825 1
-1 6 12 43802.1 517.249 -2
11 -6 -12 43802.1 517.249 1
-11 6 11 1559.1 84.1636 1
0 6 11 9510.92 348.318 -2
11 -6 -11 9510.92 348.318 1
-11 6 10 2878.99 103.464 1
-1 6 -10 11859.7 192.301 -2
-11 -6 10 11859.7 192.301 1
-11 -6 9 3279.32 89.1623 1
-2 6 -9 10842.7 194.59 -2
-11 -6 9 10842.7 194.59 1
-11 -6 8 250.934 72.5336 1
-3 6 -8 533.645 153.041 -2
-11 -6 8 533.645 153.041 1
-11 -6 7 11284.5 148.001 1
-4 -6 -7 10559.1 138.715 -2
-11 6 7 10559.1 138.715 1
11 -6 -6 613.587 265.359 1
-5 6 -6 2619.36 83.5861 -2
-11 -6 6 2619.36 83.5861 1
-6 -6 -5 3150.4 99.9816 -2
-11 6 5 3150.4 99.9816 1
-7 -6 -4 1871.98 105.803 -2
-11 6 4 1871.98 105.803 1
-8 -6 -3 7178 142.116 -2
-11 6 3 7178 142.116 1
-9 6 -2 12602.4 222.727 -2
-11 -6 2 12602.4 222.727 1
-10 6 -1 12858.7 239.453 -2
-11 -6 1 12858.7 239.453 1
-11 -6 0 2723.94 111.633 -2
-11 6 0 2723.94 111.633 1
-12 -6 1 29826.4 289.379 -2
-11 6 -1 29826.4 289.379 1
-13 -6 2 2658.22 159.653 -2
-11 6 -2 2658.22 159.653 1
-14 -6 3 2774.91 161.609 -2
-11 6 -3 2774.91 161.609 1
15 6 -4 10183.7 227.831 -2
11 -6 4 10183.7 227.831 1
16 6 -5 14143 232.714 -2
11 -6 5 14143 232.714 1
11 -6 6 4404.43 151.309 1
-11 -6 -7 -12.8129 23.475 1
-11 -6 -8 2385.96 112.766 1
-11 -6 -9 9.83692 109.437 1
11 -6 10 613.148 80.5036 1
-11 -7 19 973.786 99.0484 1
-11 -7 18 120.228 111.85 1
-11 -7 17 352.536 125.554 1
-5 7 17 354.604 215.903 -2
11 -7 -17 354.604 215.903 1
-11 -7 16 2084.21 147.894 1
-5 7 16 2775.67 266.155 -2
11 -7 -16 2775.67 266.155 1
-11 7 15 157.468 98.3032 1
-4 7 15 1116.61 290.868 -2
11 -7 -15 1116.61 290.868 1
-11 7 14 1851.98 113.634 1
-3 7 14 6364.44 348.388 -2
11 -7 -14 6364.44 348.388 1
-11 -7 13 1719.22 113.194 1
-2 7 13 2061.47 329.626 -2
11 -7 -13 2061.47 329.626 1
-11 7 12 416.157 141.777 1
-1 7 12 3417.83 328.6 -2
11 -7 -12 3417.83 328.6 1
-11 7 11 2417.18 168.52 1
0 7 -11 11171.8 201.471 -2
-11 -7 11 11171.8 201.471 1
-11 -7 10 14476.7 178.015 1
-1 7 -10 24121.3 253.872 -2
-11 -7 10 24121.3 253.872 1
-11 -7 9 2275.23 121.521 1
-2 7 -9 15842.2 229.835 -2
-11 -7 9 15842.2 229.835 1
-11 -7 8 8094.4 121.241 1
-3 7 -8 15699.8 237.7 -2
-11 -7 8 15699.8 237.7 1
11 -7 -7 1453.3 314.15 1
-4 7 -7 3176.62 87.7477 -2
-11 -7 7 3176.62 87.7477 1
11 -7 -6 2300.9 346.408 1
-5 7 -6 3473.5 94.9062 -2
-11 -7 6 3473.5 94.9062 1
-6 -7 -5 28794 174.032 -2
-11 7 5 28794 174.032 1
-7 7 -4 21459.6 263.643 -2
-11 -7 4 21459.6 263.643 1
-8 7 -3 22360 289.107 -2
-11 -7 3 22360 289.107 1
-9 -7 -2 7251.56 186.122 -2
-11 7 2 7251.56 186.122 1
-10 -7 -1 13937.6 222.351 -2
-11 7 1 13937.6 222.351 1
11 7 0 2953.05 136.332 -2
11 -7 0 2953.05 136.332 1
-12 -7 1 2584.29 170.142 -2
-11 7 -1 2584.29 170.142 1
13 7 -2 17049.5 278.552 -2
11 -7 2 17049.5 278.552 1
-14 -7 3 24113.5 285.855 -2
-11 7 -3 24113.5 285.855 1
15 7 -4 3708.72 284.122 -2
11 -7 4 3708.72 284.122 1
-16 7 5 2464.63 145.942 -2
-11 -7 -5 2464.63 145.942 1
-11 -7 -6 77.3469 122.549 1
-17 7 6 719.1 199.426 -2
-11 -7 -6 719.1 199.426 1
-11 -7 -7 5516.63 98.6055 1
-11 -7 -8 649.45 127.309 1
11 -7 9 231.007 61.9096 1
7 8 -19 6336.03 109.454 -2
-11 -8 19 6336.03 109.454 1
-11 8 18 -22.2806 33.795 1
6 8 -18 2028.86 174.496 -2
-11 -8 18 2028.86 174.496 1
-11 -8 17 415.554 116.291 1
-5 8 17 50.0367 208.827 -2
11 -8 -17 50.0367 208.827 1
-11 -8 16 41.608 16.252 1
-11 -8 15 160.175 96.1228 1
-4 8 15 2742.61 284.815 -2
11 -8 -15 2742.61 284.815 1
-11 8 14 1103.41 138.075 1
-3 8 14 1818.39 311.017 -2
11 -8 -14 1818.39 311.017 1
-11 8 13 853.495 144.878 1
-2 8 13 1468.75 329.346 -2
11 -8 -13 1468.75 329.346 1
-11 8 12 267.902 120.192 1
-1 8 12 7109.67 374.859 -2
11 -8 -12 7109.67 374.859 1
-11 8 11 5773.98 153.569 1
0 8 -11 9337.41 206.539 -2
-11 -8 11 9337.41 206.539 1
-11 -8 10 2411.56 128.779 1
-1 8 -10 21664 258.185 -2
-11 -8 10 21664 258.185 1
-11 8 9 301.295 115.917 1
-2 8 -9 7929.63 218.744 -2
-11 -8 9 7929.63 218.744 1
-11 8 8 7912.26 154.692 1
-3 8 -8 10548.6 281.166 -2
-11 -8 8 10548.6 281.166 1
11 -8 -7 10625.6 490.92 1
-4 -8 -7 10473.1 141.251 -2
-11 8 7 10473.1 141.251 1
-5 -8 -6 9238.59 147.675 -2
-11 8 6 9238.59 147.675 1
-6 8 -5 1037.76 148.859 -2
-11 -8 5 1037.76 148.859 1
-7 8 -4 4145.13 141.189 -2
-11 -8 4 4145.13 141.189 1
-8 -8 -3 2180.85 132.46 -2
-11 8 3 2180.85 132.46 1
-9 -8 -2 12172.8 186.134 -2
-11 8 2 12172.8 186.134 1
-10 -8 -1 17832.5 214.865 -2
-11 8 1 17832.5 214.865 1
-11 -8 0 19876.5 175.902 -2
-11 8 0 19876.5 175.902 1
-12 -8 1 30268.4 297 -2
-11 8 -1 30268.4 297 1
-13 -8 2 4974.75 215.714 -2
-11 8 -2 4974.75 215.714 1
-14 -8 3 3232.81 139.174 -2
-11 8 -3 3232.81 139.174 1
15 8 -4 412.027 139.486 -2
11 -8 4 412.027 139.486 1
-16 8 5 12635.4 160.268 -2
-11 -8 -5 12635.4 160.268 1
-11 -8 -6 3190.41 94.1117 1
-11 -8 -7 880.812 96.8493 1
11 -8 8 126.514 65.5575 1
-11 -9 18 49.274 59.3242 1
-11 -9 17 75.5701 78.7177 1
-5 9 17 685.365 163.48 -2
11 -9 -17 685.365 163.48 1
-11 9 16 9.87808 14.5431 1
-5 9 16 1975.6 229.018 -2
11 -9 -16 1975.6 229.018 1
-11 9 15 1247.79 109.16 1
-4 9 15 1792.3 256.689 -2
11 -9 -15 1792.3 256.689 1
-11 9 14 965.503 127.69 1
-3 9 14 1202.58 287.459 -2
11 -9 -14 1202.58 287.459 1
-11 9 13 832.892 103.584 1
-2 9 13 1581.43 316.077 -2
11 -9 -13 1581.43 316.077 1
-11 -9 12 276.778 85.1922 1
-1 9 12 2747.69 336.552 -2
11 -9 -12 2747.69 336.552 1
-11 9 11 188.462 118.897 1
0 9 11 60.7882 326.506 -2
11 -9 -11 60.7882 326.506 1
-11 9 10 9559.08 174.173 1
-1 9 -10 15070.7 244.347 -2
-11 -9 10 15070.7 244.347 1
-11 9 9 14793.3 197.141 1
-2 9 -9 15539.7 317.33 -2
-11 -9 9 15539.7 317.33 1
-11 -9 8 16020.4 272.012 1
-3 -9 -8 21912.9 258.315 -2
-11 9 8 21912.9 258.315 1
11 -9 -7 682.186 360.992 1
-4 9 -7 1020.83 127.928 -2
-11 -9 7 1020.83 127.928 1
-5 9 -6 6076.37 164.506 -2
-11 -9 6 6076.37 164.506 1
-6 9 -5 4109.36 141.507 -2
-11 -9 5 4109.36 141.507 1
-7 -9 -4 14984 184.674 -2
-11 9 4 14984 184.674 1
-8 -9 -3 8901.14 167.303 -2
-11 9 3 8901.14 167.303 1
-9 -9 -2 15481.3 162.774 -2
-11 9 2 15481.3 162.774 1
10 9 1 8884.99 142.574 -2
11 -9 -1 8884.99 142.574 1
-11 -9 0 774.606 92.0165 -2
-11 9 0 774.606 92.0165 1
-12 -9 1 5306.51 147.319 -2
-11 9 -1 5306.51 147.319 1
-13 -9 2 1928.31 125.214 -2
-11 9 -2 1928.31 125.214 1
-14 9 3 2324 173.325 -2
-11 -9 -3 2324 173.325 1
-15 9 4 205.523 148.316 -2
-11 -9 -4 205.523 148.316 1
-16 9 5 3096.81 136.71 -2
-11 -9 -5 3096.81 136.71 1
-11 -9 -6 145.076 126.957 1
-11 -9 -7 3081.51 77.4585 1
-11 10 16 -2.94763 9.70497 1
-5 10 16 4033.21 192.489 -2
11 -10 -16 4033.21 192.489 1
-11 -10 15 181.555 80.7648 1
-4 10 15 566.162 217.074 -2
11 -10 -15 566.162 217.074 1
-11 -10 14 1648.86 103.943 1
-3 10 14 4408.47 272.063 -2
11 -10 -14 4408.47 272.063 1
-11 10 13 2926.12 118.748 1
-2 10 13 2467.27 292.334 -2
11 -10 -13 2467.27 292.334 1
-11 10 12 593.851 113.415 1
-1 10 12 348.539 295.731 -2
11 -10 -12 348.539 295.731 1
-11 10 11 7109.02 153.038 1
0 10 11 6459.61 347.345 -2
11 -10 -11 6459.61 347.345 1
-11 -10 10 535.576 119.748 1
-1 10 -10 24357.9 334.276 -2
-11 -10 10 24357.9 334.276 1
-11 -10 9 7359.22 210.394 1
-2 -10 -9 8246.56 201.301 -2
-11 10 9 8246.56 201.301 1
-3 -10 -8 1291.73 157.08 -2
-11 10 8 1291.73 157.08 1
-4 10 -7 3449.06 156.957 -2
-11 -10 7 3449.06 156.957 1
5 10 6 10022.2 161.087 -2
11 -10 -6 10022.2 161.087 1
6 10 5 5618.38 135.234 -2
11 -10 -5 5618.38 135.234 1
-7 -10 -4 1365.4 132.939 -2
-11 10 4 1365.4 132.939 1
-8 -10 -3 10380.7 169.274 -2
-11 10 3 10380.7 169.274 1
-9 -10 -2 6278.35 137.457 -2
-11 10 2 6278.35 137.457 1
-10 -10 -1 3039.03 119.909 -2
-11 10 1 3039.03 119.909 1
11 10 0 336.892 97.0367 -2
11 -10 0 336.892 97.0367 1
-12 -10 1 6771.59 163.875 -2
-11 10 -1 6771.59 163.875 1
-13 -10 2 1148.16 111.872 -2
-11 10 -2 1148.16 111.872 1
-14 10 3 753.727 117.488 -2
-11 -10 -3 753.727 117.488 1
15 10 -4 370.085 60.4417 -2
11 -10 4 370.085 60.4417 1
11 -10 5 823.682 88.2496 1
-16 10 5 2221.37 83.3854 -2
-11 -10 -5 2221.37 83.3854 1
-11 -10 -6 721.373 47.0605 1
-11 -11 15 16.6884 28.172 1
-4 11 15 498.606 156.623 -2
11 -11 -15 498.606 156.623 1
-11 -11 14 7.44105 7.64513 1
-3 11 14 420.26 194.952 -2
11 -11 -14 420.26 194.952 1
-11 -11 13 19.421 12.2587 1
-2 11 13 1031.34 230.761 -2
11 -11 -13 1031.34 230.761 1
-11 11 12 109.954 69.4058 1
-1 11 12 4643.75 275.811 -2
11 -11 -12 4643.75 275.811 1
-11 -11 11 166.841 75.3394 1
-11 11 10 324.09 101.043 1
-11 11 9 1141.82 177.358 1
-2 11 -9 1437.8 128.893 -2
-11 -11 9 1437.8 128.893 1
-3 11 -8 24910.2 198.486 -2
-11 -11 8 24910.2 198.486 1
-4 11 -7 4371.13 145.825 -2
-11 -11 7 4371.13 145.825 1
5 11 6 3283.46 113.39 -2
11 -11 -6 3283.46 113.39 1
6 11 5 5829.94 123.702 -2
11 -11 -5 5829.94 123.702 1
7 11 4 4082.59 135.045 -2
11 -11 -4 4082.59 135.045 1
8 11 3 3155.83 116.693 -2
11 -11 -3 3155.83 116.693 1
-9 -11 -2 1853.96 115.305 -2
-11 11 2 1853.96 115.305 1
10 11 1 1395.37 80.7786 -2
11 -11 -1 1395.37 80.7786 1
-11 -11 0 370.361 94.3112 -2
-11 11 0 370.361 94.3112 1
-12 -11 1 454.576 109.364 -2
-11 11 -1 454.576 109.364 1
-13 11 2 207.049 98.6298 -2
-11 -11 -2 207.049 98.6298 1
-14 11 3 2451.06 76.9948 -2
-11 -11 -3 2451.06 76.9948 1
11 -11 4 636.02 50.6661 1
15 11 -4 978.107 127.561 -2
11 -11 4 978.107 127.561 1
-11 12 13 -53.2653 79.6485 1
-11 12 12 462.536 102.152 1
-11 12 11 1415.57 126.792 1
0 12 11 2261.39 216.469 -2
11 -12 -11 2261.39 216.469 1
-11 12 10 5.12968 10.0786 1
1 12 10 7757 261.846 -2
11 -12 -10 7757 261.846 1
2 12 9 25.0191 18.1638 -2
11 -12 -9 25.0191 18.1638 1
3 12 8 43.9862 42.3976 -2
11 -12 -8 43.9862 42.3976 1
-4 -12 -7 3324.23 101.697 -2
-11 12 7 3324.23 101.697 1
-5 -12 -6 13592.4 129.385 -2
-11 12 6 13592.4 129.385 1
6 12 5 2652.62 100.328 -2
11 -12 -5 2652.62 100.328 1
7 12 4 1354.27 96.6364 -2
11 -12 -4 1354.27 96.6364 1
8 12 3 143.182 29.703 -2
11 -12 -3 143.182 29.703 1
9 12 2 4339.71 109.192 -2
11 -12 -2 4339.71 109.192 1
10 12 1 3151.16 101.593 -2
11 -12 -1 3151.16 101.593 1
-11 -12 0 1053.13 86.1599 -2
-11 12 0 1053.13 86.1599 1
12 12 -1 930.45 90.0375 -2
11 -12 1 930.45 90.0375 1
13 12 -2 1015.18 74.2025 -2
11 -12 2 1015.18 74.2025 1
-11 13 11 268.402 71.3054 1
2 13 9 355.286 145.568 -2
11 -13 -9 355.286 145.568 1
-3 -13 -8 8856.79 131.365 -2
-11 13 8 8856.79 131.365 1
-4 -13 -7 366.054 104.034 -2
-11 13 7 366.054 104.034 1
-5 -13 -6 806.639 145.22 -2
-11 13 6 806.639 145.22 1
-6 -13 -5 3323.78 158.133 -2
-11 13 5 3323.78 158.133 1
-7 -13 -4 3310.82 158.753 -2
-11 13 4 3310.82 158.753 1
-8 -13 -3 3333.87 116.88 -2
-11 13 3 3333.87 116.88 1
-9 -13 -2 792.663 93.3633 -2
-11 13 2 792.663 93.3633 1
-10 13 -1 244.441 72.7263 -2
-11 -13 1 244.441 72.7263 1
-12 0 21 344.515 143.829 1
8 0 -21 -6.909 18.1501 -2
-12 0 21 -6.909 18.1501 1
7 0 -20 17368.8 212.364 -2
-12 0 20 17368.8 212.364 1
-12 0 19 17449.3 295.519 1
-12 0 18 13166.9 281.125 1
-12 0 17 1529.39 200.002 1
12 0 -16 1443.83 176.291 1
12 0 -15 9765.98 186.772 1
-12 0 14 5748.76 170.471 1
-12 0 13 9735.62 132.817 1
-12 0 12 10620.8 184.277 1
-12 0 11 25332.5 239.424 1
-12 0 10 540.769 85.7486 1
-12 0 9 1183.11 84.5067 1
-12 0 8 29175.5 231.886 1
-12 0 7 67286.1 291.447 1
-12 0 6 139.463 94.1487 1
-12 0 5 2559.73 134.233 1
-7 0 -5 2004.27 107.388 -2
-12 0 5 2004.27 107.388 1
-8 0 -4 18583.2 200.356 -2
-12 0 4 18583.2 200.356 1
-9 0 -3 5714.74 157.107 -2
-12 0 3 5714.74 157.107 1
-10 0 -2 8644.18 177.2 -2
-12 0 2 8644.18 177.2 1
-11 0 -1 12638 215.134 -2
-12 0 1 12638 215.134 1
-12 0 0 37348.5 409.503 -2
-12 0 0 37348.5 409.503 1
-13 0 1 4798.3 273.3 -2
-12 0 -1 4798.3 273.3 1
-14 0 2 8252.36 358.549 -2
-12 0 -2 8252.36 358.549 1
-15 0 3 2896.29 309.569 -2
-12 0 -3 2896.29 309.569 1
-16 0 4 3117.12 313.19 -2
-12 0 -4 3117.12 313.19 1
-17 0 5 1337.23 337.562 -2
-12 0 -5 1337.23 337.562 1
-12 0 -6 9947.5 335.412 1
-12 0 -7 1006.83 236.875 1
-12 0 -8 9872.85 296.401 1
-12 0 -9 2500.63 203.087 1
-12 0 -10 769.715 153.01 1
9 1 -22 5578.51 122.808 -2
-12 -1 22 5578.51 122.808 1
8 1 -21 1783.92 109.282 -2
-12 -1 21 1783.92 109.282 1
-12 -1 20 5685.21 212.754 1
7 -1 -20 5454.3 242.437 -2
-12 1 20 5454.3 242.437 1
-12 1 19 1751.97 190.022 1
6 1 -19 1024.09 222.105 -2
-12 -1 19 1024.09 222.105 1
-12 1 18 11515.3 190.637 1
-12 1 17 14660.7 208.411 1
12 1 -16 8630.43 193.897 1
-12 1 15 3831.03 92.657 1
-12 -1 14 300.288 82.8893 1
-12 -1 13 8886.71 104.034 1
-12 -1 12 5070.15 87.3886 1
-12 1 11 28378.5 146.182 1
-12 1 10 38532 160.154 1
-12 1 9 85283.1 258.477 1
-12 1 8 4878.03 79.6095 1
-12 1 7 233.404 59.8247 1
-12 -1 6 44196.5 185.383 1
-6 -1 -6 62151.4 364.474 -2
-12 1 6 62151.4 364.474 1
-7 -1 -5 32290.1 176.632 -2
-12 1 5 32290.1 176.632 1
-8 -1 -4 9549.16 124.023 -2
-12 1 4 9549.16 124.023 1
-9 -1 -3 8981.95 126.16 -2
-12 1 3 8981.95 126.16 1
-10 -1 -2 3802.08 99.9147 -2
-12 1 2 3802.08 99.9147 1
-11 -1 -1 1552.07 108.181 -2
-12 1 1 1552.07 108.181 1
-12 -1 0 23292.8 366.718 -2
-12 1 0 23292.8 366.718 1
-13 -1 1 12214.9 297.332 -2
-12 1 -1 12214.9 297.332 1
-14 -1 2 62290.6 683.363 -2
-12 1 -2 62290.6 683.363 1
-15 -1 3 556.633 283.464 -2
-12 1 -3 556.633 283.464 1
-16 -1 4 5378.01 325.459 -2
-12 1 -4 5378.01 325.459 1
-17 -1 5 16130.2 428.911 -2
-12 1 -5 16130.2 428.911 1
-12 1 -6 3214.22 272.917 1
-12 1 -7 5962.14 277.532 1
-12 1 -8 3542.41 239.872 1
-12 1 -9 496.194 180.129 1
-12 1 -10 28.3685 133.165 1
9 2 -22 35.3029 20.3994 -2
-12 -2 22 35.3029 20.3994 1
8 2 -21 429.583 102.405 -2
-12 -2 21 429.583 102.405 1
-12 -2 20 5345.51 208.673 1
7 -2 -20 5749.5 229.418 -2
-12 2 20 5749.5 229.418 1
-12 -2 19 10061.1 174.679 1
-12 -2 18 9700.26 140.918 1
-12 -2 17 99.2306 76.2363 1
-12 2 16 665.839 76.4358 1
-12 2 15 3146.62 86.3177 1
-12 -2 14 5213.39 89.6362 1
-12 2 13 787.656 69.9167 1
-12 -2 12 2895.22 75.4588 1
12 -2 -11 2167.37 64.7852 1
-12 2 10 456.074 57.5379 1
-12 2 9 6329.31 72.6099 1
-12 -2 8 29565.5 121.665 1
-12 -2 7 867.127 59.6809 1
-12 2 6 9575.17 112.638 1
-6 2 -6 23007.5 196.429 -2
-12 -2 6 23007.5 196.429 1
-7 -2 -5 9461.23 140.229 -2
-12 2 5 9461.23 140.229 1
-12 2 4 2389.88 125.353 1
-8 2 -4 3167.48 99.7388 -2
-12 -2 4 3167.48 99.7388 1
-9 -2 -3 18167.4 117.389 -2
-12 2 3 18167.4 117.389 1
-10 -2 -2 17876.3 126.09 -2
-12 2 2 17876.3 126.09 1
-11 -2 -1 35316.1 180.593 -2
-12 2 1 35316.1 180.593 1
-12 -2 0 4525.57 103.461 -2
-12 2 0 4525.57 103.461 1
-13 2 1 1977.83 138.304 -2
-12 -2 -1 1977.83 138.304 1
-14 -2 2 2054.86 145.943 -2
-12 2 -2 2054.86 145.943 1
15 2 -3 29881.9 245.687 -2
12 -2 3 29881.9 245.687 1
-16 2 4 23864.6 221.398 -2
-12 -2 -4 23864.6 221.398 1
-12 -2 -5 889.536 265.172 1
17 2 -5 8946.18 210.618 -2
12 -2 5 8946.18 210.618 1
-12 2 -6 1165.01 118.474 1
-12 2 -7 291.452 158.023 1
-12 -2 -8 1135.15 148.005 1
-12 2 -9 2604.08 134.71 1
-12 -2 -10 1142.4 95.2858 1
9 3 -22 518.287 61.564 -2
-12 -3 22 518.287 61.564 1
8 3 -21 681.78 95.0556 -2
-12 -3 21 681.78 95.0556 1
7 3 -20 673.561 138.392 -2
-12 -3 20 673.561 138.392 1
-12 -3 19 348.366 117.224 1
-12 -3 18 7809.04 116.517 1
-12 -3 17 181.131 89.1771 1
-12 -3 16 19373.2 159.6 1
-12 -3 15 6580.88 96.524 1
-12 3 14 391.107 70.0024 1
-12 -3 13 1768.42 67.9452 1
-12 -3 12 8909.5 88.3806 1
-12 -3 11 9900.43 89.3166 1
-12 -3 10 20286.3 118.662 1
-12 -3 9 123.112 55.2494 1
-12 -3 8 7963.76 77.2593 1
-12 -3 7 19109.4 124.775 1
-12 3 6 21334.5 185.325 1
-6 3 -6 32275.4 154.275 -2
-12 -3 6 32275.4 154.275 1
-12 3 5 2381.09 122.237 1
-7 3 -5 3897.7 89.8714 -2
-12 -3 5 3897.7 89.8714 1
-8 -3 -4 21886.5 158.766 -2
-12 3 4 21886.5 158.766 1
-9 -3 -3 1244.92 87.688 -2
-12 3 3 1244.92 87.688 1
-10 -3 -2 4136.79 109.869 -2
-12 3 2 4136.79 109.869 1
-11 -3 -1 17054.6 171.698 -2
-12 3 1 17054.6 171.698 1
-12 -3 0 29601.9 186.969 -2
-12 3 0 29601.9 186.969 1
-13 3 1 55611.4 308.665 -2
-12 -3 -1 55611.4 308.665 1
-14 3 2 16464.9 222.095 -2
-12 -3 -2 16464.9 222.095 1
-15 3 3 5212.23 169.855 -2
-12 -3 -3 5212.23 169.855 1
-12 -3 -4 1581.81 318.196 1
-16 3 4 659.531 166.27 -2
-12 -3 -4 659.531 166.27 1
-12 3 -5 10498.9 324.404 1
17 3 -5 12376.2 234.987 -2
12 -3 5 12376.2 234.987 1
-12 3 -6 6503.73 144.175 1
-12 3 -7 3689.69 123.514 1
-12 -3 -8 4553.76 157.096 1
-12 -3 -9 2122.49 119.875 1
-12 -3 -10 523.394 114.894 1
9 -4 -22 154.335 93.4464 -2
-12 4 22 154.335 93.4464 1
8 4 -21 197.681 31.4253 -2
-12 -4 21 197.681 31.4253 1
7 4 -20 930.018 120.363 -2
-12 -4 20 930.018 120.363 1
-12 -4 19 282.998 135.559 1
6 4 -19 1201.8 122.611 -2
-12 -4 19 1201.8 122.611 1
-12 -4 18 4951.26 104.43 1
-12 -4 17 3409.11 101.984 1
-12 -4 16 2140.95 98.9116 1
-12 -4 15 119.899 83.2853 1
-12 -4 14 21059.6 146.348 1
-12 -4 13 23022.1 135.575 1
-12 -4 12 5206.8 87.7873 1
-12 -4 11 3416.96 69.8623 1
-12 4 10 1621.19 57.2585 1
-12 -4 9 14046.2 98.7556 1
-12 -4 8 12460.1 87.9726 1
-12 4 7 353.715 53.8065 1
-5 -4 -7 3003.46 225.151 -2
-12 4 7 3003.46 225.151 1
-12 4 6 13101.4 229.905 1
-6 4 -6 21941.8 156.243 -2
-12 -4 6 21941.8 156.243 1
-7 -4 -5 9246.87 108.555 -2
-12 4 5 9246.87 108.555 1
-8 -4 -4 11794.1 113.162 -2
-12 4 4 11794.1 113.162 1
-9 -4 -3 5326.68 98.8557 -2
-12 4 3 5326.68 98.8557 1
-10 -4 -2 8346.93 120.927 -2
-12 4 2 8346.93 120.927 1
-11 -4 -1 45960.8 260.015 -2
-12 4 1 45960.8 260.015 1
-12 -4 0 7037.5 122.123 -2
-12 4 0 7037.5 122.123 1
-13 4 1 9231.38 192.843 -2
-12 -4 -1 9231.38 192.843 1
-14 -4 2 15885.6 222.234 -2
-12 4 -2 15885.6 222.234 1
-15 4 3 20241.2 219.702 -2
-12 -4 -3 20241.2 219.702 1
-16 4 4 17362 221.576 -2
-12 -4 -4 17362 221.576 1
-12 -4 -5 2435.49 259.138 1
17 4 -5 5712.51 207.976 -2
12 -4 5 5712.51 207.976 1
-12 4 -6 6627.38 141.307 1
12 -4 7 125.183 101.984 1
-12 4 -8 1154.26 117.275 1
-12 4 -9 936.368 89.2381 1
12 -4 10 196.259 63.7271 1
7 5 -20 29.5116 17.8199 -2
-12 -5 20 29.5116 17.8199 1
-12 -5 19 113.173 106.787 1
6 -5 -19 2190.98 159.861 -2
-12 5 19 2190.98 159.861 1
-12 -5 18 55.8461 76.6136 1
-12 -5 17 333.884 83.8007 1
-12 -5 16 16133 128.769 1
-12 -5 15 19922.4 140.619 1
-12 -5 14 1830.97 88.5568 1
-12 -5 13 2568.7 82.477 1
-12 5 12 256.799 62.0139 1
-12 -5 11 17237.3 106.995 1
-12 5 10 4724.01 74.8306 1
-12 -5 9 5470.28 71.0061 1
-3 5 -9 6947.97 212.955 -2
-12 -5 9 6947.97 212.955 1
-12 -5 8 19539 94.4537 1
-4 5 -8 26088.7 314.759 -2
-12 -5 8 26088.7 314.759 1
-12 -5 7 6138.52 101.05 1
-5 5 -7 6521.05 143.997 -2
-12 -5 7 6521.05 143.997 1
-6 -5 -6 11061.2 103.543 -2
-12 5 6 11061.2 103.543 1
-7 -5 -5 534.451 83.4064 -2
-12 5 5 534.451 83.4064 1
-8 -5 -4 12490.7 115.358 -2
-12 5 4 12490.7 115.358 1
9 5 3 10846.4 122.245 -2
12 -5 -3 10846.4 122.245 1
-10 -5 -2 7914.61 134.74 -2
-12 5 2 7914.61 134.74 1
-11 5 -1 460.423 123.459 -2
-12 -5 1 460.423 123.459 1
-12 5 0 2446.9 120.947 -2
-12 -5 0 2446.9 120.947 1
-13 -5 1 32756.6 258.803 -2
-12 5 -1 32756.6 258.803 1
-14 5 2 1490.87 131.358 -2
-12 -5 -2 1490.87 131.358 1
15 5 -3 14197.3 209.967 -2
12 -5 3 14197.3 209.967 1
-16 5 4 1123.17 153.834 -2
-12 -5 -4 1123.17 153.834 1
12 -5 5 354.563 182.012 1
-17 5 5 4809.39 197.141 -2
-12 -5 -5 4809.39 197.141 1
-12 5 -6 7731.9 132.112 1
12 -5 7 288.901 87.3358 1
-12 -5 -8 162.724 56.2394 1
-12 -5 -9 577.836 99.1771 1
8 -6 -21 228.205 97.293 -2
-12 6 21 228.205 97.293 1
-12 6 19 35.9116 37.3941 1
6 6 -19 932.785 162.942 -2
-12 -6 19 932.785 162.942 1
-12 -6 18 2502.3 132.595 1
-12 -6 17 28.1564 15.9244 1
-12 -6 16 179.982 83.3453 1
-12 6 15 2112.86 97.4111 1
-12 6 14 5508.55 102.011 1
-12 6 13 35449.1 159.815 1
-12 6 12 5420.33 99.422 1
-12 -6 11 95.5747 82.4311 1
1 6 11 307.831 291.712 -2
12 -6 -11 307.831 291.712 1
-12 -6 10 1136.33 88.7398 1
-2 6 -10 3800.18 171.144 -2
-12 -6 10 3800.18 171.144 1
-12 -6 9 36832.4 160.459 1
-3 6 -9 36635.9 291.821 -2
-12 -6 9 36635.9 291.821 1
-12 -6 8 4978.47 83.9113 1
-4 6 -8 6681.53 197.796 -2
-12 -6 8 6681.53 197.796 1
-12 -6 7 6026.34 112.588 1
-5 6 -7 15569.7 183.67 -2
-12 -6 7 15569.7 183.67 1
-6 -6 -6 11817.5 126.465 -2
-12 6 6 11817.5 126.465 1
-7 6 -5 18778.3 158.106 -2
-12 -6 5 18778.3 158.106 1
-8 -6 -4 21718.9 206.074 -2
-12 6 4 21718.9 206.074 1
-9 6 -3 4525.71 177.534 -2
-12 -6 3 4525.71 177.534 1
-10 6 -2 7553.47 220.443 -2
-12 -6 2 7553.47 220.443 1
-11 6 -1 28265.5 344.082 -2
-12 -6 1 28265.5 344.082 1
-12 -6 0 200.57 119.157 -2
-12 6 0 200.57 119.157 1
-13 -6 1 1369.18 154.435 -2
-12 6 -1 1369.18 154.435 1
-14 6 2 4966.72 175.305 -2
-12 -6 -2 4966.72 175.305 1
15 6 -3 9049.51 221.141 -2
12 -6 3 9049.51 221.141 1
-16 6 4 10941.9 216.964 -2
-12 -6 -4 10941.9 216.964 1
-17 6 5 1787.01 165.732 -2
-12 -6 -5 1787.01 165.732 1
12 -6 6 365.132 164.65 1
-12 -6 -7 477.171 77.4847 1
-12 -6 -8 112.363 114.548 1
12 -6 9 2134.96 89.5699 1
-12 7 20 1864.53 95.6227 1
6 7 -19 1292.22 154.112 -2
-12 -7 19 1292.22 154.112 1
-12 -7 18 -6.83705 30.8761 1
-12 -7 17 47.1772 39.5388 1
-4 7 17 130.561 199.424 -2
12 -7 -17 130.561 199.424 1
-12 -7 16 480.655 128.776 1
-4 7 16 1223.55 245.953 -2
12 -7 -16 1223.55 245.953 1
-12 7 15 3661.55 98.9246 1
-12 -7 14 1282.38 119.121 1
-2 7 14 10651.1 362.69 -2
12 -7 -14 10651.1 362.69 1
-12 7 13 140.644 103.562 1
-12 7 12 118.023 164.365 1
0 7 12 2379.29 317.87 -2
12 -7 -12 2379.29 317.87 1
-12 -7 11 6063.11 153.333 1
-1 7 -11 6104.49 186.74 -2
-12 -7 11 6104.49 186.74 1
-12 -7 10 2879.39 111.027 1
-2 7 -10 18064.8 242.206 -2
-12 -7 10 18064.8 242.206 1
-12 7 9 638.953 73.4408 1
-3 7 -9 15444.3 237.978 -2
-12 -7 9 15444.3 237.978 1
-12 -7 8 2217.85 80.591 1
-4 7 -8 3292.92 197.309 -2
-12 -7 8 3292.92 197.309 1
-12 7 7 3848.86 134.478 1
-5 7 -7 4609.91 118.726 -2
-12 -7 7 4609.91 118.726 1
-6 -7 -6 13894.7 145.96 -2
-12 7 6 13894.7 145.96 1
-7 -7 -5 838.284 140.194 -2
-12 7 5 838.284 140.194 1
-8 -7 -4 26487.9 200.724 -2
-12 7 4 26487.9 200.724 1
-9 7 -3 14631.9 244.909 -2
-12 -7 3 14631.9 244.909 1
-10 7 -2 5488.28 209.852 -2
-12 -7 2 5488.28 209.852 1
-11 -7 -1 2467.16 196.593 -2
-12 7 1 2467.16 196.593 1
-12 -7 0 4884.03 163.601 -2
-12 7 0 4884.03 163.601 1
-13 -7 1 16055.9 281.105 -2
-12 7 -1 16055.9 281.105 1
-14 -7 2 8812.79 234.125 -2
-12 7 -2 8812.79 234.125 1
15 7 -3 1120.99 251.898 -2
12 -7 3 1120.99 251.898 1
-16 7 4 697.791 139.177 -2
-12 -7 -4 697.791 139.177 1
-12 -7 -5 1498.17 185.36 1
-17 7 5 13251.3 192.153 -2
-12 -7 -5 13251.3 192.153 1
-12 -7 -6 2707.51 91.5363 1
-12 -7 -7 1628.4 95.2121 1
-12 -7 -8 315.419 89.8624 1
-12 8 19 -117.708 76.7753 1
-12 -8 18 177.454 80.8978 1
-12 -8 17 1253.05 106.203 1
-12 -8 16 717.008 117.078 1
-12 8 15 4285.86 103.266 1
12 -8 -14 2600.81 136.283 1
12 -8 -13 557.46 135.045 1
-12 -8 12 3271.81 112.327 1
0 8 12 5887.48 363.444 -2
12 -8 -12 5887.48 363.444 1
-12 -8 11 1607.23 96.9534 1
-1 8 -11 5861.38 235.324 -2
-12 -8 11 5861.38 235.324 1
-12 -8 10 801.66 99.3199 1
-2 8 -10 2465.18 191.842 -2
-12 -8 10 2465.18 191.842 1
-12 8 9 6257.29 149.712 1
-3 8 -9 6282.24 214.997 -2
-12 -8 9 6282.24 214.997 1
-12 8 8 15944.8 192.11 1
-4 8 -8 22314.6 277.49 -2
-12 -8 8 22314.6 277.49 1
12 -8 -7 11187.1 490.481 1
-5 -8 -7 11193.6 174.7 -2
-12 8 7 11193.6 174.7 1
-6 -8 -6 4404.84 143.701 -2
-12 8 6 4404.84 143.701 1
-7 -8 -5 1371.17 137.437 -2
-12 8 5 1371.17 137.437 1
-8 8 -4 7447.59 190.674 -2
-12 -8 4 7447.59 190.674 1
-9 8 -3 365.017 251.593 -2
-12 -8 3 365.017 251.593 1
-10 -8 -2 15073.9 231.823 -2
-12 8 2 15073.9 231.823 1
-11 -8 -1 28566 283.823 -2
-12 8 1 28566 283.823 1
-12 -8 0 10528.7 143.216 -2
-12 8 0 10528.7 143.216 1
13 8 -1 4518.79 171.878 -2
12 -8 1 4518.79 171.878 1
-14 -8 2 846.039 145.497 -2
-12 8 -2 846.039 145.497 1
-15 8 3 16630.8 194.006 -2
-12 -8 -3 16630.8 194.006 1
-16 8 4 4520.29 140.391 -2
-12 -8 -4 4520.29 140.391 1
-12 -8 -5 3202.62 122.26 1
-17 8 5 3117.37 185.886 -2
-12 -8 -5 3117.37 185.886 1
-12 -8 -6 2528.6 72.7908 1
-12 -8 -7 759.455 67.1073 1
-12 -9 18 5.25798 96.0915 1
-12 9 17 1813.73 81.5606 1
-4 9 17 3422.05 159.878 -2
12 -9 -17 3422.05 159.878 1
-12 9 16 5.67756 8.77473 1
-4 9 16 282.45 205.124 -2
12 -9 -16 282.45 205.124 1
-12 9 15 207.582 37.5706 1
-12 9 14 302.285 81.198 1
-2 9 14 2036.3 280.244 -2
12 -9 -14 2036.3 280.244 1
-12 9 13 338.638 85.5358 1
-1 9 13 712.686 296.179 -2
12 -9 -13 712.686 296.179 1
-12 9 12 917.984 91.7025 1
0 9 12 3217.97 328.521 -2
12 -9 -12 3217.97 328.521 1
-12 9 11 857.787 110.179 1
-1 9 -11 1782.62 218.024 -2
-12 -9 11 1782.62 218.024 1
-12 9 10 9147.55 170.334 1
-2 9 -10 17796.7 251.832 -2
-12 -9 10 17796.7 251.832 1
-12 9 9 224.324 125.765 1
-3 9 -9 1960.15 250.413 -2
-12 -9 9 1960.15 250.413 1
-12 9 8 405.456 200.199 1
-4 9 -8 4373.89 273.99 -2
-12 -9 8 4373.89 273.99 1
-5 -9 -7 4187.38 173.334 -2
-12 9 7 4187.38 173.334 1
-6 9 -6 3686.58 138.39 -2
-12 -9 6 3686.58 138.39 1
-7 9 -5 12101.4 169.779 -2
-12 -9 5 12101.4 169.779 1
-8 9 -4 8644.84 164.79 -2
-12 -9 4 8644.84 164.79 1
-9 -9 -3 12280.8 177.395 -2
-12 9 3 12280.8 177.395 1
-10 -9 -2 6702.37 144.403 -2
-12 9 2 6702.37 144.403 1
-11 -9 -1 4979.58 153.502 -2
-12 9 1 4979.58 153.502 1
-12 -9 0 1327.97 105.714 -2
-12 9 0 1327.97 105.714 1
-13 -9 1 3953.02 152.814 -2
-12 9 -1 3953.02 152.814 1
-14 9 2 11159.4 305.133 -2
-12 -9 -2 11159.4 305.133 1
-15 9 3 1542.98 154.101 -2
-12 -9 -3 1542.98 154.101 1
-16 9 4 428.401 127.173 -2
-12 -9 -4 428.401 127.173 1
-17 9 5 6365.89 116.287 -2
-12 -9 -5 6365.89 116.287 1
12 -9 6 291.063 51.4278 1
12 -10 -16 53.9926 114.951 1
-12 -10 15 31.1114 15.4 1
-12 10 14 1406.72 84.277 1
-12 -10 13 451.458 97.7568 1
-1 10 13 1501.88 271.696 -2
12 -10 -13 1501.88 271.696 1
-12 -10 12 8425.88 146.18 1
0 10 12 12584 350.073 -2
12 -10 -12 12584 350.073 1
-12 -10 11 537.547 113.867 1
1 10 11 593.743 294.363 -2
12 -10 -11 593.743 294.363 1
-12 10 10 -16.6249 174.031 1
-2 10 -10 1270.57 223.646 -2
-12 -10 10 1270.57 223.646 1
-12 10 9 460.796 121.752 1
-3 10 -9 957.987 235.959 -2
-12 -10 9 957.987 235.959 1
-12 10 8 307.293 121.719 1
-4 10 -8 526.995 189.207 -2
-12 -10 8 526.995 189.207 1
-5 10 -7 7464.04 168.613 -2
-12 -10 7 7464.04 168.613 1
-6 10 -6 1823.77 150.284 -2
-12 -10 6 1823.77 150.284 1
7 10 5 5853.83 146.116 -2
12 -10 -5 5853.83 146.116 1
-8 -10 -4 3537.09 137.007 -2
-12 10 4 3537.09 137.007 1
-9 -10 -3 12303.7 168.562 -2
-12 10 3 12303.7 168.562 1
-10 -10 -2 1209.88 111.211 -2
-12 10 2 1209.88 111.211 1
-11 -10 -1 6183.26 127.519 -2
-12 10 1 6183.26 127.519 1
-12 -10 0 3533.43 92.001 -2
-12 10 0 3533.43 92.001 1
13 10 -1 817.39 120.798 -2
12 -10 1 817.39 120.798 1
-14 10 2 1392.81 137.83 -2
-12 -10 -2 1392.81 137.83 1
15 10 -3 76.524 14.9745 -2
12 -10 3 76.524 14.9745 1
16 10 -4 41.737 11.8254 -2
12 -10 4 41.737 11.8254 1
-12 -10 -5 2735.47 71.9614 1
12 -11 -15 375.527 104.103 1
-12 11 14 11.6333 8.83276 1
-12 11 13 79.7873 23.3184 1
-12 11 12 -98.4477 70.3737 1
-12 11 11 319.961 88.7509 1
-12 11 10 939.625 100.405 1
-12 11 9 3139.35 182.888 1
-3 11 -9 5984.94 137.67 -2
-12 -11 9 5984.94 137.67 1
-4 11 -8 4976.26 139.12 -2
-12 -11 8 4976.26 139.12 1
5 11 7 3007.29 134.595 -2
12 -11 -7 3007.29 134.595 1
-6 -11 -6 7050.72 129.771 -2
-12 11 6 7050.72 129.771 1
7 11 5 5784.46 115.567 -2
12 -11 -5 5784.46 115.567 1
8 11 4 277.102 109.755 -2
12 -11 -4 277.102 109.755 1
9 11 3 528.68 96.2054 -2
12 -11 -3 528.68 96.2054 1
-10 -11 -2 2289.55 106.376 -2
-12 11 2 2289.55 106.376 1
-11 -11 -1 485.279 111.003 -2
-12 11 1 485.279 111.003 1
-12 -11 0 3539.52 96.8895 -2
-12 11 0 3539.52 96.8895 1
-13 11 1 5163.91 141.799 -2
-12 -11 -1 5163.91 141.799 1
-14 11 2 359.224 68.2403 -2
-12 -11 -2 359.224 68.2403 1
15 11 -3 852.063 117.28 -2
12 -11 3 852.063 117.28 1
-12 12 13 80.7336 63.2482 1
-12 12 12 309.332 89.6005 1
-12 12 11 6.10917 7.68477 1
-12 12 10 14.3882 11.6606 1
2 12 10 2849.78 212.036 -2
12 -12 -10 2849.78 212.036 1
12 -12 -9 16.711 14.7968 1
3 12 9 1483.76 210.92 -2
12 -12 -9 1483.76 210.92 1
4 12 8 1123.45 111.437 -2
12 -12 -8 1123.45 111.437 1
-5 -12 -7 1712.41 89.4007 -2
-12 12 7 1712.41 89.4007 1
6 12 6 1771.49 89.4592 -2
12 -12 -6 1771.49 89.4592 1
-7 -12 -5 1752.72 98.6578 -2
-12 12 5 1752.72 98.6578 1
8 12 4 2991.31 87.1275 -2
12 -12 -4 2991.31 87.1275 1
9 12 3 2253.46 89.8186 -2
12 -12 -3 2253.46 89.8186 1
10 12 2 1630.5 84.9983 -2
12 -12 -2 1630.5 84.9983 1
11 12 1 1070.14 76.8701 -2
12 -12 -1 1070.14 76.8701 1
12 12 0 553.065 78.6089 -2
12 -12 0 553.065 78.6089 1
-13 12 1 114.907 67.7614 -2
-12 -12 -1 114.907 67.7614 1
-12 13 10 218.658 62.742 1
-12 13 8 90.0944 84.434 1
-5 -13 -7 1595.9 125.753 -2
-12 13 7 1595.9 125.753 1
-6 -13 -6 1090.93 120.929 -2
-12 13 6 1090.93 120.929 1
-7 -13 -5 2296.64 125.423 -2
-12 13 5 2296.64 125.423 1
-8 -13 -4 3528.07 129.645 -2
-12 13 4 3528.07 129.645 1
-9 -13 -3 418.383 101.768 -2
-12 13 3 418.383 101.768 1
-13 0 21 -258.319 139.277 1
7 0 -21 -14.9882 19.2829 -2
-13 0 21 -14.9882 19.2829 1
-13 0 20 463.004 163.176 1
6 0 -20 20832.2 301.869 -2
-13 0 20 20832.2 301.869 1
-13 0 19 -46.8143 125.716 1
-13 0 18 -185.081 132.047 1
-13 0 17 -90.172 134.886 1
13 0 -16 7.56976 165.357 1
-13 0 15 153.414 140.384 1
-13 0 14 203.399 139.205 1
-13 0 13 -3.00816 105.81 1
-13 0 12 15.1804 101.737 1
-13 0 11 104.975 99.5652 1
-13 0 10 82.3317 90.1865 1
-13 0 9 173.927 89.0764 1
-13 0 8 -117.903 106.212 1
-13 0 7 77.0653 95.0467 1
-13 0 6 0.02827 80.6217 1
-7 0 -6 -3.03067 408.712 -2
-13 0 6 -3.03067 408.712 1
-8 0 -5 17460.4 205.832 -2
-13 0 5 17460.4 205.832 1
-9 0 -4 385.606 133.862 -2
-13 0 4 385.606 133.862 1
-10 0 -3 2276.7 140.608 -2
-13 0 3 2276.7 140.608 1
11 0 2 484.528 132.413 -2
13 0 -2 484.528 132.413 1
-12 0 -1 4766.04 273.117 -2
-13 0 1 4766.04 273.117 1
-13 0 0 147.591 217.236 -2
-13 0 0 147.591 217.236 1
-14 0 1 9843.26 399.408 -2
-13 0 -1 9843.26 399.408 1
-15 0 2 -61.0812 567.077 -2
-13 0 -2 -61.0812 567.077 1
-16 0 3 705.204 299.462 -2
-13 0 -3 705.204 299.462 1
-17 0 4 -57.1939 324.879 -2
-13 0 -4 -57.1939 324.879 1
-18 0 5 10837.8 394.061 -2
-13 0 -5 10837.8 394.061 1
-13 0 -6 -317.108 230.157 1
-13 0 -7 -192.35 212.395 1
-13 0 -8 -274.175 170.177 1
-13 0 -9 555.787 136.463 1
8 1 -22 1367.57 103.224 -2
-13 -1 22 1367.57 103.224 1
7 1 -21 143.044 100.341 -2
-13 -1 21 143.044 100.341 1
-13 -1 20 1347.81 98.8871 1
6 1 -20 20.4945 22.0326 -2
-13 -1 20 20.4945 22.0326 1
-13 1 19 -48.7083 97.8331 1
-13 -1 18 466.134 132.21 1
-13 1 17 1088.01 138.672 1
13 1 -16 1703.22 136.705 1
-13 -1 15 306.575 96.5205 1
-13 1 14 4418.69 96.179 1
-13 1 13 2447.59 86.4335 1
-13 1 12 2206.99 87.28 1
-13 1 11 1159.71 88.2791 1
-13 1 10 2866.58 90.443 1
-13 1 9 2890.96 81.234 1
-13 1 8 3398.86 81.8252 1
-13 1 7 635.205 66.7751 1
-13 1 6 4569.42 126.028 1
-7 -1 -6 17062.1 243.912 -2
-13 1 6 17062.1 243.912 1
-8 -1 -5 7952.38 109.166 -2
-13 1 5 7952.38 109.166 1
-9 -1 -4 784.96 89.7653 -2
-13 1 4 784.96 89.7653 1
-10 -1 -3 589.99 88.7099 -2
-13 1 3 589.99 88.7099 1
-11 -1 -2 5910.91 136.916 -2
-13 1 2 5910.91 136.916 1
-12 -1 -1 12516.6 296.589 -2
-13 1 1 12516.6 296.589 1
-13 -1 0 3056.68 232.283 -2
-13 1 0 3056.68 232.283 1
-14 -1 1 15214 436.033 -2
-13 1 -1 15214 436.033 1
-15 -1 2 5630.38 334.895 -2
-13 1 -2 5630.38 334.895 1
-16 -1 3 14834.2 402.726 -2
-13 1 -3 14834.2 402.726 1
-17 -1 4 150.093 344.411 -2
-13 1 -4 150.093 344.411 1
-13 1 -5 1582.87 248.579 1
-13 1 -6 440.681 224.801 1
-13 1 -7 -301.684 195.552 1
-13 1 -8 -201.971 166.209 1
-13 1 -9 951.009 139.112 1
8 2 -22 719.665 35.2324 -2
-13 -2 22 719.665 35.2324 1
-13 -2 21 -4.3152 90.1888 1
7 -2 -21 205.379 170.158 -2
-13 2 21 205.379 170.158 1
6 2 -20 2810.82 129.928 -2
-13 -2 20 2810.82 129.928 1
-13 -2 19 2906.01 134.768 1
-13 -2 18 3310.84 111.935 1
-13 -2 17 1076.43 86.1255 1
-13 -2 16 647.324 85.7693 1
-13 2 15 162.758 74.2601 1
-13 -2 14 148.5 73.3565 1
-13 -2 13 216.515 71.4105 1
-13 -2 12 8930.73 100.93 1
-13 -2 11 493.328 60.1472 1
-13 -2 10 2914.47 76.6033 1
-13 2 9 431.258 64.3714 1
-13 -2 8 7189.14 89.8063 1
-13 -2 7 164.266 62.9526 1
-13 -2 6 6025.71 120.277 1
-7 -2 -6 4541.09 201.665 -2
-13 2 6 4541.09 201.665 1
-8 -2 -5 12836.8 107.331 -2
-13 2 5 12836.8 107.331 1
-9 -2 -4 20190.3 121.982 -2
-13 2 4 20190.3 121.982 1
-10 -2 -3 17759 122.67 -2
-13 2 3 17759 122.67 1
-11 -2 -2 26689.1 159.008 -2
-13 2 2 26689.1 159.008 1
-12 2 -1 2398.83 124.718 -2
-13 -2 1 2398.83 124.718 1
-13 2 0 6212.89 128.188 -2
-13 -2 0 6212.89 128.188 1
-14 2 1 28688.1 272.784 -2
-13 -2 -1 28688.1 272.784 1
-15 2 2 8318.25 182.122 -2
-13 -2 -2 8318.25 182.122 1
-13 -2 -3 2044.11 496.264 1
16 2 -3 7914.29 190.359 -2
13 -2 3 7914.29 190.359 1
17 2 -4 619.083 151.034 -2
13 -2 4 619.083 151.034 1
13 -2 5 779.776 128.09 1
-18 -2 5 8516.99 360.036 -2
-13 2 -5 8516.99 360.036 1
-13 -2 -6 701.549 160.612 1
-13 -2 -7 1197.41 143.845 1
-13 -2 -8 1339.88 117.388 1
-13 -2 -9 273.948 85.1346 1
8 -3 -22 350.584 67.1461 -2
-13 3 22 350.584 67.1461 1
7 3 -21 210.036 89.1197 -2
-13 -3 21 210.036 89.1197 1
-13 3 20 344.777 86.8449 1
-13 -3 19 502.549 117.939 1
-13 -3 18 210.983 90.36 1
-13 -3 17 -18.9694 86.7768 1
-13 -3 16 103.65 80.4553 1
-13 -3 15 67.2914 77.2104 1
-13 3 14 12723.9 113.152 1
-13 -3 13 139.675 64.8215 1
13 -3 -12 5812.71 84.4912 1
-13 -3 11 4416.97 78.679 1
-13 -3 10 192.263 60.1802 1
-13 -3 9 299.094 64.4869 1
-13 3 8 825.163 58.3609 1
-13 3 7 1012.4 62.9142 1
-6 3 -7 2032.49 297.83 -2
-13 -3 7 2032.49 297.83 1
-13 3 6 4664.71 122.148 1
-7 -3 -6 4975.03 141.21 -2
-13 3 6 4975.03 141.21 1
-8 -3 -5 7132.34 105.596 -2
-13 3 5 7132.34 105.596 1
-9 -3 -4 11349.8 124.617 -2
-13 3 4 11349.8 124.617 1
-10 3 -3 18791.3 157.095 -2
-13 -3 3 18791.3 157.095 1
-11 -3 -2 5375.01 114.44 -2
-13 3 2 5375.01 114.44 1
-12 -3 -1 54122.4 282.517 -2
-13 3 1 54122.4 282.517 1
-13 -3 0 866.325 104.426 -2
-13 3 0 866.325 104.426 1
-14 3 1 10624.3 200.449 -2
-13 -3 -1 10624.3 200.449 1
-15 3 2 2117.96 156.719 -2
-13 -3 -2 2117.96 156.719 1
-16 3 3 20654.8 239.051 -2
-13 -3 -3 20654.8 239.051 1
17 3 -4 4938.83 173.305 -2
13 -3 4 4938.83 173.305 1
13 -3 5 1240.15 115.707 1
13 -3 6 2110.35 108.877 1
-13 -3 -7 468.668 124.651 1
-13 3 -8 1532.58 109.309 1
7 4 -21 163.318 22.559 -2
-13 -4 21 163.318 22.559 1
-13 4 20 869.738 152.231 1
6 4 -20 1724.41 118.137 -2
-13 -4 20 1724.41 118.137 1
-13 -4 19 234.331 102.102 1
-13 -4 18 1897.03 80.66 1
-13 -4 17 2557.06 104.198 1
-13 -4 16 932.374 100.1 1
-13 -4 15 2907.09 110.945 1
-13 4 14 3922.85 88.2382 1
-13 -4 13 3735.24 76.9531 1
-13 -4 12 644.062 65.8315 1
-13 -4 11 344.528 72.1417 1
-13 -4 10 468.468 58.6863 1
-13 -4 9 366.752 54.4593 1
-13 -4 8 5079.4 74.7661 1
-13 -4 7 819.006 71.9096 1
-13 4 6 2222.15 119.354 1
-7 4 -6 5147.96 143.467 -2
-13 -4 6 5147.96 143.467 1
-8 -4 -5 3673.16 98.906 -2
-13 4 5 3673.16 98.906 1
-9 -4 -4 877.921 94.8719 -2
-13 4 4 877.921 94.8719 1
-10 -4 -3 53352.9 215.828 -2
-13 4 3 53352.9 215.828 1
-11 -4 -2 2065.16 114.06 -2
-13 4 2 2065.16 114.06 1
-12 -4 -1 9721.96 156.061 -2
-13 4 1 9721.96 156.061 1
-13 -4 0 337.748 97.433 -2
-13 4 0 337.748 97.433 1
-14 4 1 37540.1 306.381 -2
-13 -4 -1 37540.1 306.381 1
15 4 -2 5382.57 178.255 -2
13 -4 2 5382.57 178.255 1
-16 -4 3 8471.94 187.1 -2
-13 4 -3 8471.94 187.1 1
-17 4 4 5651.96 166.454 -2
-13 -4 -4 5651.96 166.454 1
-13 4 -5 1983.97 112.814 1
-13 4 -6 3608.82 109.135 1
-13 -4 -7 2659.81 120.104 1
-13 -4 -8 279.984 80.0847 1
-13 -4 -9 488.766 71.4925 1
6 5 -20 135.824 22.2244 -2
-13 -5 20 135.824 22.2244 1
-13 -5 19 49.7798 20.6044 1
-13 -5 18 2504.91 90.5689 1
-13 -5 17 890.564 89.8028 1
-13 -5 16 529.016 82.3921 1
13 -5 -15 3398.81 96.5026 1
-13 -5 14 1161.44 90.0505 1
-13 -5 13 2412.4 80.2118 1
-13 -5 12 10226.9 93.7079 1
-13 -5 11 -6.02173 54.1591 1
13 -5 -10 1689.53 59.7182 1
-13 -5 9 629.327 57.3839 1
-13 -5 8 4954.91 82.2478 1
-13 5 7 22.6784 73.9256 1
-6 5 -7 955.74 264.935 -2
-13 -5 7 955.74 264.935 1
-7 5 -6 3272.03 89.7142 -2
-13 -5 6 3272.03 89.7142 1
-8 5 -5 19879.3 137.161 -2
-13 -5 5 19879.3 137.161 1
-9 5 -4 11920 122.815 -2
-13 -5 4 11920 122.815 1
-10 -5 -3 776.932 103.416 -2
-13 5 3 776.932 103.416 1
-11 -5 -2 721.808 107.02 -2
-13 5 2 721.808 107.02 1
-12 -5 -1 31031.8 253.186 -2
-13 5 1 31031.8 253.186 1
-13 5 0 364.274 116.383 -2
-13 -5 0 364.274 116.383 1
-14 5 1 735.833 149.699 -2
-13 -5 -1 735.833 149.699 1
-15 5 2 6404.25 180.612 -2
-13 -5 -2 6404.25 180.612 1
16 5 -3 13020 199.443 -2
13 -5 3 13020 199.443 1
-17 -5 4 14655.5 184.295 -2
-13 5 -4 14655.5 184.295 1
13 -5 5 623.727 97.8524 1
13 -5 6 461.085 83.5399 1
-13 -5 -7 0.73395 20.0321 1
-13 -5 -8 94.8904 100.974 1
7 -6 -21 463.654 86.8255 -2
-13 6 21 463.654 86.8255 1
-13 6 20 1001.56 113.868 1
-13 -6 19 650.711 94.7611 1
-13 -6 18 3868.8 170.501 1
-13 -6 17 1002.58 157.463 1
-13 -6 16 18.0762 17.9167 1
-13 -6 15 3651.44 109.462 1
-13 -6 14 111.932 73.6941 1
-13 -6 13 3792.61 82.1252 1
-13 6 12 546.058 65.3005 1
-13 6 11 1604.1 71.6017 1
-13 -6 10 5441.84 86.4136 1
-13 -6 9 41.7703 68.0954 1
-4 6 -9 5822.38 245.789 -2
-13 -6 9 5822.38 245.789 1
-13 -6 8 327.004 73.5987 1
5 6 8 216.434 299.998 -2
13 -6 -8 216.434 299.998 1
-13 -6 7 2039.77 109.058 1
-6 6 -7 7466.53 181.652 -2
-13 -6 7 7466.53 181.652 1
-7 6 -6 24062.2 153.025 -2
-13 -6 6 24062.2 153.025 1
-8 6 -5 6517.96 135.667 -2
-13 -6 5 6517.96 135.667 1
-9 -6 -4 5904.12 140.564 -2
-13 6 4 5904.12 140.564 1
-10 -6 -3 41268.7 330.725 -2
-13 6 3 41268.7 330.725 1
-11 -6 -2 1686.15 148.276 -2
-13 6 2 1686.15 148.276 1
-12 6 -1 443.897 162.889 -2
-13 -6 1 443.897 162.889 1
13 6 0 1547.99 160.131 -2
13 -6 0 1547.99 160.131 1
-14 -6 1 14163.6 224.723 -2
-13 6 -1 14163.6 224.723 1
-15 6 2 8222 223.182 -2
-13 -6 -2 8222 223.182 1
16 6 -3 2137 176.126 -2
13 -6 3 2137 176.126 1
17 6 -4 133.529 92.9637 -2
13 -6 4 133.529 92.9637 1
13 -6 5 249.004 149.309 1
-13 -6 -6 624.403 76.6486 1
-13 -6 -7 1688.14 124.917 1
-13 -6 -8 93.6318 68.8207 1
-13 7 20 2682.79 93.3029 1
-13 7 19 795.991 117.029 1
-13 -7 18 1501.18 102.332 1
-13 -7 17 625.511 104.193 1
-13 -7 16 383.45 116.349 1
-13 -7 15 116.382 124.524 1
-13 7 14 174.716 94.6297 1
-13 7 13 450.453 104.855 1
-13 7 12 1195.2 111.626 1
-13 7 11 510.851 65.0791 1
-13 -7 10 2963 76.5534 1
-13 7 9 10826.4 101.479 1
-13 7 8 13515.1 141.47 1
-5 7 -8 17885 263.837 -2
-13 -7 8 17885 263.837 1
-13 7 7 499.24 185.56 1
-6 7 -7 1128.86 114.865 -2
-13 -7 7 1128.86 114.865 1
-7 -7 -6 2937.54 152.31 -2
-13 7 6 2937.54 152.31 1
-8 -7 -5 6412.83 142.045 -2
-13 7 5 6412.83 142.045 1
-9 -7 -4 2979.92 137.601 -2
-13 7 4 2979.92 137.601 1
-10 7 -3 1387.6 179.248 -2
-13 -7 3 1387.6 179.248 1
-11 7 -2 16605.1 273.406 -2
-13 -7 2 16605.1 273.406 1
-12 7 -1 14745 272.297 -2
-13 -7 1 14745 272.297 1
-13 -7 0 7310.21 152.55 -2
-13 7 0 7310.21 152.55 1
-14 7 1 3466.25 165.695 -2
-13 -7 -1 3466.25 165.695 1
15 7 -2 1488.24 242.936 -2
13 -7 2 1488.24 242.936 1
-16 7 3 11892.6 176.187 -2
-13 -7 -3 11892.6 176.187 1
-17 7 4 2426.8 129.103 -2
-13 -7 -4 2426.8 129.103 1
-13 -7 -5 784.011 104.182 1
-18 7 5 5220.11 193.768 -2
-13 -7 -5 5220.11 193.768 1
-13 -7 -6 937.222 63.3896 1
-13 -7 -7 134.577 85.2258 1
-13 8 19 704.256 72.0452 1
-13 -8 18 4045.83 94.6208 1
-13 -8 17 128.426 73.886 1
-13 -8 16 45.6191 84.2623 1
-13 8 15 17.6539 14.5989 1
-13 8 14 749.936 95.1173 1
-13 8 13 1703.27 104.724 1
-13 8 12 512.602 89.0052 1
-13 -8 11 2578.14 85.9632 1
-13 -8 10 14539.8 140.072 1
-3 8 -10 33121.6 372.374 -2
-13 -8 10 33121.6 372.374 1
-13 8 9 6581.05 233.341 1
-4 8 -9 10701.5 233.26 -2
-13 -8 9 10701.5 233.26 1
-13 8 8 2587.14 210.409 1
-5 8 -8 4999.25 216.085 -2
-13 -8 8 4999.25 216.085 1
-13 8 7 223.456 195.351 1
-6 8 -7 756.678 170.596 -2
-13 -8 7 756.678 170.596 1
-7 -8 -6 13734.6 190.193 -2
-13 8 6 13734.6 190.193 1
-8 -8 -5 7118.82 157.822 -2
-13 8 5 7118.82 157.822 1
-9 8 -4 5060.54 183.977 -2
-13 -8 4 5060.54 183.977 1
-10 8 -3 738.431 180.931 -2
-13 -8 3 738.431 180.931 1
-11 -8 -2 4826.49 172.069 -2
-13 8 2 4826.49 172.069 1
-12 -8 -1 4468.32 149.465 -2
-13 8 1 4468.32 149.465 1
-13 -8 0 434.153 100.878 -2
-13 8 0 434.153 100.878 1
-14 -8 1 6933.27 150.813 -2
-13 8 -1 6933.27 150.813 1
-15 8 2 3844.94 180.854 -2
-13 -8 -2 3844.94 180.854 1
-16 8 3 1539.94 124.719 -2
-13 -8 -3 1539.94 124.719 1
-17 8 4 1671.06 108.643 -2
-13 -8 -4 1671.06 108.643 1
-13 -8 -5 1054.27 88.4372 1
-18 8 5 1658.23 132.079 -2
-13 -8 -5 1658.23 132.079 1
-13 -8 -6 199.047 92.5787 1
-13 9 17 215.17 74.0828 1
-13 9 16 287.911 78.4931 1
-13 9 15 -8.25304 12.81 1
-13 9 14 3089.3 80.0909 1
-13 9 13 8026.26 102.144 1
-13 9 12 610.875 102.736 1
-13 -9 11 4864.92 105.154 1
-13 9 10 -20.4086 141.104 1
-3 9 -10 2043.26 236.11 -2
-13 -9 10 2043.26 236.11 1
-13 9 9 646.353 192.384 1
-4 9 -9 3644.83 262.475 -2
-13 -9 9 3644.83 262.475 1
-13 9 8 18947.9 212.786 1
-5 9 -8 32999.8 399.082 -2
-13 -9 8 32999.8 399.082 1
13 -9 -7 3925 203.542 1
-6 -9 -7 4651.14 171.816 -2
-13 9 7 4651.14 171.816 1
-7 -9 -6 3248.26 123.27 -2
-13 9 6 3248.26 123.27 1
-8 9 -5 628.413 131.569 -2
-13 -9 5 628.413 131.569 1
-9 9 -4 2472.18 166.934 -2
-13 -9 4 2472.18 166.934 1
-10 -9 -3 3880.89 165.406 -2
-13 9 3 3880.89 165.406 1
-11 -9 -2 1871.37 136.253 -2
-13 9 2 1871.37 136.253 1
-12 -9 -1 3918.1 140.957 -2
-13 9 1 3918.1 140.957 1
-13 -9 0 3242.28 112.684 -2
-13 9 0 3242.28 112.684 1
-14 9 1 1619.34 149.797 -2
-13 -9 -1 1619.34 149.797 1
15 9 -2 327.326 191.578 -2
13 -9 2 327.326 191.578 1
-16 9 3 1613 106.112 -2
-13 -9 -3 1613 106.112 1
-17 9 4 652.81 81.4834 -2
-13 -9 -4 652.81 81.4834 1
13 -9 5 508.355 45.2688 1
13 -10 -16 440.831 67.5489 1
-13 10 15 1.60121 11.6861 1
-13 10 14 -42.81 77.4895 1
-13 10 13 2259.69 111.999 1
-13 10 12 259.278 112.747 1
-13 10 11 2150.3 101.603 1
-13 -10 10 6703.98 116.035 1
-13 10 9 8624.89 153.692 1
-4 10 -9 10164.7 275.344 -2
-13 -10 9 10164.7 275.344 1
-13 10 8 2866.76 128.998 1
-5 10 -8 3030.37 194.03 -2
-13 -10 8 3030.37 194.03 1
-6 -10 -7 8030.98 140.076 -2
-13 10 7 8030.98 140.076 1
-7 10 -6 1144.88 142.58 -2
-13 -10 6 1144.88 142.58 1
-8 10 -5 6141.32 157.679 -2
-13 -10 5 6141.32 157.679 1
-9 -10 -4 2583.34 124.851 -2
-13 10 4 2583.34 124.851 1
-10 -10 -3 1898.42 118.786 -2
-13 10 3 1898.42 118.786 1
-11 -10 -2 1172.06 101.821 -2
-13 10 2 1172.06 101.821 1
12 10 1 671.397 93.4692 -2
13 -10 -1 671.397 93.4692 1
-13 -10 0 44.8013 25.1741 -2
-13 10 0 44.8013 25.1741 1
-14 10 1 476.184 183.493 -2
-13 -10 -1 476.184 183.493 1
-15 10 2 940.216 158.732 -2
-13 -10 -2 940.216 158.732 1
-16 10 3 1779.47 94.0804 -2
-13 -10 -3 1779.47 94.0804 1
-13 11 14 -0.18287 10.4273 1
13 -11 -13 897.145 58.7338 1
-13 11 12 161.654 64.664 1
-13 11 11 3095.89 94.9473 1
-13 11 10 53.3804 86.3138 1
-13 11 9 82.6808 78.0366 1
4 11 9 486.467 241.18 -2
13 -11 -9 486.467 241.18 1
-13 11 8 4524.5 116.389 1
-5 11 -8 11080.7 197.71 -2
-13 -11 8 11080.7 197.71 1
-6 11 -7 4435.4 130.797 -2
-13 -11 7 4435.4 130.797 1
-7 11 -6 808.754 119.818 -2
-13 -11 6 808.754 119.818 1
-8 -11 -5 335.519 99.416 -2
-13 11 5 335.519 99.416 1
-9 -11 -4 1700.88 112.605 -2
-13 11 4 1700.88 112.605 1
10 11 3 1660.13 89.1354 -2
13 -11 -3 1660.13 89.1354 1
11 11 2 39.4208 25.6521 -2
13 -11 -2 39.4208 25.6521 1
-12 -11 -1 5096.18 106.053 -2
-13 11 1 5096.18 106.053 1
-13 11 0 937.784 85.3812 -2
-13 -11 0 937.784 85.3812 1
14 11 -1 2369.25 88.3799 -2
13 -11 1 2369.25 88.3799 1
15 11 -2 1280.14 101.361 -2
13 -11 2 1280.14 101.361 1
-13 12 12 29.2092 63.2699 1
-13 12 11 434.676 68.1412 1
-13 12 10 24.3634 10.5574 1
-13 12 9 57.8163 36.8628 1
13 -12 -8 412.604 73.2038 1
6 12 7 483.977 97.3452 -2
13 -12 -7 483.977 97.3452 1
-7 -12 -6 1969.79 77.7649 -2
-13 12 6 1969.79 77.7649 1
-8 -12 -5 3936.02 81.3978 -2
-13 12 5 3936.02 81.3978 1
-9 -12 -4 442.688 92.8368 -2
-13 12 4 442.688 92.8368 1
-10 -12 -3 1463.47 80.8179 -2
-13 12 3 1463.47 80.8179 1
-11 -12 -2 1081.01 72.6518 -2
-13 12 2 1081.01 72.6518 1
-12 12 -1 -45.3879 114.703 -2
-13 -12 1 -45.3879 114.703 1
-13 13 7 181.713 60.2996 1
-13 13 6 709.857 63.9631 1
-8 -13 -5 1132.89 85.3713 -2
-13 13 5 1132.89 85.3713 1
6 0 -21 1457.49 185.895 -2
-14 0 21 1457.49 185.895 1
-14 0 20 -211.409 156.201 1
5 0 -20 52.0846 201.256 -2
-14 0 20 52.0846 201.256 1
-14 0 19 10367.2 174.832 1
-14 0 18 207.788 130.572 1
-14 0 17 10094.4 191.375 1
-14 0 16 3243.18 157.082 1
-14 0 15 138.684 118.782 1
-14 0 14 130.435 116.982 1
-14 0 13 17299.4 191.511 1
-14 0 12 18149 193.006 1
-14 0 11 37915.4 239.326 1
-14 0 10 457.803 101.811 1
-14 0 9 5661.97 159.458 1
-14 0 8 39026.7 298.587 1
-14 0 7 6044.68 126.544 1
-14 0 6 4550.44 137.888 1
-9 0 -5 1096.04 152.474 -2
-14 0 5 1096.04 152.474 1
-10 0 -4 23026 234.101 -2
-14 0 4 23026 234.101 1
11 0 3 1395.37 150.902 -2
14 0 -3 1395.37 150.902 1
-12 0 -2 9162.56 211.723 -2
-14 0 2 9162.56 211.723 1
-13 0 -1 11697.3 399.068 -2
-14 0 1 11697.3 399.068 1
-14 0 0 27877.6 551.34 -2
-14 0 0 27877.6 551.34 1
-15 0 1 1920.22 307.646 -2
-14 0 -1 1920.22 307.646 1
-16 0 2 5052.18 402.884 -2
-14 0 -2 5052.18 402.884 1
-17 0 3 5674.39 379.149 -2
-14 0 -3 5674.39 379.149 1
-18 0 4 6765.4 372.275 -2
-14 0 -4 6765.4 372.275 1
-14 0 -5 1537.43 241.519 1
-14 0 -6 8350.15 259.658 1
-14 0 -7 953.642 170.48 1
-14 0 -8 716.014 129.23 1
7 1 -22 367.144 89.9263 -2
-14 -1 22 367.144 89.9263 1
-14 -1 21 3364.26 160.598 1
6 -1 -21 3314.82 126.042 -2
-14 1 21 3314.82 126.042 1
-14 1 20 3444.13 104.417 1
5 1 -20 30.7691 22.0811 -2
-14 -1 20 30.7691 22.0811 1
-14 -1 19 6570.72 125.241 1
-14 1 18 211.093 105.564 1
-14 1 17 20.9163 109.585 1
-14 -1 16 903.527 116.844 1
-14 1 15 9255.76 140.539 1
-14 1 14 25154.8 188.363 1
-14 1 13 762.483 88.3179 1
-14 1 12 2307.35 104.409 1
-14 1 11 2936.35 102.958 1
-14 1 10 47796.8 221.983 1
-14 1 9 17609.3 134.249 1
-14 1 8 4918.01 94.9181 1
-14 1 7 6471.72 106.671 1
-14 1 6 504.199 77.3337 1
-9 -1 -5 1414.24 101.611 -2
-14 1 5 1414.24 101.611 1
-10 -1 -4 9573.62 143.488 -2
-14 1 4 9573.62 143.488 1
-11 -1 -3 24637.5 204.211 -2
-14 1 3 24637.5 204.211 1
-12 -1 -2 56570.1 310.196 -2
-14 1 2 56570.1 310.196 1
-13 -1 -1 17714.6 346.61 -2
-14 1 1 17714.6 346.61 1
-14 -1 0 5142.88 333.601 -2
-14 1 0 5142.88 333.601 1
-15 -1 1 17777.8 448.413 -2
-14 1 -1 17777.8 448.413 1
-16 -1 2 27058.8 565.803 -2
-14 1 -2 27058.8 565.803 1
-17 -1 3 12930.1 421.38 -2
-14 1 -3 12930.1 421.38 1
-18 -1 4 1446.77 328.263 -2
-14 1 -4 1446.77 328.263 1
-14 1 -5 392.17 217.653 1
-14 1 -6 3320.57 216.308 1
-14 1 -7 3207.88 183.471 1
-14 1 -8 613.007 130.721 1
7 2 -22 1190.18 83.7412 -2
-14 -2 22 1190.18 83.7412 1
6 2 -21 42.6532 93.2652 -2
-14 -2 21 42.6532 93.2652 1
-14 -2 20 1388.22 93.4549 1
-14 -2 19 621.247 101.208 1
-14 2 18 3770.34 101.461 1
-14 -2 17 8977.65 125.404 1
-14 -2 16 1504.22 111.624 1
-14 2 15 178.271 89.1555 1
-14 -2 14 910.399 92.3488 1
-14 -2 13 12354.5 131.884 1
-14 -2 12 25472.6 150.884 1
-14 -2 11 957.791 72.1036 1
-14 -2 10 272.55 70.4618 1
-14 -2 9 1012.67 74.8251 1
-14 -2 8 15692.1 132.795 1
-14 -2 7 5310.43 109.021 1
-14 2 6 661.741 64.6963 1
-14 -2 5 1812.71 290.697 1
-9 -2 -5 2207.98 101.436 -2
-14 2 5 2207.98 101.436 1
-10 -2 -4 9475.2 101.774 -2
-14 2 4 9475.2 101.774 1
-11 -2 -3 2057.98 86.6215 -2
-14 2 3 2057.98 86.6215 1
-12 2 -2 2451.95 128.529 -2
-14 -2 2 2451.95 128.529 1
-13 2 -1 30071.8 250.065 -2
-14 -2 1 30071.8 250.065 1
-14 2 0 53574.6 280.159 -2
-14 -2 0 53574.6 280.159 1
-15 2 1 7393.22 176.856 -2
-14 -2 -1 7393.22 176.856 1
16 2 -2 1311.82 148.282 -2
14 -2 2 1311.82 148.282 1
-17 2 3 3834.33 235.336 -2
-14 -2 -3 3834.33 235.336 1
-18 2 4 2571.89 218.749 -2
-14 -2 -4 2571.89 218.749 1
-14 -2 -5 4892.36 171.408 1
-14 -2 -6 1006.74 132.362 1
-14 2 -7 2958.77 121.533 1
-14 -2 -8 276.443 79.3677 1
-14 -3 21 514.909 78.2184 1
6 -3 -21 1.0526 13.9585 -2
-14 3 21 1.0526 13.9585 1
-14 3 20 4877.5 101.206 1
-14 -3 19 1363.46 97.8299 1
-14 -3 18 -21.5595 101.182 1
-14 -3 17 1263.61 132.003 1
-14 -3 16 5360.88 103.568 1
-14 3 15 2306.42 83.2762 1
-14 -3 14 7691.45 95.4214 1
-14 3 13 182.724 65.4206 1
-14 3 12 3433.44 76.1665 1
-14 -3 11 23686.7 134.021 1
-14 -3 10 12725.2 112.214 1
-14 -3 9 4745.72 86.8935 1
-14 -3 8 11274 103.359 1
-14 -3 7 179.807 64.1406 1
-14 3 6 3908.87 86.3043 1
-8 3 -6 1003.32 300.802 -2
-14 -3 6 1003.32 300.802 1
-9 -3 -5 11621.4 131.531 -2
-14 3 5 11621.4 131.531 1
-10 -3 -4 18902.2 135.079 -2
-14 3 4 18902.2 135.079 1
-11 -3 -3 54202.7 203.915 -2
-14 3 3 54202.7 203.915 1
-12 -3 -2 16020.6 172.875 -2
-14 3 2 16020.6 172.875 1
-13 -3 -1 10995.4 181.704 -2
-14 3 1 10995.4 181.704 1
-14 3 0 1568.97 115.589 -2
-14 -3 0 1568.97 115.589 1
-15 -3 1 14207.6 225.598 -2
-14 3 -1 14207.6 225.598 1
16 3 -2 25269.8 257.723 -2
14 -3 2 25269.8 257.723 1
17 3 -3 6083.62 166.708 -2
14 -3 3 6083.62 166.708 1
18 3 -4 10730.9 166.597 -2
14 -3 4 10730.9 166.597 1
14 -3 5 1604.73 96.0218 1
-14 -3 -6 667.456 118.794 1
-14 3 -7 1291.15 99.0571 1
-14 -4 21 11.6391 16.106 1
6 -4 -21 490.072 95.5579 -2
-14 4 21 490.072 95.5579 1
-14 -4 20 752.32 72.639 1
-14 -4 19 85.8532 96.0666 1
-14 4 18 9247.55 154.008 1
-14 -4 17 547.008 94.9326 1
-14 -4 16 5087.5 120.339 1
-14 -4 15 3066.31 112.617 1
-14 4 14 455.607 75.3389 1
-14 -4 13 2495.2 79.5115 1
-14 -4 12 237.139 70.3973 1
-14 -4 11 3390.35 75.6521 1
-14 -4 10 12443.8 96.2838 1
-14 -4 9 19935.9 106.11 1
-14 4 8 125.611 73.5659 1
-14 4 7 3645.42 78.0818 1
-14 4 6 15335.4 148.808 1
-8 -4 -6 35116.2 299.423 -2
-14 4 6 35116.2 299.423 1
-9 -4 -5 53215.2 196.646 -2
-14 4 5 53215.2 196.646 1
-10 -4 -4 6410.45 113.95 -2
-14 4 4 6410.45 113.95 1
-11 -4 -3 820.649 111.189 -2
-14 4 3 820.649 111.189 1
-12 -4 -2 16042.7 177.804 -2
-14 4 2 16042.7 177.804 1
-13 -4 -1 36746.6 266.501 -2
-14 4 1 36746.6 266.501 1
-14 4 0 2485.43 142.113 -2
-14 -4 0 2485.43 142.113 1
-15 4 1 4473.34 177.541 -2
-14 -4 -1 4473.34 177.541 1
-16 4 2 8955.89 193.006 -2
-14 -4 -2 8955.89 193.006 1
17 4 -3 4617.71 160.878 -2
14 -4 3 4617.71 160.878 1
18 4 -4 3466.27 139.788 -2
14 -4 4 3466.27 139.788 1
14 -4 5 1330.94 91.5896 1
-14 -4 -6 1941.27 111.564 1
-14 -4 -7 2648.01 77.559 1
-14 -4 -8 366.073 71.3512 1
-14 5 20 3388.46 92.0777 1
-14 -5 19 38.4393 20.0581 1
-14 -5 18 -1.42346 11.8639 1
-14 -5 17 65.7832 54.6179 1
-14 -5 16 1086.57 77.954 1
-14 -5 15 9050.97 101.835 1
-14 -5 14 748.624 71.3407 1
-14 5 13 10975.4 92.4019 1
-14 -5 12 79.7748 61.8158 1
-14 5 11 7461.56 78.3428 1
-14 -5 10 812.057 69.7269 1
-14 -5 9 4701.63 87.6734 1
-14 -5 8 5462.85 87.7215 1
-14 -5 7 4047.27 85.2048 1
-14 5 6 428.006 103.937 1
-8 5 -6 1361.04 115.242 -2
-14 -5 6 1361.04 115.242 1
-9 5 -5 4754.74 108.358 -2
-14 -5 5 4754.74 108.358 1
-10 -5 -4 33689.8 201.204 -2
-14 5 4 33689.8 201.204 1
-11 -5 -3 33379.8 212.303 -2
-14 5 3 33379.8 212.303 1
-12 -5 -2 304.838 124.048 -2
-14 5 2 304.838 124.048 1
-13 -5 -1 420.901 123.313 -2
-14 5 1 420.901 123.313 1
-14 5 0 -50.8902 136.295 -2
-14 -5 0 -50.8902 136.295 1
-15 5 1 3614.52 167.564 -2
-14 -5 -1 3614.52 167.564 1
-16 -5 2 4474.41 164.827 -2
-14 5 -2 4474.41 164.827 1
-17 5 3 1290 135.544 -2
-14 -5 -3 1290 135.544 1
18 5 -4 4690.98 132.813 -2
14 -5 4 4690.98 132.813 1
-14 -5 -5 1337.59 81.3837 1
-14 -5 -6 186.518 109.47 1
-14 -5 -7 1333.18 101.336 1
-14 6 20 480.829 97.2832 1
-14 6 19 91.5547 129.254 1
-14 6 18 2472.77 164.968 1
-14 -6 17 686.499 114.753 1
-14 -6 16 21.0691 15.8469 1
-14 -6 15 2036.41 63.1141 1
-14 -6 14 13.6348 68.2141 1
-14 -6 13 5367.34 81.3134 1
-14 -6 12 1042.67 71.6059 1
-14 -6 11 4052.09 91.3947 1
-14 -6 10 6997.34 93.0028 1
-14 -6 9 323.932 71.7054 1
-14 -6 8 2643.89 86.8297 1
-14 -6 7 9958.55 123.389 1
-7 6 -7 10309.7 320.815 -2
-14 -6 7 10309.7 320.815 1
-14 6 6 11052.8 260.593 1
-8 6 -6 26430.9 216.831 -2
-14 -6 6 26430.9 216.831 1
-9 6 -5 25756.1 192.391 -2
-14 -6 5 25756.1 192.391 1
-10 6 -4 389.684 127.215 -2
-14 -6 4 389.684 127.215 1
-11 -6 -3 1982.99 157.763 -2
-14 6 3 1982.99 157.763 1
-12 -6 -2 3654.94 167.806 -2
-14 6 2 3654.94 167.806 1
-13 6 -1 13310.4 268.202 -2
-14 -6 1 13310.4 268.202 1
-14 6 0 384.241 177.451 -2
-14 -6 0 384.241 177.451 1
15 6 -1 285.806 158.562 -2
14 -6 1 285.806 158.562 1
-16 6 2 1819.6 169.54 -2
-14 -6 -2 1819.6 169.54 1
17 6 -3 524.875 205.599 -2
14 -6 3 524.875 205.599 1
18 6 -4 5756.1 206.17 -2
14 -6 4 5756.1 206.17 1
-14 -6 -5 1506.28 94.1263 1
-19 6 5 1458.21 164.977 -2
-14 -6 -5 1458.21 164.977 1
-14 -6 -6 1971.03 70.5881 1
-14 -6 -7 2490.71 79.8023 1
-14 7 20 370.604 61.6766 1
-14 7 19 573.684 103.293 1
-14 7 18 292.447 127.922 1
-14 -7 17 3900.87 95.1961 1
-14 7 16 1053.14 93.709 1
14 -7 -15 6478.3 126.889 1
-14 7 14 -7.55148 14.9931 1
-14 7 13 10267 140.246 1
14 -7 -12 235.145 74.9809 1
-14 7 11 387.142 78.6014 1
-14 7 10 1966.86 79.7135 1
-14 7 9 6126.54 96.8297 1
-14 -7 8 4959.44 99.3587 1
6 7 8 12653.1 402.057 -2
14 -7 -8 12653.1 402.057 1
-14 7 7 965.073 189.279 1
-7 7 -7 920.608 151.137 -2
-14 -7 7 920.608 151.137 1
-8 -7 -6 1328.35 127.462 -2
-14 7 6 1328.35 127.462 1
-9 -7 -5 3744.78 137.948 -2
-14 7 5 3744.78 137.948 1
-10 -7 -4 3238.26 139.231 -2
-14 7 4 3238.26 139.231 1
-11 -7 -3 22559.6 224.622 -2
-14 7 3 22559.6 224.622 1
-12 7 -2 8505.33 226.832 -2
-14 -7 2 8505.33 226.832 1
-13 7 -1 3846.44 197.776 -2
-14 -7 1 3846.44 197.776 1
-14 -7 0 6212.48 156.859 -2
-14 7 0 6212.48 156.859 1
-15 7 1 9702.85 220.321 -2
-14 -7 -1 9702.85 220.321 1
-16 7 2 2107.31 165.319 -2
-14 -7 -2 2107.31 165.319 1
-17 7 3 2386.15 148.853 -2
-14 -7 -3 2386.15 148.853 1
-18 7 4 894.625 100.013 -2
-14 -7 -4 894.625 100.013 1
-14 -7 -5 24.8803 57.9395 1
-14 -7 -6 813.995 83.8259 1
-14 8 18 -24.1457 80.5754 1
-14 8 17 110.435 76.0123 1
-14 8 16 325.516 93.523 1
-14 -8 15 213.301 85.927 1
-14 8 14 -6.38807 17.0907 1
-14 8 13 194.314 91.0302 1
14 -8 -12 10625.2 136.185 1
-14 8 11 1723.94 87.582 1
-14 -8 10 4112.38 124.992 1
-14 -8 9 1058.6 116.028 1
-14 8 8 1377.53 192.219 1
-6 8 -8 1562.89 205.164 -2
-14 -8 8 1562.89 205.164 1
-14 8 7 7485.53 140.608 1
-7 8 -7 7488.6 263.019 -2
-14 -8 7 7488.6 263.019 1
-14 8 6 2518.14 210.646 1
-8 8 -6 9607.69 172.143 -2
-14 -8 6 9607.69 172.143 1
-9 -8 -5 8168.79 137.578 -2
-14 8 5 8168.79 137.578 1
-10 -8 -4 7766.37 139.172 -2
-14 8 4 7766.37 139.172 1
-11 8 -3 2961.08 188.933 -2
-14 -8 3 2961.08 188.933 1
-12 8 -2 518.42 172.916 -2
-14 -8 2 518.42 172.916 1
-13 -8 -1 6619.53 149.074 -2
-14 8 1 6619.53 149.074 1
14 8 0 2365.29 106.521 -2
14 -8 0 2365.29 106.521 1
-15 8 1 1456.85 111.743 -2
-14 -8 -1 1456.85 111.743 1
-16 8 2 224.906 39.1176 -2
-14 -8 -2 224.906 39.1176 1
-17 8 3 5941.3 141.803 -2
-14 -8 -3 5941.3 141.803 1
-18 8 4 1643.73 80.7586 -2
-14 -8 -4 1643.73 80.7586 1
-14 -8 -5 6917.5 75.3673 1
14 -9 -16 94.5561 61.2067 1
-14 9 15 616.603 78.8836 1
-14 9 14 15.0685 15.7816 1
-14 9 13 56.5814 103.539 1
-14 9 12 58.6618 114.726 1
-14 9 11 48.7261 24.6149 1
-14 9 10 1089.99 105.545 1
-14 9 9 1378.9 94.7677 1
-14 9 8 1123.86 132.925 1
-14 9 7 1740.22 191.151 1
-7 9 -7 6114.92 217.84 -2
-14 -9 7 6114.92 217.84 1
-8 -9 -6 4786.85 165.811 -2
-14 9 6 4786.85 165.811 1
-9 -9 -5 8190.17 151.503 -2
-14 9 5 8190.17 151.503 1
-10 9 -4 683.286 148.6 -2
-14 -9 4 683.286 148.6 1
-11 9 -3 1953.98 186.506 -2
-14 -9 3 1953.98 186.506 1
-12 -9 -2 10990.8 161.019 -2
-14 9 2 10990.8 161.019 1
13 9 1 1410.24 101.446 -2
14 -9 -1 1410.24 101.446 1
-14 9 0 1785.29 106.783 -2
-14 -9 0 1785.29 106.783 1
-15 9 1 169.55 22.5996 -2
-14 -9 -1 169.55 22.5996 1
-16 9 2 1065.16 115.775 -2
-14 -9 -2 1065.16 115.775 1
-17 9 3 8457.09 114.363 -2
-14 -9 -3 8457.09 114.363 1
-14 -9 -4 163.688 51.385 1
14 -10 -15 1616.02 74.041 1
14 -10 -14 -1.98866 11.3483 1
-14 10 13 94.8907 68.5773 1
14 -10 -12 2815.28 88.2049 1
-14 10 11 277.683 83.7628 1
-14 10 10 676.693 84.2607 1
-14 -10 9 241.6 87.4789 1
-14 -10 8 78.1179 80.6303 1
-14 10 7 9562.3 150.276 1
-7 10 -7 10220.9 208.081 -2
-14 -10 7 10220.9 208.081 1
-8 -10 -6 127.082 109.987 -2
-14 10 6 127.082 109.987 1
-9 10 -5 531.449 127.212 -2
-14 -10 5 531.449 127.212 1
10 10 4 1102.45 149.447 -2
14 -10 -4 1102.45 149.447 1
-11 -10 -3 917.303 101.087 -2
-14 10 3 917.303 101.087 1
-12 -10 -2 1081.47 100.897 -2
-14 10 2 1081.47 100.897 1
-13 -10 -1 46.5434 27.0418 -2
-14 10 1 46.5434 27.0418 1
-14 10 0 8522.52 142.336 -2
-14 -10 0 8522.52 142.336 1
-15 10 1 3301.95 118.673 -2
-14 -10 -1 3301.95 118.673 1
-16 10 2 1073.75 107.387 -2
-14 -10 -2 1073.75 107.387 1
-14 11 13 183.507 31.5349 1
14 -11 -12 1814.5 61.4934 1
-14 11 11 376.438 69.2979 1
-14 11 10 317.568 76.6435 1
-14 11 9 108.52 71.3652 1
-14 11 8 687.269 66.6359 1
-14 11 7 198.305 85.8595 1
-7 11 -7 2119.94 148.744 -2
-14 -11 7 2119.94 148.744 1
-8 11 -6 1366.83 106.056 -2
-14 -11 6 1366.83 106.056 1
-9 11 -5 2368.81 106.774 -2
-14 -11 5 2368.81 106.774 1
-10 -11 -4 992.088 94.7345 -2
-14 11 4 992.088 94.7345 1
-11 -11 -3 852.718 58.3774 -2
-14 11 3 852.718 58.3774 1
-12 -11 -2 207.371 83.509 -2
-14 11 2 207.371 83.509 1
-13 11 -1 2434.86 102.53 -2
-14 -11 1 2434.86 102.53 1
-14 11 0 449.428 75.1013 -2
-14 -11 0 449.428 75.1013 1
-14 12 10 158.216 71.5043 1
-14 12 9 181.637 46.8395 1
-14 12 8 47.7485 50.3854 1
14 -12 -7 172.892 69.0365 1
-8 12 -6 81.4867 79.9176 -2
-14 -12 6 81.4867 79.9176 1
-9 -12 -5 1663.07 69.0773 -2
-14 12 5 1663.07 69.0773 1
-10 -12 -4 527.898 69.9389 -2
-14 12 4 527.898 69.9389 1
-12 12 -2 2193.85 102.732 -2
-14 -12 2 2193.85 102.732 1
-15 0 21 -45.1358 127.754 1
5 0 -21 12.0833 17.1207 -2
-15 0 21 12.0833 17.1207 1
-15 0 20 166.456 99.3514 1
-15 0 19 7.42543 113.217 1
-15 0 18 -158.107 123.838 1
-15 0 17 -148.219 132.83 1
-15 0 16 74.4402 120.264 1
-15 0 15 58.2133 120.298 1
-15 0 14 59.3461 117.909 1
-15 0 13 93.8478 117.487 1
-15 0 12 -179.062 114.912 1
-15 0 11 127.317 109.071 1
-15 0 10 -38.3185 107.027 1
-15 0 9 40.2367 136.703 1
-15 0 8 63.4584 126.228 1
-15 0 7 235.162 123.866 1
-15 0 6 5.38909 122.614 1
-10 0 -5 134.508 195.103 -2
-15 0 5 134.508 195.103 1
-11 0 -4 422.058 158.225 -2
-15 0 4 422.058 158.225 1
-12 0 -3 2416.18 170.893 -2
-15 0 3 2416.18 170.893 1
-13 0 -2 721.423 287.627 -2
-15 0 2 721.423 287.627 1
-14 0 -1 2557.95 309.896 -2
-15 0 1 2557.95 309.896 1
-15 0 0 766.533 249.772 -2
-15 0 0 766.533 249.772 1
-16 0 1 3590.33 366.409 -2
-15 0 -1 3590.33 366.409 1
-17 0 2 988.162 312.193 -2
-15 0 -2 988.162 312.193 1
-18 0 3 4672.47 317.267 -2
-15 0 -3 4672.47 317.267 1
-19 0 4 1521.84 276.489 -2
-15 0 -4 1521.84 276.489 1
-15 0 -5 559.892 184.002 1
-15 0 -6 198.668 150.329 1
-15 0 -7 -14.3949 112.878 1
-15 -1 22 315.048 90.1337 1
6 -1 -22 1476.12 116.8 -2
-15 1 22 1476.12 116.8 1
-15 -1 21 950.974 90.8131 1
5 -1 -21 1282.73 144.46 -2
-15 1 21 1282.73 144.46 1
-15 -1 20 9.10815 14.5556 1
-15 -1 19 11.8157 80.0773 1
-15 -1 18 2973.67 114.907 1
-15 1 17 282.871 108.923 1
-15 1 16 749.697 103.423 1
-15 -1 15 376.503 100.93 1
-15 1 14 1427.35 106.834 1
-15 1 13 688.474 104.054 1
-15 1 12 18810.3 198.087 1
-15 1 11 835.272 97.5602 1
-15 1 10 60.1215 83.148 1
-15 1 9 4950.13 92.2985 1
-15 1 8 137.442 83.7994 1
-15 1 7 390.041 85.5927 1
-15 1 6 460.662 97.2134 1
-10 -1 -5 21946.3 184.129 -2
-15 1 5 21946.3 184.129 1
11 1 4 18326.2 179.423 -2
15 -1 -4 18326.2 179.423 1
-12 -1 -3 963.716 124.209 -2
-15 1 3 963.716 124.209 1
-13 -1 -2 6439.45 258.556 -2
-15 1 2 6439.45 258.556 1
-14 -1 -1 18074.5 352.625 -2
-15 1 1 18074.5 352.625 1
-15 -1 0 1989.81 355.093 -2
-15 1 0 1989.81 355.093 1
-16 -1 1 13892.4 476.307 -2
-15 1 -1 13892.4 476.307 1
-17 -1 2 5340.74 358.384 -2
-15 1 -2 5340.74 358.384 1
-18 -1 3 2690.97 303.075 -2
-15 1 -3 2690.97 303.075 1
-19 -1 4 2707.18 278.43 -2
-15 1 -4 2707.18 278.43 1
-15 1 -5 587.775 177.389 1
-15 1 -6 217.922 148.779 1
-15 1 -7 780.846 120.27 1
-15 -2 22 1710.91 92.5339 1
6 -2 -22 4223.35 110.475 -2
-15 2 22 4223.35 110.475 1
-15 -2 21 435.744 65.2488 1
-15 2 20 3288.74 96.741 1
-15 -2 19 525.68 96.162 1
-15 -2 18 188.558 76.3587 1
-15 -2 17 409.705 89.2464 1
-15 -2 16 1089.77 96.114 1
-15 -2 15 2149.46 97.7919 1
-15 -2 14 22937.6 164.217 1
-15 -2 13 11031.3 130.938 1
-15 2 12 219.146 80.6312 1
-15 -2 11 1234.46 85.073 1
-15 -2 10 591.018 78.1514 1
-15 -2 9 2695.14 96.4688 1
-15 -2 8 14.3663 88.4518 1
-15 -2 7 6144.45 105.225 1
-15 2 6 5596.69 82.0872 1
-10 -2 -5 5121.64 95.6583 -2
-15 2 5 5121.64 95.6583 1
-11 2 -4 5165.19 106.964 -2
-15 -2 4 5165.19 106.964 1
-12 2 -3 27381.3 161.673 -2
-15 -2 3 27381.3 161.673 1
-13 2 -2 8288.96 158.123 -2
-15 -2 2 8288.96 158.123 1
-14 2 -1 7590.33 258.889 -2
-15 -2 1 7590.33 258.889 1
-15 2 0 926.805 200.502 -2
-15 -2 0 926.805 200.502 1
-16 2 1 15840.5 343.568 -2
-15 -2 -1 15840.5 343.568 1
-17 2 2 2126.76 224.839 -2
-15 -2 -2 2126.76 224.839 1
-18 2 3 18180 283.998 -2
-15 -2 -3 18180 283.998 1
-19 2 4 2709.1 190.57 -2
-15 -2 -4 2709.1 190.57 1
-15 2 -5 2221.07 133.862 1
-15 -2 -6 222.954 100.458 1
-15 -2 -7 1014.43 107.045 1
-15 3 21 6.03176 56.8515 1
-15 -3 20 1003.85 77.7483 1
-15 -3 19 -50.5549 86.3177 1
-15 3 18 9676.87 136.546 1
-15 -3 17 -50.0331 120.237 1
-15 -3 16 1485.36 103.393 1
-15 3 15 9219.7 109.194 1
-15 3 14 2547.31 88.8712 1
-15 -3 13 4241.99 87.1491 1
-15 3 12 13042.3 112.73 1
-15 -3 11 1518.67 85.8588 1
-15 -3 10 691.702 76.2023 1
-15 -3 9 11944.5 143.856 1
-15 -3 8 2609.41 77.3305 1
-15 -3 7 3223.71 89.4538 1
-15 -3 6 38.8134 69.2501 1
-10 -3 -5 39662.9 171.55 -2
-15 3 5 39662.9 171.55 1
-11 -3 -4 4718.51 98.0553 -2
-15 3 4 4718.51 98.0553 1
-12 3 -3 5339.58 130.368 -2
-15 -3 3 5339.58 130.368 1
-13 3 -2 2573.28 138.65 -2
-15 -3 2 2573.28 138.65 1
-14 -3 -1 13688.8 221.755 -2
-15 3 1 13688.8 221.755 1
-15 3 0 1054.55 139.464 -2
-15 -3 0 1054.55 139.464 1
16 3 -1 6482.23 178.834 -2
15 -3 1 6482.23 178.834 1
17 3 -2 5627.09 163.812 -2
15 -3 2 5627.09 163.812 1
18 3 -3 1614.38 128.073 -2
15 -3 3 1614.38 128.073 1
-15 3 -4 3347.94 208.232 1
-19 3 4 10472 305.802 -2
-15 -3 -4 10472 305.802 1
-15 -3 -5 320.901 108.323 1
-15 -3 -6 78.1415 87.7415 1
-15 4 21 107.982 87.925 1
-15 -4 20 238.561 70.049 1
-15 -4 19 1.91379 17.9296 1
-15 -4 18 129.233 80.4465 1
-15 4 17 3528.73 112.254 1
-15 4 16 1552.34 107.03 1
-15 4 15 4204.49 123.088 1
-15 -4 14 8132.27 104.853 1
-15 -4 13 8305.61 97.9687 1
-15 -4 12 2681.9 80.7221 1
-15 -4 11 354.287 72.8405 1
-15 -4 10 147.277 98.5627 1
-15 -4 9 2180.03 78.3277 1
-15 -4 8 2986.7 78.1359 1
-15 -4 7 279.89 65.2322 1
-15 -4 6 2032.84 82.0768 1
-10 -4 -5 16320.5 144.987 -2
-15 4 5 16320.5 144.987 1
-11 -4 -4 4070.23 123.741 -2
-15 4 4 4070.23 123.741 1
-12 4 -3 18782.8 175.402 -2
-15 -4 3 18782.8 175.402 1
-13 -4 -2 4290.33 151.215 -2
-15 4 2 4290.33 151.215 1
-14 4 -1 3761.23 173.261 -2
-15 -4 1 3761.23 173.261 1
15 4 0 2078.89 126.381 -2
15 -4 0 2078.89 126.381 1
16 4 -1 5798.68 176.158 -2
15 -4 1 5798.68 176.158 1
17 4 -2 5206.54 160.626 -2
15 -4 2 5206.54 160.626 1
18 4 -3 2257.02 129.358 -2
15 -4 3 2257.02 129.358 1
15 -4 4 27.4247 106.779 1
-19 4 4 289.083 150.167 -2
-15 -4 -4 289.083 150.167 1
-15 4 -5 1327.86 99.9342 1
-15 -4 -6 195.74 82.8837 1
-15 5 20 239.394 103.633 1
-15 5 19 56.4642 14.3203 1
-15 -5 18 8.33241 10.2385 1
-15 -5 17 395.649 44.6513 1
-15 -5 16 334.249 73.1887 1
-15 -5 15 311.306 71.0149 1
-15 -5 14 690.59 71.4444 1
-15 -5 13 1318.69 70.9005 1
15 -5 -12 490.392 76.8807 1
-15 -5 11 201.141 73.2722 1
-15 -5 10 529.794 76.4775 1
-15 -5 9 142.688 72.8594 1
-15 -5 8 5400.78 89.4168 1
-15 5 7 1295.66 92.9773 1
-15 -5 6 136.767 93.4305 1
-9 5 -6 564.399 146.165 -2
-15 -5 6 564.399 146.165 1
-15 5 5 10267.8 307.956 1
-10 -5 -5 17910 183.46 -2
-15 5 5 17910 183.46 1
-11 5 -4 1980.8 138.979 -2
-15 -5 4 1980.8 138.979 1
-12 -5 -3 11839 177.625 -2
-15 5 3 11839 177.625 1
-13 -5 -2 4945.26 153.117 -2
-15 5 2 4945.26 153.117 1
-14 5 -1 2783.44 166.372 -2
-15 -5 1 2783.44 166.372 1
-15 -5 0 6786.93 158.187 -2
-15 5 0 6786.93 158.187 1
16 5 -1 579.933 132.311 -2
15 -5 1 579.933 132.311 1
17 5 -2 216.6 125.877 -2
15 -5 2 216.6 125.877 1
18 5 -3 177.531 127.186 -2
15 -5 3 177.531 127.186 1
15 -5 4 902.608 112.944 1
-19 5 4 32.2948 40.3204 -2
-15 -5 -4 32.2948 40.3204 1
-15 -5 -5 256.941 118.893 1
-20 5 5 1353.22 138.364 -2
-15 -5 -5 1353.22 138.364 1
-15 -5 -6 525.495 87.143 1
-15 6 20 1933.77 92.3536 1
-15 6 19 1326.89 125.186 1
-15 6 18 -14.9302 132.003 1
-15 6 17 -34.1984 147.936 1
-15 6 16 26.3161 109.71 1
-15 -6 15 49.9197 35.6124 1
-15 -6 14 305.321 90.2302 1
-15 -6 13 180.9 92.6764 1
-15 -6 12 1042.73 76.2613 1
-15 -6 11 147.264 75.1938 1
-15 -6 10 4685.63 85.5738 1
-15 -6 9 974.119 75.0868 1
-15 -6 8 203.723 77.6854 1
-15 -6 7 7704.11 108.674 1
-15 6 6 2442.49 137.219 1
-9 6 -6 2381.58 157.785 -2
-15 -6 6 2381.58 157.785 1
-10 6 -5 382.712 126.313 -2
-15 -6 5 382.712 126.313 1
-11 6 -4 9299.24 157.443 -2
-15 -6 4 9299.24 157.443 1
-12 -6 -3 8995.71 161.654 -2
-15 6 3 8995.71 161.654 1
-13 6 -2 8088.27 186.528 -2
-15 -6 2 8088.27 186.528 1
14 6 1 572.856 214.425 -2
15 -6 -1 572.856 214.425 1
15 6 0 259.404 134.471 -2
15 -6 0 259.404 134.471 1
16 6 -1 19.7666 34.4568 -2
15 -6 1 19.7666 34.4568 1
-17 6 2 1375.89 147.789 -2
-15 -6 -2 1375.89 147.789 1
-18 6 3 4746.08 142.437 -2
-15 -6 -3 4746.08 142.437 1
-15 -6 -4 89.846 77.56 1
-19 6 4 616.815 151.988 -2
-15 -6 -4 616.815 151.988 1
-15 -6 -5 2061.68 67.7263 1
-15 7 19 72.4143 80.9095 1
-15 7 18 2715.74 125.195 1
-15 7 17 772.513 130.284 1
-15 7 16 604.831 101.003 1
-15 7 15 40.949 110.162 1
-15 7 14 376.493 124.267 1
-15 7 13 92.5671 42.3251 1
-15 7 12 2416.46 80.8632 1
-15 -7 11 364.987 75.6206 1
-15 -7 10 6796.11 93.8316 1
-15 7 9 1732.85 79.2622 1
-15 7 8 934.436 117.411 1
-15 -7 7 1680.45 103.667 1
-15 7 6 1602.71 191.124 1
-9 7 -6 7186.81 165.214 -2
-15 -7 6 7186.81 165.214 1
-10 -7 -5 17190.3 168.574 -2
-15 7 5 17190.3 168.574 1
-11 -7 -4 3530.14 136.833 -2
-15 7 4 3530.14 136.833 1
-12 -7 -3 1529.75 128.976 -2
-15 7 3 1529.75 128.976 1
-13 -7 -2 1714.2 145.721 -2
-15 7 2 1714.2 145.721 1
-14 7 -1 9640.51 180.751 -2
-15 -7 1 9640.51 180.751 1
-15 7 0 6306.67 160.464 -2
-15 -7 0 6306.67 160.464 1
-16 7 1 1743.03 126.645 -2
-15 -7 -1 1743.03 126.645 1
-17 7 2 1753.25 113.051 -2
-15 -7 -2 1753.25 113.051 1
-18 7 3 514.309 107.481 -2
-15 -7 -3 514.309 107.481 1
-15 -7 -4 699.424 65.8031 1
-19 7 4 593.024 113.343 -2
-15 -7 -4 593.024 113.343 1
-15 -7 -5 1664.16 74.5335 1
-15 8 18 616.444 65.3164 1
-15 8 17 289.057 86.2143 1
-15 8 16 539.886 80.7992 1
15 -8 -15 1683.63 101.53 1
-15 8 14 365.779 102.648 1
-15 8 13 20.8841 20.7618 1
-15 8 12 383.614 85.891 1
-15 8 11 33.9403 16.8064 1
-15 8 10 5131.9 122.801 1
-15 8 9 1241.95 95.967 1
-15 8 8 7163.64 119.025 1
-15 8 7 9306.21 140.75 1
-15 8 6 799.702 184.658 1
-9 8 -6 1456.68 142.465 -2
-15 -8 6 1456.68 142.465 1
-10 -8 -5 789.146 112.25 -2
-15 8 5 789.146 112.25 1
-11 -8 -4 564.988 124.143 -2
-15 8 4 564.988 124.143 1
-12 8 -3 15976.3 196.419 -2
-15 -8 3 15976.3 196.419 1
-13 8 -2 3647.52 148.73 -2
-15 -8 2 3647.52 148.73 1
-14 8 -1 1298.36 113.788 -2
-15 -8 1 1298.36 113.788 1
-15 8 0 480.44 94.2132 -2
-15 -8 0 480.44 94.2132 1
16 8 -1 740.774 89.9499 -2
15 -8 1 740.774 89.9499 1
-17 8 2 2913.44 99.2087 -2
-15 -8 -2 2913.44 99.2087 1
-18 8 3 7962.87 107.695 -2
-15 -8 -3 7962.87 107.695 1
-15 -8 -4 -14.4238 64.2319 1
15 -9 -17 2735 84.0868 1
15 -9 -15 776.839 134.107 1
-15 9 14 -0.27917 8.43316 1
-15 9 13 -11.7275 16.0277 1
-15 9 12 1002.85 106.375 1
-15 9 11 3.09663 12.6331 1
-15 9 10 4351.53 109.036 1
-15 -9 9 9026.86 132.998 1
-15 9 8 136.058 115.258 1
-15 9 7 188.627 119.167 1
-9 -9 -6 625.781 139.131 -2
-15 9 6 625.781 139.131 1
-10 -9 -5 1648.82 119.91 -2
-15 9 5 1648.82 119.91 1
-11 9 -4 224.352 110.641 -2
-15 -9 4 224.352 110.641 1
-12 9 -3 1448.82 125.242 -2
-15 -9 3 1448.82 125.242 1
-13 9 -2 185.269 112.169 -2
-15 -9 2 185.269 112.169 1
-14 9 -1 6001.97 114.438 -2
-15 -9 1 6001.97 114.438 1
-15 9 0 2008.75 104.26 -2
-15 -9 0 2008.75 104.26 1
-16 9 1 4519.44 100.643 -2
-15 -9 -1 4519.44 100.643 1
-17 9 2 1684.82 66.6779 -2
-15 -9 -2 1684.82 66.6779 1
15 -10 -15 212.7 68.1835 1
15 -10 -14 108.672 68.7835 1
-15 10 13 32.1465 12.5169 1
-15 10 12 438.295 66.0916 1
-15 10 11 814.557 74.5035 1
-15 10 10 78.7098 20.4961 1
-15 10 9 188.888 75.7168 1
-15 10 8 211.049 71.4696 1
-15 10 7 4112.41 86.3443 1
-15 10 6 162.516 132.03 1
-9 10 -6 405.697 155.477 -2
-15 -10 6 405.697 155.477 1
-10 10 -5 221.314 145.158 -2
-15 -10 5 221.314 145.158 1
11 10 4 453.241 194.585 -2
15 -10 -4 453.241 194.585 1
-12 -10 -3 3819.63 134.956 -2
-15 10 3 3819.63 134.956 1
-13 10 -2 861.64 108.502 -2
-15 -10 2 861.64 108.502 1
-14 10 -1 3544.06 172.175 -2
-15 -10 1 3544.06 172.175 1
-15 10 0 3263.56 142.592 -2
-15 -10 0 3263.56 142.592 1
16 10 -1 90.3953 81.8678 -2
15 -10 1 90.3953 81.8678 1
15 -11 -12 594.776 59.5961 1
-15 11 11 1725.47 61.8094 1
-15 11 10 305.096 61.9036 1
-15 11 9 269.553 59.9471 1
-15 11 8 198.645 53.8928 1
-15 11 7 371.709 55.4595 1
-15 -11 6 329.97 74.3371 1
9 11 6 1251.22 165.367 -2
15 -11 -6 1251.22 165.367 1
10 11 5 2822.22 87.1979 -2
15 -11 -5 2822.22 87.1979 1
-11 -11 -4 1098.54 91.0054 -2
-15 11 4 1098.54 91.0054 1
12 11 3 764.065 114.967 -2
15 -11 -3 764.065 114.967 1
-13 11 -2 1268.53 78.1813 -2
-15 -11 2 1268.53 78.1813 1
-15 12 7 262.502 56.415 1
-16 0 20 131.63 90.7722 1
-16 0 19 7438.2 146.191 1
-16 0 18 408.297 120.374 1
-16 0 17 6331.69 163.06 1
-16 0 16 2696.63 129.368 1
-16 0 15 12097.9 173.705 1
-16 0 14 13180.8 178.835 1
-16 0 13 6488.11 152.225 1
-16 0 12 2831.31 135.458 1
-16 0 11 3572.59 133.413 1
-16 0 10 3595.97 128.967 1
-16 0 9 6066.85 173.246 1
-16 0 8 3177.12 154.892 1
-16 0 7 262.676 131.757 1
-16 0 6 401.214 137.553 1
-16 0 5 6644.88 560.658 1
-11 0 -5 7049.5 202.043 -2
-16 0 5 7049.5 202.043 1
-12 0 -4 3263.63 194.528 -2
-16 0 4 3263.63 194.528 1
-13 0 -3 593.572 296.793 -2
-16 0 3 593.572 296.793 1
-14 0 -2 7078.02 421.604 -2
-16 0 2 7078.02 421.604 1
-15 0 -1 2994.51 364.003 -2
-16 0 1 2994.51 364.003 1
-16 0 0 33266 646.769 -2
-16 0 0 33266 646.769 1
-17 0 1 8862.25 407.772 -2
-16 0 -1 8862.25 407.772 1
-18 0 2 6073.38 341.356 -2
-16 0 -2 6073.38 341.356 1
-19 0 3 1697.36 265.264 -2
-16 0 -3 1697.36 265.264 1
-16 0 -4 447.297 170.237 1
-16 0 -5 2165.92 154.64 1
-16 0 -6 104.619 100.697 1
-16 -1 22 108.611 49.5513 1
-16 -1 21 267.878 57.0551 1
-16 -1 20 1165.37 82.1773 1
-16 -1 19 11599.4 111.129 1
-16 1 18 1228.17 101.077 1
-16 -1 17 19324.8 174.948 1
-16 1 16 1526.59 103.744 1
-16 1 15 3405.36 115.11 1
-16 -1 14 3538.4 116.343 1
-16 1 13 13543.4 181.631 1
-16 1 12 11259.5 171.931 1
-16 1 11 588.905 117.198 1
-16 1 10 2297.5 92.0638 1
-16 1 9 640.913 92.7308 1
-16 1 8 6471.15 135.411 1
-16 1 7 5226.85 128.517 1
-16 1 6 6946.55 124.786 1
-16 1 5 2423.21 451.828 1
11 1 5 2306.04 134.284 -2
16 -1 -5 2306.04 134.284 1
-12 -1 -4 5807.57 144.404 -2
-16 1 4 5807.57 144.404 1
-13 -1 -3 14755 299.586 -2
-16 1 3 14755 299.586 1
-14 -1 -2 25255.1 557.573 -2
-16 1 2 25255.1 557.573 1
-15 -1 -1 13103.4 477.717 -2
-16 1 1 13103.4 477.717 1
-16 -1 0 354.195 235.489 -2
-16 1 0 354.195 235.489 1
-17 -1 1 1127.28 311.996 -2
-16 1 -1 1127.28 311.996 1
-18 -1 2 7277.05 345.22 -2
-16 1 -2 7277.05 345.22 1
-19 -1 3 4084.28 282.56 -2
-16 1 -3 4084.28 282.56 1
-16 1 -4 1123.97 175.063 1
-16 1 -5 3827.59 168.589 1
-16 -2 21 203.561 47.2595 1
-16 2 20 202.166 73.5833 1
-16 2 19 1714.25 94.9468 1
-16 -2 18 -1.78079 20.8737 1
-16 -2 17 2872.59 95.3121 1
-16 -2 16 5802.11 97.8398 1
-16 -2 15 1858.31 94.7587 1
-16 -2 14 2162.32 99.0496 1
-16 -2 13 4041.67 97.3397 1
-16 -2 12 937.15 77.3998 1
-16 -2 11 15743.1 148.713 1
-16 -2 10 2990.77 136.252 1
-16 -2 9 2060.09 104.94 1
-16 -2 8 165.724 91.5582 1
-16 -2 7 106.349 70.4325 1
-16 -2 6 275.738 71.1302 1
16 -2 -5 13624.4 205.121 1
11 2 5 16889.8 159.694 -2
16 -2 -5 16889.8 159.694 1
-12 2 -4 21717.7 173.584 -2
-16 -2 4 21717.7 173.584 1
13 2 3 8072.79 259.743 -2
16 -2 -3 8072.79 259.743 1
-14 2 -2 761.957 241.191 -2
-16 -2 2 761.957 241.191 1
-15 2 -1 14556.3 346.43 -2
-16 -2 1 14556.3 346.43 1
-16 2 0 8453.59 291.449 -2
-16 -2 0 8453.59 291.449 1
-17 2 1 8311.76 275.152 -2
-16 -2 -1 8311.76 275.152 1
-18 2 2 532.093 196.339 -2
-16 -2 -2 532.093 196.339 1
-19 2 3 4414.16 193.78 -2
-16 -2 -3 4414.16 193.78 1
-16 -2 -4 829.134 116.469 1
-16 -2 -5 578.292 95.5279 1
-16 3 21 84.7072 48.2383 1
-16 -3 20 1396.38 59.7601 1
-16 3 19 1595.91 72.9157 1
-16 -3 18 5454.33 132.774 1
-16 -3 17 583.504 117.446 1
-16 -3 16 1130.47 128.485 1
-16 -3 15 5031.78 107.583 1
-16 -3 14 5351.69 110.927 1
-16 -3 13 3269.88 84.4176 1
-16 -3 12 2766.27 83.18 1
-16 3 11 -47.9516 80.4811 1
-16 -3 10 788.223 85.5546 1
-16 -3 9 10457.9 119.513 1
-16 -3 8 5884.38 100.723 1
-16 -3 7 26977.3 142.885 1
-16 -3 6 12274.7 109.854 1
-16 3 5 909.202 163.757 1
-11 3 -5 10278.5 122.444 -2
-16 -3 5 10278.5 122.444 1
12 3 4 1010.26 141.56 -2
16 -3 -4 1010.26 141.56 1
-13 3 -3 19378.7 222.639 -2
-16 -3 3 19378.7 222.639 1
14 3 2 22437.3 241.669 -2
16 -3 -2 22437.3 241.669 1
15 3 1 5874.12 173.925 -2
16 -3 -1 5874.12 173.925 1
16 3 0 3178.55 128.721 -2
16 -3 0 3178.55 128.721 1
-17 3 1 2215.71 218.259 -2
-16 -3 -1 2215.71 218.259 1
-18 3 2 1839.94 193.888 -2
-16 -3 -2 1839.94 193.888 1
-19 3 3 970.982 163.935 -2
-16 -3 -3 970.982 163.935 1
-16 -3 -4 67.3859 103.629 1
-16 3 -5 5164.58 106.566 1
-16 -3 -6 560.406 68.459 1
-16 4 21 364.781 75.5476 1
-16 4 20 24.6037 16.6165 1
-16 -4 19 21.7832 15.9537 1
-16 -4 18 35.7871 66.3199 1
-16 -4 17 2185.3 83.5424 1
-16 -4 16 1138.19 83.7666 1
-16 -4 15 2112.31 85.307 1
-16 -4 14 875.62 70.0493 1
-16 -4 13 1632.49 75.514 1
-16 -4 12 2532.49 98.2451 1
-16 4 11 2310.22 100.09 1
-16 -4 10 54.1944 81.1274 1
-16 -4 9 14565.1 105.65 1
-16 -4 8 306.121 70.2397 1
-16 -4 7 378.466 76.282 1
-16 -4 6 803.802 88.8238 1
-11 4 -5 28369.8 202.231 -2
-16 -4 5 28369.8 202.231 1
-12 -4 -4 16314.1 177.52 -2
-16 4 4 16314.1 177.52 1
-13 4 -3 6113.24 176.201 -2
-16 -4 3 6113.24 176.201 1
-14 4 -2 7250.68 183.373 -2
-16 -4 2 7250.68 183.373 1
15 4 1 5320.79 172.635 -2
16 -4 -1 5320.79 172.635 1
16 4 0 256.342 135.073 -2
16 -4 0 256.342 135.073 1
17 4 -1 2284.92 137.524 -2
16 -4 1 2284.92 137.524 1
18 4 -2 1599.28 115.335 -2
16 -4 2 1599.28 115.335 1
-19 4 3 1535.63 145.25 -2
-16 -4 -3 1535.63 145.25 1
-16 -4 -4 99.0382 83.2798 1
-16 -4 -5 625.98 59.02 1
-16 5 20 237.858 93.337 1
-16 5 19 796.348 121.55 1
-16 5 18 3.09254 12.5625 1
-16 5 17 8.9105 19.2179 1
-16 5 16 189.918 80.2269 1
-16 5 15 625.034 77.8044 1
-16 -5 14 1871.04 91.6635 1
-16 -5 13 2039.34 88.2363 1
-16 -5 12 568.146 85.473 1
-16 -5 11 3408.86 82.4602 1
-16 -5 10 77.9049 73.4653 1
-16 5 9 2892.82 83.5913 1
-16 -5 8 95.4305 83.9312 1
-16 -5 7 16860 136.557 1
-16 -5 6 500.249 98.041 1
-10 5 -6 8545.75 268.732 -2
-16 -5 6 8545.75 268.732 1
-16 5 5 1157.07 232.6 1
-11 5 -5 3138.22 131.797 -2
-16 -5 5 3138.22 131.797 1
-12 5 -4 914.481 131.182 -2
-16 -5 4 914.481 131.182 1
-13 5 -3 12449.3 170.221 -2
-16 -5 3 12449.3 170.221 1
-14 -5 -2 3729.14 160.824 -2
-16 5 2 3729.14 160.824 1
-15 5 -1 584.505 137.46 -2
-16 -5 1 584.505 137.46 1
16 5 0 442.175 110.69 -2
16 -5 0 442.175 110.69 1
-17 5 1 236.29 116.03 -2
-16 -5 -1 236.29 116.03 1
18 5 -2 363.269 112.972 -2
16 -5 2 363.269 112.972 1
19 5 -3 445.657 115.089 -2
16 -5 3 445.657 115.089 1
-20 5 4 2028.49 132.375 -2
-16 -5 -4 2028.49 132.375 1
-16 -5 -5 2411.02 82.0782 1
-16 6 20 152.299 60.5925 1
-16 6 19 1818.17 107.88 1
-16 6 18 257.781 116.975 1
-16 6 17 4643.05 166.53 1
-16 6 16 3.60641 12.8466 1
-16 6 15 47.7847 16.726 1
-16 -6 14 106.476 84.0327 1
-16 -6 13 6145.92 117.634 1
-16 -6 12 1108.09 87.4858 1
-16 -6 11 637.285 73.6358 1
-16 -6 10 829.372 69.6753 1
-16 -6 9 4704.08 96.3575 1
-16 6 8 2191.51 81.8387 1
-16 -6 7 119.854 92.8662 1
-16 -6 6 315.747 83.5597 1
-11 -6 -5 12129.5 153.015 -2
-16 6 5 12129.5 153.015 1
-12 6 -4 10262.9 151.557 -2
-16 -6 4 10262.9 151.557 1
-13 6 -3 2279.32 127.184 -2
-16 -6 3 2279.32 127.184 1
-14 6 -2 2565.04 144.35 -2
-16 -6 2 2565.04 144.35 1
-15 6 -1 1483.01 116.586 -2
-16 -6 1 1483.01 116.586 1
-16 6 0 312.181 117.312 -2
-16 -6 0 312.181 117.312 1
-17 6 1 2687.45 141.386 -2
-16 -6 -1 2687.45 141.386 1
-18 6 2 1834.82 98.9186 -2
-16 -6 -2 1834.82 98.9186 1
-19 6 3 1521.29 87.32 -2
-16 -6 -3 1521.29 87.32 1
-16 7 18 720.291 91.2137 1
-16 7 17 154.578 106.783 1
-16 7 16 152.941 86.5299 1
-16 7 15 82.5336 98.2824 1
-16 7 14 5859.15 138.192 1
16 -7 -13 10.7462 11.971 1
-16 -7 12 13.5598 19.7572 1
-16 7 11 686.348 72.2744 1
-16 7 10 1522.68 103.295 1
-16 7 9 597.627 89.7088 1
-16 7 8 3603 102.63 1
-16 7 7 3180.82 104.486 1
-16 7 6 1646.46 91.4127 1
-11 -7 -5 2347.73 122.708 -2
-16 7 5 2347.73 122.708 1
-12 -7 -4 681.753 116.621 -2
-16 7 4 681.753 116.621 1
-13 7 -3 11747.1 146.87 -2
-16 -7 3 11747.1 146.87 1
-14 7 -2 2363.51 156.948 -2
-16 -7 2 2363.51 156.948 1
-15 7 -1 1750.26 125.296 -2
-16 -7 1 1750.26 125.296 1
-16 7 0 241.612 93.4389 -2
-16 -7 0 241.612 93.4389 1
-17 7 1 887.1 84.6093 -2
-16 -7 -1 887.1 84.6093 1
-18 7 2 2182.14 83.8505 -2
-16 -7 -2 2182.14 83.8505 1
-19 7 3 3184.84 107.848 -2
-16 -7 -3 3184.84 107.848 1
-16 8 16 2064.01 72.2925 1
-16 8 15 1830.69 85.3756 1
-16 8 14 881.719 90.4785 1
-16 8 13 24.1052 11.2542 1
-16 8 12 -13.2227 16.6323 1
-16 8 11 390.204 87.8497 1
16 -8 -10 294.135 29.8356 1
-16 8 9 142.608 82.5117 1
-16 8 8 3953.47 97.9869 1
-16 8 7 3551.8 109.213 1
-16 8 6 22.7404 21.4248 1
-11 -8 -5 12092.1 126.285 -2
-16 8 5 12092.1 126.285 1
-12 -8 -4 4535.71 108.721 -2
-16 8 4 4535.71 108.721 1
-13 -8 -3 1667.31 107.838 -2
-16 8 3 1667.31 107.838 1
-14 8 -2 2213.02 121.442 -2
-16 -8 2 2213.02 121.442 1
-15 8 -1 713.105 92.1589 -2
-16 -8 1 713.105 92.1589 1
-16 8 0 83.2158 73.4473 -2
-16 -8 0 83.2158 73.4473 1
-17 8 1 9243.53 107.262 -2
-16 -8 -1 9243.53 107.262 1
-18 8 2 292.592 53.0877 -2
-16 -8 -2 292.592 53.0877 1
16 -9 -16 77.5155 72.1768 1
16 -9 -15 2039.5 77.2839 1
16 -9 -14 551.963 131.597 1
-16 9 13 3.69568 8.15398 1
16 -9 -12 14.2891 14.9618 1
-16 9 11 516.718 94.8134 1
-16 9 10 -2.49036 18.9256 1
-16 -9 9 2675.55 94.9926 1
-16 9 8 139.542 79.3867 1
-16 9 7 1075.79 88.1791 1
-16 -9 6 259.079 83.1065 1
10 9 6 5231.43 267.34 -2
16 -9 -6 5231.43 267.34 1
-11 -9 -5 3089.88 105.699 -2
-16 9 5 3089.88 105.699 1
-12 -9 -4 596.806 83.0511 -2
-16 9 4 596.806 83.0511 1
-13 9 -3 1827.84 104.854 -2
-16 -9 3 1827.84 104.854 1
-14 9 -2 1272.66 94.1897 -2
-16 -9 2 1272.66 94.1897 1
-15 9 -1 4613.34 98.9539 -2
-16 -9 1 4613.34 98.9539 1
-16 9 0 2295.2 67.3095 -2
-16 -9 0 2295.2 67.3095 1
16 -10 -14 1606.53 76.3179 1
16 -10 -13 683.551 67.355 1
-16 10 12 14.666 10.2682 1
-16 10 11 2418.59 67.6529 1
-16 10 10 1421.41 77.7927 1
-16 10 9 -1.00135 19.7356 1
-16 10 8 62.4478 69.0399 1
16 -10 -7 1049.91 75.1519 1
-16 10 6 491.47 71.7491 1
-16 10 5 1906.66 116.651 1
-11 10 -5 2607.66 126.955 -2
-16 -10 5 2607.66 126.955 1
-12 10 -4 2550.05 114.641 -2
-16 -10 4 2550.05 114.641 1
-14 10 -2 911.372 84.0965 -2
-16 -10 2 911.372 84.0965 1
-15 10 -1 186.441 60.9085 -2
-16 -10 1 186.441 60.9085 1
16 -11 -10 147.35 63.4226 1
-16 11 9 591.294 49.794 1
-16 11 8 1091.04 55.3044 1
-16 11 7 309.668 44.1966 1
-16 11 6 102.749 42.0973 1
-16 -11 5 95.1821 47.4104 1
-17 0 20 -7.73124 40.0086 1
-17 0 19 49.6158 96.6414 1
-17 0 18 174.506 109.893 1
-17 0 17 156.563 117.604 1
-17 0 16 157.898 110.27 1
-17 0 15 145.832 111.773 1
-17 0 14 91.3494 116.714 1
-17 0 13 53.9741 119.818 1
-17 0 12 58.8925 118.76 1
-17 0 11 -119.494 142.436 1
-17 0 10 -72.7132 140.061 1
-17 0 9 82.3277 136.795 1
-17 0 8 83.9475 136.156 1
-17 0 7 44.4373 124.437 1
-17 0 6 179.371 144.732 1
-17 0 5 131.92 161.084 1
-12 0 -5 -15.5665 356.658 -2
-17 0 5 -15.5665 356.658 1
-14 0 -3 5502.73 391.768 -2
-17 0 3 5502.73 391.768 1
-15 0 -2 52.3858 339.464 -2
-17 0 2 52.3858 339.464 1
-16 0 -1 7626.99 411.542 -2
-17 0 1 7626.99 411.542 1
-17 0 0 29.8492 298.93 -2
-17 0 0 29.8492 298.93 1
-18 0 1 215.144 272.237 -2
-17 0 -1 215.144 272.237 1
-20 0 3 -12.146 205.534 -2
-17 0 -3 -12.146 205.534 1
-17 0 -4 -168.484 124.637 1
-17 -1 21 -26.7835 50.5354 1
-17 -1 20 60.572 66.2274 1
-17 -1 19 220.503 79.4266 1
-17 -1 18 91.8879 76.3457 1
-17 1 17 1125.95 101.199 1
-17 1 16 3367.34 105.66 1
-17 1 15 2195.85 105.379 1
-17 1 14 534.5 99.3592 1
-17 1 13 523.092 119.42 1
-17 1 12 2050.54 126.12 1
-17 1 11 2511.24 106.081 1
-17 1 10 36.9468 108.446 1
-17 1 9 6201.55 132.966 1
-17 1 8 6191.45 121.122 1
17 -1 -7 1832.31 106.673 1
-17 1 6 1373.6 114.601 1
-17 1 5 2295.42 177.501 1
-12 1 -5 14413.7 260.085 -2
-17 -1 5 14413.7 260.085 1
-13 -1 -4 808.88 345.538 -2
-17 1 4 808.88 345.538 1
-14 -1 -3 12166.1 435.636 -2
-17 1 3 12166.1 435.636 1
-15 -1 -2 3766.76 371.929 -2
-17 1 2 3766.76 371.929 1
-16 -1 -1 328.234 305.106 -2
-17 1 1 328.234 305.106 1
-17 -1 0 629.27 237.645 -2
-17 1 0 629.27 237.645 1
-18 -1 1 3193.68 301.535 -2
-17 1 -1 3193.68 301.535 1
-19 -1 2 32.599 236.114 -2
-17 1 -2 32.599 236.114 1
-20 -1 3 2020.04 214.938 -2
-17 1 -3 2020.04 214.938 1
-17 1 -4 -58.3699 123.147 1
-17 2 21 129.105 37.3159 1
-17 2 20 433.154 55.2283 1
-17 2 19 188.937 65.039 1
-17 2 18 222.024 87.7937 1
-17 -2 17 1247.2 100.52 1
-17 -2 16 63.2295 94.0474 1
-17 -2 15 224.273 99.1018 1
-17 2 14 3314.86 100.709 1
-17 -2 13 4479.34 109.043 1
-17 -2 12 230.733 130.741 1
-17 -2 11 1097.63 91.4185 1
-17 2 10 3212.52 117.668 1
-17 -2 9 2029.19 86.4732 1
-17 -2 8 3951.14 91.7667 1
-17 -2 7 592.263 103.027 1
-17 -2 6 4740.94 120.321 1
-17 2 5 7597.43 251.195 1
-12 2 -5 8403.5 185.115 -2
-17 -2 5 8403.5 185.115 1
-13 -2 -4 -400.101 320.011 -2
-17 2 4 -400.101 320.011 1
-14 2 -3 1250.97 246.966 -2
-17 -2 3 1250.97 246.966 1
-15 2 -2 248.535 227.495 -2
-17 -2 2 248.535 227.495 1
-16 2 -1 7757.65 285.061 -2
-17 -2 1 7757.65 285.061 1
-17 2 0 6956.32 267.829 -2
-17 -2 0 6956.32 267.829 1
-18 2 1 1929.33 203.192 -2
-17 -2 -1 1929.33 203.192 1
-19 2 2 690.849 165.902 -2
-17 -2 -2 690.849 165.902 1
-20 2 3 1312.08 139.477 -2
-17 -2 -3 1312.08 139.477 1
-17 -2 -4 116.158 77.4661 1
-17 3 21 -5.46218 67.5991 1
-17 3 20 153.904 43.1716 1
-17 -3 19 1712.01 66.357 1
-17 -3 18 324.414 77.6077 1
-17 3 17 1574.54 91.7193 1
-17 3 16 124.671 80.193 1
-17 -3 15 6929.65 97.0845 1
-17 -3 14 3656.52 89.1518 1
-17 -3 13 1438.51 90.1944 1
-17 -3 12 91.5953 86.7168 1
-17 -3 11 191.401 76.9014 1
-17 -3 10 1798.41 92.3932 1
-17 -3 9 2361.72 128.207 1
-17 -3 8 45.0642 86.7698 1
-17 -3 7 4497.05 105.696 1
-17 -3 6 1174.13 80.4408 1
-17 3 5 1223.74 123.718 1
-12 3 -5 14623.5 485.373 -2
-17 -3 5 14623.5 485.373 1
-13 -3 -4 4487.35 143.448 -2
-17 3 4 4487.35 143.448 1
-14 -3 -3 3867.17 150.871 -2
-17 3 3 3867.17 150.871 1
-15 3 -2 3900.79 260.848 -2
-17 -3 2 3900.79 260.848 1
-16 3 -1 1186.76 223.454 -2
-17 -3 1 1186.76 223.454 1
-17 3 0 932.541 176.53 -2
-17 -3 0 932.541 176.53 1
-18 3 1 3268.08 198.991 -2
-17 -3 -1 3268.08 198.991 1
-19 3 2 2240.15 160.11 -2
-17 -3 -2 2240.15 160.11 1
-20 3 3 5343.24 140.698 -2
-17 -3 -3 5343.24 140.698 1
-17 -4 19 -1.39313 14.5559 1
-17 -4 18 303.866 68.7713 1
-17 4 17 564.953 78.9011 1
-17 4 16 30.882 84.8653 1
-17 -4 15 115.819 97.3131 1
-17 -4 14 884.442 81.7185 1
-17 -4 13 3761.63 96.9045 1
-17 -4 12 -89.4522 71.4735 1
-17 -4 11 1556.71 79.1647 1
-17 -4 10 158.486 73.64 1
-17 -4 9 239.47 70.0334 1
-17 -4 8 97.0754 66.9106 1
-17 -4 7 894.267 84.681 1
-17 -4 6 1276.89 116.147 1
-17 4 5 2779.72 135.885 1
-12 4 -5 7301.08 409.051 -2
-17 -4 5 7301.08 409.051 1
-13 4 -4 4899.99 160.181 -2
-17 -4 4 4899.99 160.181 1
-14 4 -3 4231.08 155.497 -2
-17 -4 3 4231.08 155.497 1
-15 -4 -2 4484.99 139.023 -2
-17 4 2 4484.99 139.023 1
-16 4 -1 1954.19 133.147 -2
-17 -4 1 1954.19 133.147 1
17 4 0 1158.27 90.1779 -2
17 -4 0 1158.27 90.1779 1
-18 4 1 1605.46 163.56 -2
-17 -4 -1 1605.46 163.56 1
-19 -4 2 1043.52 135.84 -2
-17 4 -2 1043.52 135.84 1
-17 -4 -3 372.142 100.92 1
-17 5 20 94.9675 66.5866 1
-17 5 19 168.664 53.0613 1
-17 5 18 20.419 10.2013 1
-17 5 17 4.68677 17.234 1
-17 -5 16 206.831 91.3427 1
-17 -5 15 829.628 103.797 1
-17 -5 14 632.639 67.1949 1
-17 -5 13 1204.2 68.1337 1
-17 -5 12 881.199 68.7702 1
-17 -5 11 58.3595 81.3493 1
-17 -5 10 153.398 77.4634 1
-17 -5 9 1674.14 71.4046 1
-17 5 8 1580.22 77.5325 1
-17 -5 7 972.499 85.4377 1
-17 -5 6 2173.72 99.0149 1
-17 5 5 3422.52 136.864 1
-12 5 -5 4805.38 198.603 -2
-17 -5 5 4805.38 198.603 1
-13 5 -4 14796.6 157.207 -2
-17 -5 4 14796.6 157.207 1
-14 -5 -3 1622.74 118.524 -2
-17 5 3 1622.74 118.524 1
-15 5 -2 810.048 127.841 -2
-17 -5 2 810.048 127.841 1
-16 5 -1 763.725 119.065 -2
-17 -5 1 763.725 119.065 1
-17 5 0 1111.52 107.298 -2
-17 -5 0 1111.52 107.298 1
-18 5 1 439.331 45.8644 -2
-17 -5 -1 439.331 45.8644 1
-19 5 2 721.657 104.626 -2
-17 -5 -2 721.657 104.626 1
-17 -5 -3 2438.72 96.0388 1
-20 5 3 5617.52 133.778 -2
-17 -5 -3 5617.52 133.778 1
-17 6 19 114.727 73.1608 1
-17 6 18 141.222 94.0291 1
-17 6 17 370.189 117.664 1
-17 6 16 93.5077 129.658 1
-17 6 15 42.4706 15.6736 1
-17 -6 14 1182.13 81.3682 1
-17 6 13 521.174 83.7831 1
-17 -6 12 1324.74 70.6679 1
-17 -6 11 44.9754 13.695 1
-17 -6 10 70.0095 21.5092 1
-17 6 9 1883.63 82.0704 1
-17 -6 8 2349.6 86.4911 1
-17 -6 7 10253 120.22 1
-17 -6 6 573.071 87.5002 1
-17 6 5 1041.27 112.577 1
-12 6 -5 1168.58 140.076 -2
-17 -6 5 1168.58 140.076 1
-13 6 -4 1042.13 109.104 -2
-17 -6 4 1042.13 109.104 1
-14 6 -3 79.7349 40.3703 -2
-17 -6 3 79.7349 40.3703 1
-15 6 -2 1240.24 135.629 -2
-17 -6 2 1240.24 135.629 1
-16 6 -1 2513.66 133.691 -2
-17 -6 1 2513.66 133.691 1
-17 6 0 308.776 80.8558 -2
-17 -6 0 308.776 80.8558 1
-18 6 1 1047.89 79.5114 -2
-17 -6 -1 1047.89 79.5114 1
-19 6 2 122.253 80.6491 -2
-17 -6 -2 122.253 80.6491 1
-17 7 18 381.364 62.2176 1
-17 7 17 4021.38 107.705 1
-17 7 16 251.706 97.4905 1
-17 7 15 112.646 82.1883 1
-17 7 14 230.989 92.9114 1
-17 7 13 338.085 100.157 1
17 -7 -12 1156.47 186.888 1
-17 7 11 18.7267 16.5565 1
-17 7 10 57.6422 17.5939 1
-17 -7 9 15472.5 126.127 1
-17 7 8 134.282 81.6571 1
-17 7 7 339.526 83.5286 1
-17 7 6 686.991 92.7799 1
-17 7 5 11382.1 127.875 1
-12 7 -5 -2.25222 29.9166 -2
-17 -7 5 -2.25222 29.9166 1
-13 7 -4 2368.22 110.697 -2
-17 -7 4 2368.22 110.697 1
-14 7 -3 2431.41 116.132 -2
-17 -7 3 2431.41 116.132 1
-15 7 -2 1780.93 127.344 -2
-17 -7 2 1780.93 127.344 1
-16 7 -1 963.937 85.4715 -2
-17 -7 1 963.937 85.4715 1
-17 7 0 673.097 72.085 -2
-17 -7 0 673.097 72.085 1
-18 7 1 3720.81 71.7967 -2
-17 -7 -1 3720.81 71.7967 1
17 -8 -16 -68.4042 82.9599 1
17 -8 -15 96.5665 75.7839 1
17 -8 -14 2401.2 100.376 1
17 -8 -13 840.941 100.23 1
-17 8 12 11.6904 9.49816 1
-17 8 11 67.6568 16.375 1
-17 -8 10 -3.03972 13.5625 1
-17 8 9 1623.47 67.8151 1
-17 8 8 175.951 74.6367 1
-17 8 7 8502.46 111.797 1
-17 8 6 217.236 80.6033 1
-17 8 5 15.2783 13.3988 1
12 8 5 3699.2 255.777 -2
17 -8 -5 3699.2 255.777 1
-13 8 -4 108.554 25.8725 -2
-17 -8 4 108.554 25.8725 1
-14 8 -3 5399.95 98.3146 -2
-17 -8 3 5399.95 98.3146 1
-15 8 -2 2673.14 95.573 -2
-17 -8 2 2673.14 95.573 1
-16 8 -1 8955.3 102.584 -2
-17 -8 1 8955.3 102.584 1
-17 8 0 271.835 55.4191 -2
-17 -8 0 271.835 55.4191 1
17 -9 -13 139.695 119.409 1
17 -9 -12 1264.21 144.569 1
-17 9 11 -5.34215 11.7848 1
-17 9 10 127.056 64.8912 1
-17 9 9 178.008 19.3258 1
-17 9 8 177.326 65.8623 1
-17 9 7 2147.77 68.2867 1
-17 9 6 890.384 61.9428 1
-17 -9 5 4802.66 101.608 1
12 9 5 6413.26 215.271 -2
17 -9 -5 6413.26 215.271 1
-13 9 -4 655.704 87.9916 -2
-17 -9 4 655.704 87.9916 1
14 9 3 8796.54 159.727 -2
17 -9 -3 8796.54 159.727 1
15 9 2 1962.31 116.64 -2
17 -9 -2 1962.31 116.64 1
17 -10 -12 393.684 72.9786 1
17 -10 -11 327.714 104.935 1
17 -10 -10 1067.34 120.437 1
-17 10 9 842.658 73.6749 1
-17 10 8 581.471 65.5195 1
-17 -10 7 366.891 51.4569 1
-17 -10 6 24.3349 57.0047 1
-17 -10 5 373.523 56.5972 1
-17 -10 4 709.043 48.668 1
-18 0 21 660.375 67.4831 1
-18 0 19 17135.9 224.836 1
-18 0 18 2673.48 113.645 1
-18 0 17 2002.41 121.957 1
-18 0 16 1220.51 108.839 1
-18 0 15 1764.59 95.5967 1
-18 0 14 161.356 90.2145 1
-18 0 13 1187.16 144.114 1
-18 0 12 3082.16 159.896 1
-18 0 11 85.6803 137.717 1
-18 0 10 119.421 137.832 1
-18 0 9 7169.37 184.583 1
-18 0 8 7799.67 189.503 1
-18 0 7 646.82 141.363 1
-18 0 6 783.2 143.017 1
-18 0 5 14293.8 407.37 1
-14 0 -4 5822.42 398.979 -2
-18 0 4 5822.42 398.979 1
-15 0 -3 1975.86 350.323 -2
-18 0 3 1975.86 350.323 1
-16 0 -2 4822.77 364.512 -2
-18 0 2 4822.77 364.512 1
-18 0 0 2201.37 287.762 -2
-18 0 0 2201.37 287.762 1
-19 0 1 -188.48 216.799 -2
-18 0 -1 -188.48 216.799 1
-20 0 2 95.3257 184.57 -2
-18 0 -2 95.3257 184.57 1
-18 0 -3 2482.4 125.326 1
-18 1 20 346.449 48.4786 1
-18 1 19 791.138 62.0367 1
-18 1 18 6216.59 90.6108 1
-18 1 17 9789.73 126.297 1
-18 1 16 352.459 104.379 1
-18 1 15 305.995 107.504 1
-18 1 14 2736.05 116.331 1
-18 1 13 701.113 103.299 1
-18 1 12 2369.55 116.736 1
-18 1 11 8967.32 147.605 1
-18 1 10 3814.09 125.461 1
-18 1 9 2234.98 118.331 1
-18 1 8 230.17 107.845 1
-18 1 7 14044.7 166.074 1
-18 1 6 6741.55 136.999 1
-18 1 5 4365.1 317.13 1
-14 -1 -4 374.802 359.693 -2
-18 1 4 374.802 359.693 1
-15 -1 -3 4.94463 317.066 -2
-18 1 3 4.94463 317.066 1
-16 -1 -2 6433.41 368.385 -2
-18 1 2 6433.41 368.385 1
-17 -1 -1 3283.02 319.327 -2
-18 1 1 3283.02 319.327 1
-19 -1 1 9179.1 297.589 -2
-18 1 -1 9179.1 297.589 1
-20 -1 2 2033.71 194.308 -2
-18 1 -2 2033.71 194.308 1
-18 2 21 1069.81 59.2282 1
-18 -2 20 955.373 52.989 1
-18 -2 19 3269.53 78.0398 1
-18 2 18 130.705 64.5844 1
-18 2 17 333.871 73.7479 1
-18 -2 16 2632.34 86.2399 1
-18 -2 15 2996.79 125.306 1
-18 2 14 500.115 93.5211 1
-18 -2 13 1003.78 98.3992 1
-18 -2 12 701.235 100.266 1
-18 -2 11 136.161 96.2826 1
-18 2 10 641.327 98.3077 1
-18 -2 9 20718.3 172.042 1
-18 -2 8 8158.53 130.033 1
-18 -2 7 4733.59 116.49 1
-18 -2 6 689.01 200.419 1
-18 -2 5 9903.65 256.637 1
-14 2 -4 1736.62 255.289 -2
-18 -2 4 1736.62 255.289 1
-15 2 -3 13835.1 299.002 -2
-18 -2 3 13835.1 299.002 1
-16 -2 -2 -107.471 287.198 -2
-18 2 2 -107.471 287.198 1
-17 2 -1 1342.32 204.764 -2
-18 -2 1 1342.32 204.764 1
-18 2 0 -365.809 163.616 -2
-18 -2 0 -365.809 163.616 1
-19 2 1 -43.9119 147.291 -2
-18 -2 -1 -43.9119 147.291 1
-20 -2 2 820.064 128.3 -2
-18 2 -2 820.064 128.3 1
-18 3 20 240.215 54.0674 1
-18 -3 19 2570.34 82.6831 1
-18 -3 18 511.987 112.072 1
-18 -3 17 3267.25 152.321 1
-18 -3 16 4451.03 126.463 1
-18 -3 15 72.2846 87.9811 1
-18 -3 14 498.505 77.6573 1
-18 -3 13 7363.2 105.55 1
-18 -3 12 3351.17 83.7538 1
-18 -3 11 15691 131.572 1
-18 -3 10 829.783 84.6875 1
-18 -3 9 1373.5 86.1785 1
-18 -3 8 6.29486 79.5328 1
-18 -3 7 10796.8 105.993 1
-18 -3 6 4396.54 117.843 1
-18 3 5 6640.46 301.493 1
-13 3 -5 8997.51 423.129 -2
-18 -3 5 8997.51 423.129 1
-14 3 -4 11416.1 286.436 -2
-18 -3 4 11416.1 286.436 1
-15 3 -3 1810.75 234.367 -2
-18 -3 3 1810.75 234.367 1
-16 -3 -2 2516.15 296.047 -2
-18 3 2 2516.15 296.047 1
-17 -3 -1 3539.83 210.367 -2
-18 3 1 3539.83 210.367 1
-18 -3 0 344.201 235.019 -2
-18 3 0 344.201 235.019 1
-19 3 1 5280.06 174.244 -2
-18 -3 -1 5280.06 174.244 1
-18 4 19 -48.5703 65.9009 1
-18 -4 18 2951.17 66.9663 1
-18 -4 17 2720.11 75.4844 1
-18 4 16 1243.31 75.4878 1
-18 -4 15 2249.61 85.366 1
-18 -4 14 2338.83 77.8242 1
-18 -4 13 4178.26 78.5958 1
18 -4 -12 3126.46 77.9026 1
-18 -4 11 352.099 75.9465 1
-18 -4 10 52.3384 65.2971 1
-18 -4 9 14238.6 102.46 1
-18 -4 8 179.593 78.2708 1
-18 -4 7 2662.44 115.222 1
-18 -4 6 4132.89 118.387 1
-18 -4 5 516.843 98.7213 1
-13 4 -5 26.7577 26.2841 -2
-18 -4 5 26.7577 26.2841 1
-18 4 4 1524.39 221.926 1
-14 4 -4 3496.81 121.834 -2
-18 -4 4 3496.81 121.834 1
-15 4 -3 2298.68 123.595 -2
-18 -4 3 2298.68 123.595 1
-16 4 -2 2694.76 197.886 -2
-18 -4 2 2694.76 197.886 1
-17 4 -1 3028.55 182.209 -2
-18 -4 1 3028.55 182.209 1
-18 4 0 495.584 103.578 -2
-18 -4 0 495.584 103.578 1
-19 4 1 2805.12 147.704 -2
-18 -4 -1 2805.12 147.704 1
-20 4 2 1033.95 74.1418 -2
-18 -4 -2 1033.95 74.1418 1
-18 5 19 2457.16 94.9805 1
-18 5 18 179.511 50.1109 1
-18 5 17 30.7923 13.4313 1
-18 -5 16 3396.11 71.608 1
-18 -5 15 1978.91 71.618 1
-18 -5 14 6867.38 84.5451 1
-18 -5 13 515.055 57.7666 1
-18 5 12 2514.01 93.1124 1
-18 -5 11 5358.38 93.3931 1
-18 -5 10 762.721 77.7389 1
-18 -5 9 404.249 63.0529 1
-18 5 8 2743.31 96.1651 1
-18 5 7 2405.8 95.4524 1
-18 -5 6 1361.4 89.2174 1
-18 -5 5 16.4211 15.7054 1
-18 5 4 2967.73 193.241 1
-14 5 -4 1794.31 82.3851 -2
-18 -5 4 1794.31 82.3851 1
-15 5 -3 411.621 92.8082 -2
-18 -5 3 411.621 92.8082 1
-16 5 -2 787.002 96.6174 -2
-18 -5 2 787.002 96.6174 1
-17 5 -1 252.878 34.9335 -2
-18 -5 1 252.878 34.9335 1
-18 5 0 366.445 102.096 -2
-18 -5 0 366.445 102.096 1
-19 5 1 1008.37 73.2358 -2
-18 -5 -1 1008.37 73.2358 1
-18 6 17 483.175 89.5265 1
-18 6 16 162.305 108.26 1
-18 6 15 29.4464 12.1419 1
-18 -6 14 244.411 25.7822 1
-18 -6 13 1998.86 99.5581 1
-18 -6 12 1290.38 84.7673 1
18 -6 -11 35.6575 108.192 1
-18 6 10 4.01167 11.6608 1
-18 -6 9 15.2058 13.2773 1
-18 6 8 178.69 28.7854 1
-18 -6 7 53.8465 28.035 1
-18 -6 6 204.972 102.328 1
-18 -6 5 2.33703 12.2626 1
-14 6 -4 155.538 23.7528 -2
-18 -6 4 155.538 23.7528 1
-15 6 -3 1856.91 76.3259 -2
-18 -6 3 1856.91 76.3259 1
-16 6 -2 1689.7 90.4945 -2
-18 -6 2 1689.7 90.4945 1
-17 6 -1 988.754 84.5031 -2
-18 -6 1 988.754 84.5031 1
-18 6 0 1629.48 87.7605 -2
-18 -6 0 1629.48 87.7605 1
-19 6 1 858.434 91.082 -2
-18 -6 -1 858.434 91.082 1
18 -7 -17 1330.46 75.6842 1
18 -7 -16 1324.4 97.1059 1
18 -7 -15 44.8011 103.98 1
18 -7 -14 462.965 85.2439 1
18 -7 -13 173.341 92.6679 1
18 -7 -12 2851.36 112.483 1
18 -7 -11 132.408 101.062 1
-18 7 10 8.77878 12.6539 1
-18 -7 9 0.00353 13.0656 1
-18 -7 8 1097.92 72.1246 1
-18 -7 7 2218.33 92.6881 1
-18 -7 6 210.656 92.8293 1
-18 -7 5 4272.62 108.039 1
-14 7 -4 816.625 100.485 -2
-18 -7 4 816.625 100.485 1
-15 7 -3 598.735 92.2648 -2
-18 -7 3 598.735 92.2648 1
-16 7 -2 143.896 22.1714 -2
-18 -7 2 143.896 22.1714 1
18 -8 -16 17.5202 55.7207 1
18 -8 -15 2273.26 92.2985 1
18 -8 -14 1797.14 106.73 1
18 -8 -13 468.544 81.1155 1
18 -8 -12 1940.72 93.8805 1
18 -8 -11 649.515 92.5136 1
-18 8 10 -3.6412 10.5763 1
-18 8 9 25.8583 10.0525 1
-18 -8 8 9.10479 35.1677 1
-18 -8 7 716.74 84.329 1
-18 -8 6 163.632 80.8365 1
-18 -8 5 897.675 68.4467 1
-18 -8 4 445.652 69.6949 1
14 8 4 1892.17 172.702 -2
18 -8 -4 1892.17 172.702 1
-15 8 -3 8199.67 106.974 -2
-18 -8 3 8199.67 106.974 1
18 -9 -13 1297.71 79.96 1
18 -9 -12 347.774 82.7198 1
18 -9 -11 523.802 71.4797 1
18 -9 -10 3137.44 83.6156 1
18 -9 -9 217.618 73.148 1
18 -9 -8 -77.7229 89.4537 1
-18 -9 7 2704.27 63.2391 1
-18 -9 6 207.552 50.762 1
-18 -9 5 2847.17 61.9664 1
18 -9 -4 150.709 58.7929 1
-19 0 18 -54.4431 108.245 1
-19 0 17 -117.883 119.882 1
-19 0 16 -124.785 108.113 1
-19 0 15 -52.1469 116.023 1
-19 0 14 -61.8083 119.945 1
-19 0 13 -2.20405 124.056 1
-19 0 12 175.201 125.864 1
-19 0 11 -57.8161 130.947 1
-19 0 10 -83.9411 129.874 1
-19 0 9 9.62124 130.389 1
-19 0 8 154.396 132.166 1
-19 0 7 43.6074 128.931 1
-19 0 6 241.224 263.58 1
-19 0 5 109.378 253.633 1
-19 0 4 92.6836 239.933 1
-16 0 -3 1898.85 317.38 -2
-19 0 3 1898.85 317.38 1
-17 0 -2 606.72 278.897 -2
-19 0 2 606.72 278.897 1
-18 0 -1 594.811 249.905 -2
-19 0 1 594.811 249.905 1
-19 0 0 445.393 210.547 -2
-19 0 0 445.393 210.547 1
-20 0 1 4701.88 204.723 -2
-19 0 -1 4701.88 204.723 1
-19 -1 20 262.998 48.0554 1
-19 -1 19 8.04575 62.4102 1
-19 1 18 117.104 101.121 1
-19 1 17 77.4787 116.622 1
-19 1 16 47.0411 107.09 1
-19 1 15 -31.8009 86.3085 1
-19 1 14 315.637 93.1477 1
-19 1 13 290.769 93.8568 1
-19 1 12 528.75 97.3958 1
-19 1 11 217.187 95.8436 1
-19 1 10 748.291 101.332 1
-19 1 9 3563.05 116.436 1
-19 1 8 241.413 96.9117 1
-19 1 7 458.322 256.592 1
-19 1 6 197.363 247.918 1
-19 1 5 112.968 248.977 1
-19 1 4 1451.52 253.759 1
-16 -1 -3 4735.26 326.75 -2
-19 1 3 4735.26 326.75 1
-17 -1 -2 404.18 273.765 -2
-19 1 2 404.18 273.765 1
-18 -1 -1 11009.3 320.991 -2
-19 1 1 11009.3 320.991 1
-19 -1 0 485.651 204.295 -2
-19 1 0 485.651 204.295 1
-20 -1 1 882.717 159.255 -2
-19 1 -1 882.717 159.255 1
-19 2 20 33.5802 55.7573 1
-19 -2 19 -73.1241 58.2564 1
-19 -2 18 396.471 72.6244 1
-19 2 17 1119.85 73.0145 1
-19 -2 16 -82.843 78.2804 1
-19 -2 15 175.922 78.3645 1
-19 -2 14 -13.5692 99.1407 1
-19 -2 13 292.887 103.958 1
-19 -2 12 2751.24 119.691 1
-19 -2 11 1169.97 79.9123 1
-19 -2 10 309.612 87.8227 1
-19 2 9 465.041 89.1871 1
-19 -2 8 873.505 90.4488 1
-19 -2 7 4962.55 211.734 1
-19 -2 6 1512.28 187.074 1
-19 -2 5 4827.65 202.998 1
-19 2 4 1171.51 236.258 1
-15 2 -4 2052.62 326.281 -2
-19 -2 4 2052.62 326.281 1
-16 2 -3 5352.45 225.113 -2
-19 -2 3 5352.45 225.113 1
-17 2 -2 2089.13 191.862 -2
-19 -2 2 2089.13 191.862 1
-18 2 -1 988.612 164.733 -2
-19 -2 1 988.612 164.733 1
-19 2 0 2386.34 147.036 -2
-19 -2 0 2386.34 147.036 1
-19 -3 19 699.352 50.5991 1
-19 -3 18 113.903 63.3869 1
-19 -3 17 46.7714 70.184 1
-19 -3 16 818.077 70.7502 1
-19 -3 15 201.158 64.7942 1
-19 -3 14 456.109 76.7029 1
-19 -3 13 5369.07 81.1 1
-19 -3 12 289.214 58.8049 1
-19 -3 11 457.011 66.2244 1
-19 3 10 1473.59 70.301 1
-19 -3 9 1976.78 107.323 1
-19 -3 8 345.838 73.9572 1
-19 -3 7 631.512 173.759 1
-19 -3 6 279.189 163.124 1
-19 -3 5 118.073 157.208 1
-19 -3 4 6930.82 187.36 1
-16 3 -3 1775.51 189.822 -2
-19 -3 3 1775.51 189.822 1
-17 3 -2 3290.44 178.978 -2
-19 -3 2 3290.44 178.978 1
-18 3 -1 4822.47 113.209 -2
-19 -3 1 4822.47 113.209 1
-19 3 0 2181.78 97.4347 -2
-19 -3 0 2181.78 97.4347 1
-19 -4 18 30.5726 29.6869 1
-19 4 17 238.237 51.5468 1
-19 -4 16 1065.92 62.3607 1
-19 -4 15 1001.22 76.4232 1
-19 -4 14 1452.55 72.1161 1
-19 -4 13 1602 58.4282 1
-19 -4 12 133.991 55.5572 1
-19 -4 11 911.681 58.8117 1
-19 -4 10 243.702 69.3313 1
-19 -4 9 23.2137 78.7126 1
-19 -4 8 33.331 51.9219 1
-19 4 7 2582.72 83.0659 1
-19 -4 6 2943.08 92.385 1
-19 -4 5 12.3107 134.884 1
-19 4 4 169.616 164.156 1
-15 4 -4 -14.3639 14.536 -2
-19 -4 4 -14.3639 14.536 1
-16 4 -3 42.9416 20.0643 -2
-19 -4 3 42.9416 20.0643 1
-17 4 -2 18.0074 19.4877 -2
-19 -4 2 18.0074 19.4877 1
-18 4 -1 562.051 62.7182 -2
-19 -4 1 562.051 62.7182 1
-19 -5 16 50.0876 23.8196 1
-19 -5 15 228.303 70.5497 1
-19 -5 14 203.427 76.3655 1
-19 5 13 3339.41 68.5459 1
-19 -5 12 228.951 61.89 1
-19 -5 11 4631.95 90.8734 1
-19 -5 10 74.4213 74.6411 1
-19 -5 9 59.72 14.1719 1
-19 -5 8 164.026 22.8833 1
-19 -5 7 178.082 69.1487 1
-19 -5 6 -31.5666 66.1158 1
-19 -5 5 291.51 69.9451 1
-19 -5 4 373.414 44.1877 1
-16 5 -3 19.392 14.8555 -2
-19 -5 3 19.392 14.8555 1
-17 5 -2 1130.33 152.363 -2
-19 -5 2 1130.33 152.363 1
19 -6 -17 519.431 62.954 1
19 -6 -16 21.2302 75.8165 1
19 -6 -15 406.57 95.223 1
19 -6 -14 1677.28 80.5833 1
19 -6 -13 358.74 83.4158 1
19 -6 -12 1245.47 93.1682 1
19 -6 -11 3338.37 106.675 1
19 -6 -10 531.354 93.3839 1
-19 -6 9 10.4627 10.2335 1
-19 -6 8 33.8353 19.9558 1
-19 -6 7 1072.45 77.742 1
-19 -6 6 85.1775 69.5942 1
-19 -6 5 124.56 64.7802 1
-19 -6 4 105.299 65.343 1
-16 6 -3 1702.8 115.064 -2
-19 -6 3 1702.8 115.064 1
-17 6 -2 55.6853 117.063 -2
-19 -6 2 55.6853 117.063 1
19 -7 -15 861.422 75.8541 1
19 -7 -14 1104.7 89.2078 1
19 -7 -13 1212.49 76.8283 1
19 -7 -12 63.0954 76.2281 1
19 -7 -11 114.866 80.3676 1
19 -7 -10 278.592 84.0855 1
19 -7 -9 1635.21 91.8723 1
-19 -7 8 17.6951 14.6679 1
-19 -7 7 1117.28 63.7613 1
19 -7 -6 33.7696 59.2644 1
-19 -7 5 361.989 62.9126 1
-19 -7 4 80.1153 52.0273 1
15 7 4 824.22 151.456 -2
19 -7 -4 824.22 151.456 1
-19 -7 3 862.167 78.5233 1
19 -8 -14 98.7797 58.3787 1
19 -8 -13 170.522 70.4275 1
19 -8 -12 127.427 78.64 1
19 -8 -11 1295.99 72.3123 1
19 -8 -10 243.235 68.5671 1
19 -8 -9 964.857 73.759 1
19 -8 -8 14.1236 66.1235 1
19 -8 -7 297.917 76.791 1
19 -8 -6 246.425 66.667 1
-20 0 19 1446.32 77.1456 1
-20 0 18 309.628 85.7605 1
-20 0 17 29.2231 95.4045 1
-20 0 16 1385.11 102.135 1
-20 0 15 26.7182 100.093 1
-20 0 14 6430.39 142.637 1
-20 0 13 681.476 112.608 1
-20 0 12 407.664 115.12 1
-20 0 11 6270.28 149.567 1
-20 0 10 541.675 120.332 1
-20 0 9 10504 172.495 1
-20 0 8 15043.3 351.983 1
-20 0 7 10514.7 313.886 1
-20 0 6 541.788 228.597 1
-20 0 5 1000.35 217.159 1
-20 0 4 1122.38 201.424 1
-17 0 -3 602.632 233.706 -2
-20 0 3 602.632 233.706 1
-18 0 -2 505.798 205.176 -2
-20 0 2 505.798 205.176 1
-19 0 -1 5854.89 209.005 -2
-20 0 1 5854.89 209.005 1
-20 -1 19 289.425 48.5492 1
-20 1 18 2186.17 100.45 1
-20 1 17 399.162 95.6411 1
-20 1 16 -132.036 103.771 1
-20 1 15 758.789 78.1414 1
-20 1 14 517.094 81.364 1
-20 1 13 1010.51 85.8206 1
-20 1 12 3459.36 98.7629 1
-20 1 11 6395.61 113.312 1
-20 1 10 2235.06 95.1312 1
-20 1 9 15436.2 143.431 1
-20 1 8 244.879 230.559 1
-20 1 7 762.275 226.31 1
-20 1 6 1023 224.736 1
-20 1 5 3842.3 231.553 1
-20 1 4 352.084 192.984 1
-17 -1 -3 2687.21 241.73 -2
-20 1 3 2687.21 241.73 1
-18 -1 -2 2861.81 210.792 -2
-20 1 2 2861.81 210.792 1
-19 -1 -1 853.212 159.409 -2
-20 1 1 853.212 159.409 1
-20 -2 19 2338.79 50.6509 1
-20 -2 18 331.488 53.5214 1
-20 -2 17 476.17 64.8444 1
-20 -2 16 346.085 71.4978 1
-20 -2 15 -13.4385 78.9848 1
-20 -2 14 1.60636 82.9145 1
-20 -2 13 6985.78 121.003 1
-20 -2 12 304.121 75.8397 1
-20 -2 11 4006.82 90.9476 1
-20 -2 10 225.748 67.6148 1
-20 -2 9 5127.49 189.23 1
-20 -2 8 1497.82 162.828 1
-20 -2 7 7596.93 193.706 1
-20 -2 6 974.422 150.562 1
-20 2 5 253.774 137.734 1
-20 -2 4 193.779 126.476 1
-20 2 3 1573.71 164.62 1
-17 2 -3 2267.46 228.766 -2
-20 -2 3 2267.46 228.766 1
-18 2 -2 1325.38 130.14 -2
-20 -2 2 1325.38 130.14 1
-20 -3 18 405.508 43.9223 1
-20 -3 17 2321.56 64.7853 1
-20 -3 16 2104.05 71.4853 1
-20 -3 15 6859.04 91.2362 1
-20 -3 14 180.731 62.8797 1
-20 -3 13 922.451 68.8066 1
-20 -3 12 242.386 79.4612 1
-20 -3 11 8988.14 101.948 1
-20 -3 10 1129.23 74.9481 1
-20 -3 9 4565.17 127.641 1
-20 -3 8 13.0811 13.3235 1
-20 -3 7 4.29246 18.9052 1
-20 -3 6 44.008 129.58 1
-20 -3 5 826.7 124.897 1
-20 -3 4 539.366 111.49 1
-20 3 3 3656.44 152.273 1
-17 3 -3 6115.01 223.911 -2
-20 -3 3 6115.01 223.911 1
-19 3 -1 366.987 88.8169 -2
-20 -3 1 366.987 88.8169 1
-20 -4 17 2573.15 82.2427 1
-20 -4 16 84.8127 46.0957 1
-20 -4 15 237.805 43.8139 1
-20 -4 14 3257.74 54.8873 1
-20 -4 13 9391.03 69.6953 1
-20 -4 12 615.482 53.9231 1
-20 -4 11 396.134 61.5528 1
-20 -4 10 1434.92 99.6223 1
-20 -4 9 727.021 99.6625 1
-20 -4 8 3.56542 10.4307 1
-20 4 7 1.85147 16.2722 1
-20 4 6 798.906 82.7413 1
-20 -4 5 1468.84 79.3078 1
-20 -4 4 167.145 82.7581 1
-20 -4 3 1027.56 98.9593 1
-18 4 -2 1300.44 104.315 -2
-20 -4 2 1300.44 104.315 1
20 -5 -15 5076.02 92.6507 1
20 -5 -14 306.634 76.3315 1
20 -5 -13 133.954 80.8441 1
-20 -5 12 98.9723 23.8741 1
-20 -5 11 301.954 26.1773 1
-20 -5 10 32.7149 27.1768 1
-20 -5 9 61.0236 26.0777 1
-20 -5 8 -0.66729 8.91572 1
-20 -5 7 -5.71594 15.6942 1
-20 -5 6 77.9821 82.2647 1
-20 -5 5 792.695 81.6033 1
-20 -5 4 979.102 74.844 1
-20 -5 3 3111.98 87.5617 1
20 -6 -14 1264.04 72.5119 1
20 -6 -13 2701.57 87.2163 1
20 -6 -12 859.632 65.3944 1
20 -6 -11 86.891 64.7491 1
20 -6 -10 104.084 64.6739 1
20 -6 -9 1491.14 72.6649 1
20 -6 -8 231.96 60.9516 1
-20 -6 7 8.85962 10.5525 1
-20 -6 6 22.8463 33.9341 1
-20 -6 5 1412.96 65.2706 1
20 -7 -12 96.3938 59.9859 1
20 -7 -11 1481.82 71.306 1
20 -7 -10 68.8855 63.704 1
20 -7 -9 194.227 53.6861 1
20 -7 -8 -11.2832 101.84 1
-21 0 18 59.9319 57.5662 1
-21 0 17 63.8154 74.2478 1
-21 0 16 46.108 82.9941 1
-21 0 15 -46.8293 79.9254 1
-21 0 14 67.0839 83.9202 1
-21 0 13 39.3961 88.2001 1
-21 0 12 42.701 90.4376 1
-21 0 11 154.771 94.9418 1
-21 0 10 324.075 190.614 1
-21 0 9 97.4963 191.075 1
-21 0 8 -220.364 187.474 1
-21 0 7 -44.0548 176.954 1
-21 0 6 129.958 166.088 1
-21 0 5 -63.9656 145.301 1
-21 0 4 15.2914 131.954 1
-21 1 18 126.776 53.3186 1
-21 1 17 1163.96 76.6783 1
-21 -1 16 109.814 58.9891 1
-21 1 15 209.933 58.2515 1
-21 1 14 316.372 63.288 1
-21 1 13 1277.09 70.7732 1
-21 1 12 244.654 68.6833 1
-21 1 11 363.02 69.451 1
-21 1 10 615.007 186.491 1
-21 1 9 61.9147 180.419 1
-21 1 8 -21.9316 177.787 1
-21 1 7 1115.11 179.444 1
-21 1 6 97.2673 157.154 1
-21 1 5 333.818 144.858 1
-21 1 4 -127.904 122.218 1
-21 -2 17 185.086 42.7887 1
-21 2 16 44.8123 64.7806 1
-21 2 15 128.822 77.1699 1
-21 -2 14 19.7518 64.967 1
-21 -2 13 4316.17 73.3424 1
-21 -2 12 366.012 60.7183 1
-21 -2 11 563.945 127.285 1
-21 -2 10 287.319 124.096 1
-21 -2 9 4217 102.408 1
-21 -2 8 139.035 85.7507 1
-21 -2 7 -74.58 112.953 1
-21 -2 6 3.87209 9.3672 1
-21 -2 5 -2.55958 11.3393 1
-21 -2 4 249.639 115.191 1
-21 -3 16 230.004 74.4611 1
-21 -3 15 143.303 47.6375 1
-21 -3 14 633.021 48.5918 1
-21 -3 13 74.024 47.9167 1
-21 -3 12 227.227 107.845 1
-21 -3 11 2164.47 122.761 1
-21 -3 10 162.188 79.5528 1
-21 -3 9 2036.84 88.5848 1
-21 -3 8 204.585 78.8104 1
-21 3 7 932.164 80.6179 1
-21 -3 6 68.4735 89.5127 1
-21 -4 12 634.193 134.431 1
-21 -4 11 18.3617 132.859 1
-21 -4 10 229.449 83.7075 1
-21 -4 9 298.358 87.6012 1
21 -4 -8 158.292 114.718 1
21 -4 -7 342.61 113.551 1
21 -4 -6 193.668 106.537 1
-22 0 16 158.76 55.2804 1
-22 0 15 187.193 61.2802 1
-22 0 14 303.76 64.7182 1
-22 0 13 1598.51 147.888 1
-22 0 12 130.844 135.517 1
-22 0 11 3625.13 170.483 1
-22 0 10 789.118 145.007 1
-22 0 9 281.087 132.664 1
-22 0 8 1609.84 135.2 1
-22 0 7 827.426 120.821 1
-22 -1 16 67.8979 51.233 1
-22 -1 15 1572.23 49.5018 1
-22 -1 14 -64.7187 85.3484 1
-22 1 13 2042.55 139.657 1
-22 1 12 -228.471 130.111 1
-22 1 11 -29.5173 130.066 1
-22 1 10 1279.41 144.016 1
-22 1 9 4271.8 158.722 1
-22 1 8 298.079 118.389 1
-22 -2 13 3305.6 146.694 1
-22 -2 12 -76.1362 83.7255 1
-22 -2 11 2374.68 99.4932 1
-22 -2 10 -44.1674 83.8709 1
-22 -2 9 645.928 84.7165 1
0 0 -2 46901.5 178.762 2
0 0 -3 47.7128 28.8018 2
0 0 -4 97770.8 310.095 2
0 0 -5 442.189 62.1662 2
0 0 -6 1911.04 92.7758 2
0 0 -7 23118.1 256.911 2
0 0 8 146523 504.306 2
0 0 -9 3615.85 185.809 2
0 0 -10 276.801 123.98 2
0 0 -11 15158.9 172.69 2
0 0 -12 42532.3 213.308 2
0 0 -13 1615.32 138.07 2
0 0 -14 10825.2 166.072 2
0 0 -15 9018.54 162.756 2
0 0 -16 8301.1 153.695 2
0 0 -17 12375.3 178.735 2
0 0 -18 2126.28 112.391 2
0 0 -19 4721.99 147.767 2
0 -1 -2 152822 487.862 2
0 -1 -3 779.748 36.7404 2
0 -1 -4 68114.3 213.62 2
0 -1 -5 30858.8 169.043 2
0 -1 -6 1601.4 93.9551 2
0 -1 -7 6101.82 135.01 2
0 -1 -8 3572.79 96.3141 2
0 1 9 11298.1 191.888 2
0 1 -10 71505.7 341.583 2
0 1 -11 5840.02 80.3033 2
0 1 -12 3778.04 82.5866 2
0 -1 -13 5795.13 92.5924 2
0 -1 -14 24350.2 158.817 2
0 -1 -15 8109.13 132.398 2
0 -1 -16 208.645 97.7813 2
0 1 -17 2006.54 104.172 2
0 1 -18 485.69 85.7848 2
0 1 -19 394.658 78.4368 2
0 1 -20 1502.81 50.2918 2
0 2 -4 89596.5 528.842 2
0 2 -5 16376.1 195.542 2
0 -2 -6 34779.5 219.497 2
0 2 -7 17021.5 149.385 2
0 -2 -8 10576.5 134.93 2
0 2 -9 1106.08 103.22 2
0 2 -10 22083.5 162.424 2
0 2 -11 1287.86 54.3314 2
0 2 -12 35882.7 153.042 2
0 2 -13 869.628 71.7327 2
0 2 -14 835.259 77.3289 2
0 2 -15 3573.46 101.09 2
0 2 -16 9981.13 109.287 2
0 2 -17 1952.23 85.5566 2
0 -2 -18 5374.03 89.128 2
0 2 -19 148.651 59.7718 2
0 -3 -4 868.368 101.125 2
0 -3 -6 32755.9 413.623 2
0 -3 -7 3105.76 97.0735 2
0 -3 -8 81882.9 387.781 2
0 3 -9 9417.5 183.324 2
0 -3 -10 15051.8 136.275 2
0 3 -11 3733.38 65.3411 2
0 3 -12 9377.18 89.1283 2
0 3 -13 33.3847 63.2178 2
0 3 -14 12237.6 114.454 2
0 3 -15 2205.6 84.7119 2
0 3 -16 1268.64 127.625 2
0 3 -17 207.117 108.477 2
0 3 -18 381.084 72.2984 2
0 3 -19 1129.81 55.3192 2
0 4 7 61143.9 455.153 2
0 4 8 410.637 176.395 2
0 4 9 335.257 185.766 2
0 -4 -10 53780.9 189.849 2
0 4 -11 2753.14 76.9681 2
0 4 -12 24800.2 140.647 2
0 4 -13 2144.12 84.1181 2
0 4 -14 3135.62 89.9867 2
0 -4 -15 2051.79 97.3418 2
0 4 -16 2001.16 88.7264 2
0 4 -17 1514.47 75.497 2
0 4 -18 2888.27 94.824 2
0 -4 -19 113.696 50.0418 2
0 5 7 4633.57 261.383 2
0 5 8 31517.2 287.908 2
0 5 9 9903.97 193.108 2
0 -5 -10 10153.9 119.509 2
0 -5 -11 13290.3 108.999 2
0 5 -12 424.115 66.3875 2
0 5 -13 2182.51 83.1599 2
0 5 -14 3025.44 97.4182 2
0 5 -15 -39.7178 64.6753 2
0 -5 -16 1185.95 74.9124 2
0 -5 -17 13.1044 19.5439 2
0 -5 -18 702.779 67.0953 2
0 6 8 5218.01 176.504 2
0 6 -9 34527.7 247.35 2
0 -6 -10 6395.74 216.954 2
0 -6 -11 6539.18 130.903 2
0 6 12 9755.88 124.17 2
0 -6 -13 1778.83 77.5799 2
0 6 -14 1194.73 75.5283 2
0 6 -15 124.305 16.2902 2
0 -6 -16 1036.71 111.069 2
0 -6 -17 77.3704 127.564 2
0 -6 -18 547.432 89.1218 2
0 7 -8 11720.4 166.727 2
0 -7 -9 384.74 103.338 2
0 -7 -10 136.172 105.285 2
0 -7 -11 10418.2 254.427 2
0 -7 -12 807.096 210.785 2
0 -7 -13 817.322 114.628 2
0 -7 -14 5306.21 106.163 2
0 7 -15 749.743 99.5415 2
0 -7 -16 708.174 95.3997 2
0 -7 -17 73.8509 93.327 2
0 -8 -8 434.825 196.78 2
0 -8 -9 4176.18 107.182 2
0 -8 -10 3670.52 133.863 2
0 -8 -11 3675.85 154.947 2
0 -8 -12 3857.31 160.51 2
0 -8 -13 204.928 105.064 2
0 -8 -14 127.129 81.8664 2
0 -8 -15 40.5926 98.2044 2
0 -8 -16 2005.1 81.3714 2
0 -9 -8 902.389 226.454 2
0 -9 -9 2448.99 123.744 2
0 -9 -10 4854.71 148.293 2
0 -9 -11 595.371 142.721 2
0 -9 -12 3299.5 110.586 2
0 9 -13 198.617 78.0479 2
0 -9 -14 657.286 36.4222 2
0 9 15 -50.3706 132.001 2
0 9 16 695.407 84.0407 2
0 -10 -8 1420.27 246.628 2
0 10 -9 984.063 146.849 2
0 -10 -10 767.657 156.645 2
0 -10 -11 363.474 129.937 2
0 10 -12 5553.24 142.362 2
0 10 -13 886.552 87.8992 2
0 -10 -14 -5.07567 14.346 2
0 10 15 1522.3 83.9896 2
0 -11 -8 4982.67 279.829 2
0 -11 -9 26.9313 220.846 2
0 -11 -10 7033.23 143.803 2
0 11 -11 5606.67 102.582 2
0 -11 -12 284.604 75.9439 2
0 -11 -13 170.124 55.7125 2
0 11 14 690.903 106.518 2
0 12 7 603.559 136.047 2
0 -12 -8 1060.84 219.425 2
0 -12 -9 -200.291 183.191 2
0 -12 -11 257.066 127.447 2
0 -12 -12 1.36599 89.1625 2
0 -13 -8 2266.13 182.377 2
0 -13 -11 440.713 76.5924 2
0 -14 -7 -184.199 129.372 2
1 0 -19 127.536 86.3239 2
1 0 -18 179.803 108.094 2
1 0 -17 -26.5259 121.659 2
1 0 -16 77.3542 114.65 2
1 0 -15 83.0696 110.932 2
1 0 -14 79.2972 136.61 2
1 0 -13 -23.1494 119.671 2
1 0 -12 40.0373 84.6431 2
1 0 -11 142.203 71.9741 2
1 0 -10 -110.087 110.796 2
1 0 -9 268.521 108.168 2
1 0 -8 66.3244 91.4224 2
1 0 -7 64.2238 74.2384 2
1 0 -6 80.6237 65.6019 2
1 0 -5 299.388 58.6334 2
1 0 -4 24.4784 34.0601 2
1 0 -3 48.8659 44.2179 2
1 0 -2 23.9022 27.862 2
-1 0 -4 26.0567 37.383 2
1 0 5 2418.91 74.7455 2
-1 0 -6 51.4215 51.5167 2
1 0 7 171.611 58.6771 2
-1 0 -8 -52.7158 118.137 2
-1 0 -9 932.623 130.698 2
-1 0 -10 63.0843 84.2736 2
-1 0 -11 102.447 69.1965 2
-1 0 -12 -63.095 96.3236 2
-1 0 -13 10.6504 107.941 2
-1 0 -14 -92.3463 115.318 2
-1 0 -15 101.06 114.79 2
-1 0 -16 94.1514 110.455 2
-1 0 -17 239.409 111.769 2
-1 0 -18 414.301 131.957 2
1 -1 -20 744.649 64.0335 2
1 1 -19 170.913 73.9007 2
1 1 -18 1103.06 80.075 2
1 -1 -17 519.397 100.307 2
1 -1 -16 2834.71 109.461 2
1 -1 -15 1666.69 100.282 2
1 -1 -14 3086.87 86.6372 2
1 1 -13 2785.64 86.1884 2
1 1 -12 61.6208 53.1568 2
1 1 -11 183.169 51.8016 2
1 1 -10 14761.8 152.383 2
1 -1 -9 2631.8 147.525 2
1 1 -8 5644.96 120.543 2
1 1 -7 345.049 61.1911 2
1 -1 -6 13788.9 122.743 2
1 -1 -5 65542.9 254.949 2
1 -1 -4 11804.3 113.417 2
1 -1 -3 4579.84 104.041 2
1 1 -2 206.547 22.6239 2
-1 -1 -4 60701.3 490.993 2
1 1 5 41081.2 327.955 2
1 1 6 103.588 65.8964 2
-1 -1 -7 11366.5 170.423 2
-1 -1 -8 380.725 78.2489 2
-1 1 -9 9976.55 149.94 2
-1 1 -10 2457.53 76.064 2
-1 1 -11 2347.35 65.7458 2
-1 1 -12 270.615 66.6407 2
-1 -1 -13 1353.66 87.4434 2
-1 -1 -14 678.923 99.768 2
-1 -1 -15 141.812 97.8845 2
-1 -1 -16 520.517 92.998 2
-1 1 -17 665.377 79.3549 2
-1 -1 -18 416.544 64.4932 2
-1 -1 -19 177.408 61.267 2
1 2 -20 717.226 56.563 2
1 -2 -19 2229.82 69.2303 2
1 2 -18 290.909 89.8717 2
1 2 -17 388.688 82.7277 2
1 2 -16 957.635 92.8282 2
1 2 -15 547.061 77.0568 2
1 2 -14 13558 115.723 2
1 2 -13 8676.76 94.8787 2
1 2 -12 954.281 60.6586 2
1 2 -11 2010.28 57.0956 2
1 2 -10 565.467 68.5789 2
1 -2 -9 7482.74 168.986 2
1 -2 -8 9004.37 161.895 2
1 -2 -7 16874.8 188.879 2
1 2 -6 7496.62 86.6327 2
1 2 -5 370743 662.931 2
1 2 -4 8277.18 80.426 2
1 -2 -3 19395.3 199.188 2
-1 -2 -5 92994.8 483.326 2
1 2 6 611.647 83.9734 2
1 2 7 5259.01 124.106 2
-1 2 -8 20913.6 272.41 2
-1 2 -9 2508.44 100.03 2
-1 -2 -10 18801.7 108.701 2
-1 2 -11 670.586 56.7649 2
-1 2 -12 25485.5 138.329 2
-1 2 -13 194.104 72.851 2
-1 2 -14 23007.2 163.449 2
-1 2 -15 794.397 88.9924 2
-1 2 -16 3826.45 94.4533 2
-1 2 -17 326.669 76.9541 2
-1 -2 -18 633.623 90.1944 2
-1 2 -19 22.0896 54.0653 2
1 -3 -20 1007.06 67.4012 2
1 3 -19 610.465 56.6437 2
1 3 -18 2810.88 92.7546 2
1 3 -17 537.126 115.398 2
1 3 -16 8885.9 129.149 2
1 3 -15 267.404 73.7453 2
1 3 -14 279.836 70.2579 2
1 3 -13 1975.04 67.5906 2
1 3 -12 3389.68 63.6208 2
1 3 -11 6523.42 72.2421 2
1 3 -10 16946.8 169.729 2
1 -3 -9 47746.8 310.35 2
1 3 -8 91.3786 88.2977 2
1 3 -7 1568.29 105.422 2
1 3 -6 4781.65 125.005 2
1 -3 -5 33941.8 354.328 2
1 3 -4 118434 398.667 2
1 3 6 21127 341.439 2
1 3 7 9858.56 263.503 2
1 3 8 12844.3 307.944 2
-1 3 -9 755.664 109.821 2
-1 3 -10 1432.58 62.2181 2
-1 3 -11 2836.76 67.2825 2
-1 3 -12 2102.64 70.6809 2
-1 3 -13 123.201 66.7543 2
-1 -3 -14 1977.8 86.1338 2
-1 3 -15 1909.65 96.1911 2
-1 -3 -16 1582.82 98.4584 2
-1 -3 -17 554.017 82.1883 2
-1 3 -18 306.942 74.739 2
-1 -3 -19 129.791 56.7637 2
1 4 -19 -4.78654 11.9721 2
1 4 -18 268.737 63.1528 2
1 -4 -17 39.4337 74.4766 2
1 4 -16 1809.61 93.2182 2
1 4 -15 140.467 98.3536 2
1 4 -14 32728.6 157.789 2
1 4 -13 174.747 72.4215 2
1 4 -12 1138.79 65.7854 2
1 4 -11 125.394 50.0575 2
1 4 -10 7929.02 124.285 2
1 -4 -9 15483.1 201.423 2
-1 4 8 4779.38 136.056 2
1 4 6 18508.4 362.075 2
1 4 7 1882.99 203.843 2
1 4 8 436.41 183.338 2
-1 4 -9 12244.1 182.464 2
-1 4 -10 702.639 55.5646 2
-1 4 -11 6903.34 80.9763 2
-1 4 -12 7985.87 89.7089 2
-1 4 -13 3764.54 91.2608 2
-1 4 -14 3156.99 82.2299 2
-1 4 -15 145.279 78.1135 2
-1 -4 -16 406.38 76.3169 2
-1 -4 -17 446.049 95.3418 2
-1 4 -18 58.4063 51.3658 2
1 -5 -19 111.15 93.1862 2
1 -5 -18 5.84438 9.44641 2
1 5 -17 20.0841 27.2634 2
1 5 -16 234.731 66.6935 2
1 5 -15 2163.43 92.323 2
1 5 -14 501.482 87.2104 2
1 5 -13 3042.34 92.0777 2
1 5 -12 21077.4 127.09 2
1 5 -11 24779.2 132.844 2
1 5 -10 4430.27 102.503 2
-1 5 9 3934.07 153.04 2
1 -5 -8 3389.18 196.144 2
1 5 7 16686.7 408.952 2
1 5 8 41366.5 619.14 2
-1 5 -9 1841.19 118.483 2
-1 5 -10 644.06 61.5136 2
-1 5 -11 697.783 66.6181 2
-1 5 -12 6037.71 87.2465 2
-1 5 -13 429.952 69.0717 2
-1 5 -14 3169.79 79.4596 2
-1 -5 -15 292.448 68.9465 2
-1 5 -16 2586.42 110.582 2
-1 -5 -17 -5.10348 15.9834 2
-1 -5 -18 911.663 98.3679 2
1 -6 -19 258.547 62.4985 2
1 -6 -18 -63.7859 106.327 2
1 -6 -17 -4.70215 151.2 2
1 6 -16 17.1393 93.3553 2
1 6 -15 629.925 71.3554 2
1 6 -14 3427.02 91.1629 2
1 -6 -13 622.29 68.9375 2
1 -6 -12 31680.9 221.875 2
1 -6 -11 2585.91 122.106 2
-1 6 10 401.589 152.076 2
-1 6 9 9591.76 222.46 2
-1 6 8 6297.96 253.078 2
1 6 7 893.24 244.212 2
-1 -6 -8 9167.16 128.178 2
-1 -6 -9 1208.4 118.741 2
-1 -6 -10 8894.49 143.477 2
-1 6 -11 187.675 92.3414 2
-1 6 -12 174.332 68.1703 2
-1 -6 -13 481.807 67.303 2
-1 6 -14 2288.28 93.6141 2
-1 -6 -15 22.4619 18.4198 2
-1 -6 -16 7.77683 10.7828 2
-1 -6 -17 181.075 102.388 2
1 -7 -18 125.884 75.0981 2
1 -7 -17 2713 134.495 2
1 -7 -16 219.308 104.414 2
1 7 -15 111.737 101.616 2
1 -7 -14 4043.44 123.746 2
1 -7 -13 168.122 102.378 2
1 -7 -12 2117.52 193.159 2
1 -7 -11 801.105 191.806 2
1 7 -10 30580 260.503 2
-1 7 9 31587.9 366.97 2
-1 7 -7 2459.19 144.814 2
-1 7 -8 1208.97 114.604 2
-1 -7 -9 153.828 101.905 2
-1 -7 -10 12680.2 191.927 2
-1 -7 -11 364.76 212.777 2
-1 -7 -12 14152.8 175.039 2
-1 -7 -13 1727.9 113.081 2
-1 -7 -14 -75.9629 124.944 2
-1 -7 -15 1031.35 111.53 2
-1 -7 -16 463.213 79.1849 2
1 -8 -17 145.938 78.0707 2
1 -8 -16 2852.3 101.101 2
1 8 -15 248.913 93.1217 2
1 -8 -14 342.295 96.9234 2
1 -8 -13 3150.65 165.627 2
1 -8 -12 10766.1 203.992 2
1 -8 -11 261.969 138.308 2
1 -8 -10 269.247 113.18 2
1 8 -9 448.281 127.325 2
-1 -8 -8 10609.4 180.529 2
-1 -8 -9 560.955 114.015 2
-1 -8 -10 22464.2 237.381 2
-1 -8 -11 3690.85 111.913 2
-1 -8 -12 1152.66 96.9071 2
-1 -8 -13 22.1084 94.7255 2
-1 -8 -14 20.845 13.719 2
-1 -8 -15 114.602 83.565 2
-1 9 16 630.564 111.16 2
1 -9 -15 1.83676 8.87014 2
1 9 -14 212.656 73.4295 2
1 -9 -13 701.622 94.5537 2
1 -9 -12 3902.43 161.124 2
1 -9 -11 216.533 146.952 2
1 -9 -10 5461.88 148.669 2
1 -9 -9 8173.63 168.39 2
1 9 8 7600.71 243.312 2
-1 -9 -9 112.746 114.647 2
-1 -9 -10 7387.74 185.671 2
-1 9 -11 422.194 115.193 2
-1 9 -12 6524.96 134.541 2
-1 -9 -13 1080.72 118.628 2
-1 -9 -14 0.97204 10.7933 2
1 9 15 2267.61 87.2725 2
1 9 16 1620.26 71.173 2
-1 10 15 1027.73 76.5771 2
1 10 -14 677.132 78.219 2
1 10 -13 1826.72 115.907 2
1 -10 -12 613.014 103.294 2
1 -10 -11 1544.86 144.693 2
1 -10 -10 3013.99 185.806 2
1 -10 -9 104.492 243.429 2
-1 -10 -8 2785.11 246.628 2
-1 -10 -9 3847.09 249.842 2
-1 10 -10 25233.9 243.602 2
-1 10 -11 614.256 122.231 2
-1 -10 -12 204.254 117.314 2
-1 -10 -13 32.6446 72.4621 2
1 10 14 202.368 74.7003 2
1 -11 -14 -5.22871 8.49867 2
1 -11 -13 -10.5358 14.653 2
1 11 -12 3747.53 84.7236 2
1 11 -11 37.7779 84.002 2
1 -11 -10 3930.74 255.875 2
-1 11 9 722.513 119.893 2
-1 -11 -8 3235.88 240.144 2
-1 -11 -9 291.614 198.532 2
-1 11 -10 837.837 87.9428 2
-1 -11 -11 -100.467 92.198 2
-1 -11 -12 1225.41 72.9715 2
-1 -11 -13 63.7271 47.978 2
1 -12 -13 250.81 72.2882 2
1 -12 -12 479.775 110.652 2
1 -12 -11 486.273 135.704 2
1 -12 -9 3494.48 238.712 2
-1 -12 -8 8894.04 251.794 2
1 12 9 4.11819 11.8605 2
1 12 10 -4.58026 9.42237 2
-1 -12 -11 -1.87229 7.95474 2
-1 -12 -12 84.2598 73.4922 2
-1 -13 -7 464.68 173.368 2
-1 -13 -11 161.58 56.5353 2
1 -14 -10 301.211 58.2922 2
1 14 5 220.911 90.5817 2
-1 -14 -9 72.469 54.4213 2
-1 15 5 88.4635 256.032 2
2 0 -21 60.4911 57.0161 2
2 0 -20 2209.09 130.979 2
2 0 -19 4496.67 120.303 2
2 0 -18 48.3619 114.76 2
2 0 -17 308.974 126.281 2
2 0 -16 25528.5 247.677 2
2 0 -15 23734.3 267.919 2
2 0 -14 2588.05 137.018 2
2 0 -13 3008.82 109.012 2
2 0 -12 40540.8 221.974 2
2 0 -11 2019.06 93.9866 2
2 0 -10 135004 481.108 2
2 0 -9 15902.5 242.389 2
2 0 -8 138133 806.161 2
2 0 -7 6637.52 184.191 2
2 0 -6 6665.28 125.065 2
2 0 -5 5953.55 158.487 2
2 0 -4 999999 1571.84 2
2 0 -3 2865.47 88.3006 2
-2 0 2 48210.2 275.314 2
2 0 6 36126.4 243.624 2
-2 0 -8 147112 631.582 2
-2 0 -9 36151.2 355.486 2
-2 0 -10 3594.34 98.3681 2
-2 0 -11 20126.7 181.374 2
-2 0 -12 7424.01 144.823 2
-2 0 -13 11389 172.402 2
-2 0 -14 840.867 121.229 2
-2 0 -15 3986.91 136.018 2
-2 0 -16 1204.61 110.037 2
-2 0 -17 -20.2373 98.0096 2
-2 0 -18 4185.53 134.687 2
-2 0 -19 343.202 62.872 2
2 -1 -21 215.368 56.517 2
2 1 -20 279.813 52.4357 2
2 1 -19 417.357 52.3518 2
2 1 -18 7910.74 125.854 2
2 -1 -17 608.744 103.491 2
2 1 -16 8282.36 169.477 2
2 1 -15 8833.88 109.383 2
2 1 -14 5255.14 91.3772 2
2 -1 -13 21.363 58.3187 2
2 1 -12 1737.88 54.6802 2
2 1 -11 1124.62 68.6113 2
2 1 -10 82239.2 277.965 2
2 1 -9 13934.2 181.112 2
2 -1 -8 95127.9 396.16 2
2 1 -7 2885.96 95.7794 2
2 1 -6 57747.2 304.09 2
2 -1 -5 6974.71 176.079 2
2 -1 -4 1099.18 78.7511 2
2 -1 -3 3770.56 97.4994 2
2 1 5 1048.37 92.7551 2
2 1 6 19794.5 249.905 2
2 1 7 19633 257.741 2
-2 -1 -8 8064.99 181.343 2
-2 1 -9 587.815 100.393 2
-2 1 -10 50327.3 164.316 2
-2 -1 -11 5222.61 102.635 2
-2 -1 -12 4455.07 99.2069 2
-2 -1 -13 106.586 86.6062 2
-2 -1 -14 4937.89 121.311 2
-2 -1 -15 13713 147.536 2
-2 -1 -16 1460.93 93.1759 2
-2 -1 -17 5423.28 105.135 2
-2 -1 -18 2458.88 120.196 2
-2 1 -19 214.021 39.8201 2
2 -2 -20 1806.66 55.7987 2
2 -2 -19 1388.33 85.2429 2
2 2 -18 -3.00276 49.5231 2
2 2 -17 288.611 85.3379 2
2 2 -16 17633.8 143.78 2
2 2 -15 164.56 70.5733 2
2 2 -14 33559.7 148.669 2
2 2 -13 10449.8 97.0161 2
2 2 -12 17163.7 105.649 2
2 2 -11 18873.7 148.538 2
2 2 -10 65146.2 263.512 2
2 -2 -9 5061.02 142.707 2
2 2 -8 43193.7 230.46 2
2 2 -7 1622.28 77.0208 2
2 2 -6 31127.5 244.512 2
2 2 -5 7521.64 130.325 2
2 2 -4 26406.2 187.045 2
2 -2 -3 966.197 35.3848 2
2 2 5 2203.96 130.4 2
2 2 6 39039.6 405.285 2
2 2 7 12659.6 256.378 2
-2 -2 -8 166311 523.696 2
-2 2 -9 3911.93 119.186 2
-2 2 -10 171.968 52.8411 2
-2 2 -11 2013.08 66.5811 2
-2 2 -12 18084.8 144.871 2
-2 2 -13 492.906 90.3977 2
-2 2 -14 2287.07 97.8564 2
-2 2 -15 117.358 83.2597 2
-2 2 -16 152.423 78.4193 2
-2 -2 -17 956.602 80.911 2
-2 2 -18 4418.35 89.6094 2
2 -3 -20 321.903 44.3336 2
2 -3 -19 1135.11 66.0396 2
2 3 -18 9417.87 155.619 2
2 3 -17 258.751 122.043 2
2 3 -16 3767.04 93.7436 2
2 3 -15 45.6026 72.8893 2
2 3 -14 11792 101.917 2
2 3 -13 1073.81 56.1231 2
2 3 -12 24545.3 122.617 2
2 3 -11 3781.66 59.6391 2
2 3 -10 10172.7 110.145 2
2 -3 -9 4297.18 141.059 2
2 -3 -8 930.864 90.6052 2
2 3 -7 1091.24 96.1074 2
2 3 6 6760.21 220.558 2
2 3 7 1217.84 154.965 2
-2 -3 -8 26753.2 339.251 2
-2 -3 -9 834.329 59.8881 2
-2 3 -10 31472.6 132.173 2
-2 3 -11 6350.19 83.7541 2
-2 3 -12 3266.68 74.2948 2
-2 3 -13 1644.88 78.1826 2
-2 3 -14 1116.08 94.4418 2
-2 3 -15 2714.87 85.1347 2
-2 3 -16 6740.95 101.463 2
-2 3 -17 912.916 87.0592 2
-2 3 -18 204.647 56.8483 2
2 -4 -20 271.061 64.8472 2
2 4 -19 15.1826 14.4703 2
2 4 -18 22.5441 73.3486 2
2 4 -17 351.768 96.7764 2
2 4 -16 16419.8 162.261 2
2 4 -15 338.133 100.092 2
2 4 -14 13812.3 120.116 2
2 4 -13 1768 69.7171 2
2 4 -12 530.588 57.8446 2
2 4 -11 1471.2 63.4873 2
2 4 -10 27785.6 180.609 2
2 4 -9 379.754 120.991 2
2 4 -8 16257.1 244.887 2
2 -4 -7 555.679 106.475 2
2 4 -6 24565.8 336.891 2
2 4 7 12454.6 334.287 2
-2 4 -8 23435.8 206.878 2
-2 -4 -9 9518.81 89.7591 2
-2 -4 -10 414.744 53.4873 2
-2 4 -11 8055.87 90.1885 2
-2 4 -12 8440.83 98.7105 2
-2 4 -13 2239.19 89.3757 2
-2 4 -14 5170.07 86.0739 2
-2 4 -15 1332.26 78.8921 2
-2 -4 -16 167.998 101.044 2
-2 4 -17 1964.15 69.0678 2
2 -5 -20 1242.87 67.6923 2
2 -5 -19 237.742 115.621 2
2 5 -18 18.8666 9.54281 2
2 5 -17 -8.47558 52.6864 2
2 5 -16 878.744 93.3932 2
2 5 -15 2285.8 94.1967 2
2 5 -14 22320.8 143.673 2
2 -5 -13 9786.18 97.7782 2
2 -5 -12 29079.8 148.839 2
2 5 -11 6213.9 79.3242 2
2 5 -10 24584.9 172.17 2
2 5 -9 -13.5587 96.4456 2
-2 5 8 10938 325.345 2
-2 5 2 54943.2 206.043 2
2 5 7 2481.79 248.284 2
-2 -5 -8 6652.59 190.577 2
-2 5 -9 30511.3 158.348 2
-2 5 -10 6897.94 85.1354 2
-2 5 -11 339.28 60.5473 2
-2 5 -12 10013.4 93.638 2
-2 5 -13 4288.92 77.6809 2
-2 5 -14 394.039 68.2854 2
-2 5 -15 1224.97 90.6062 2
-2 5 -16 5115.1 86.3629 2
-2 -5 -17 36.4195 11.0028 2
2 -6 -19 1523.69 95.8237 2
2 -6 -18 149.437 129.862 2
2 -6 -17 -191.684 159.339 2
2 6 -16 25.4745 16.1965 2
2 6 -15 52.2727 94.7884 2
2 -6 -14 147.833 79.9829 2
2 -6 -13 2282.12 116.058 2
2 -6 -12 3811.34 133.008 2
2 6 -11 138.378 98.8841 2
2 -6 -10 3872.49 116.229 2
-2 6 9 3903.78 183.047 2
-2 6 8 3179.67 291.472 2
-2 -6 -7 14656.4 256.081 2
-2 -6 -8 3014.86 124.864 2
-2 -6 -9 7557.57 116.793 2
-2 6 -10 2611.8 102.238 2
-2 6 -11 19125 144.178 2
-2 6 -12 2422.27 72.0727 2
-2 6 -13 2288.89 96.5833 2
-2 6 -14 4598.37 111.965 2
-2 -6 -15 78.5078 18.459 2
-2 -6 -16 62.1847 115.269 2
2 -7 -18 1794.81 112.074 2
2 -7 -17 1351.06 142.582 2
2 7 -16 126.037 95.1483 2
2 -7 -15 8.40315 16.377 2
2 -7 -14 10376.4 158.781 2
2 7 -13 1453.59 126.258 2
2 -7 -12 21713 324.383 2
-2 7 11 6585.69 152.148 2
-2 7 10 2157.26 121.055 2
2 -7 -9 7701.19 144.652 2
2 7 -8 9827.91 184.948 2
-2 -7 -7 270.705 125.106 2
-2 -7 -8 1007.59 126.337 2
-2 -7 -9 15795 205.463 2
-2 -7 -10 17826.1 169.83 2
-2 -7 -11 9283.63 115.279 2
-2 -7 -12 2900.31 122.663 2
-2 -7 -13 1755.75 102.203 2
-2 -7 -14 3503.1 132.372 2
-2 -7 -15 632.372 93.5214 2
-2 -7 -16 3119.33 106.87 2
2 -8 -17 1240.92 106.215 2
2 8 -16 1172.29 88.2345 2
2 8 -15 17.3682 19.4192 2
2 -8 -14 652.106 114.934 2
2 -8 -13 1473.85 162.393 2
2 -8 -12 161.322 147.79 2
2 -8 -11 9169.16 162.627 2
2 8 -10 396.161 133.562 2
2 8 -9 598.361 118.019 2
-2 8 -7 1928.6 132.423 2
-2 8 -8 482.139 121.378 2
-2 -8 -9 10124.1 185.791 2
-2 -8 -10 2297.29 114.967 2
-2 8 -11 2388.26 90.723 2
-2 8 -12 13307 134.045 2
-2 -8 -13 4013.82 101.987 2
-2 -8 -14 3634.49 110.397 2
2 8 15 209.388 117.625 2
2 8 16 2.01858 72.5732 2
2 -9 -16 260.565 69.4053 2
2 -9 -15 4.81791 15.8484 2
2 -9 -14 1672.64 94.9814 2
2 -9 -13 499.552 114.079 2
2 -9 -12 9630.17 194.619 2
2 -9 -11 130.787 126.911 2
2 9 -10 406.014 143.451 2
2 9 -9 2386.27 115.207 2
2 9 -8 760.584 144.95 2
-2 -9 -7 4080.06 231.143 2
-2 -9 -8 739.688 145.411 2
-2 -9 -9 1417.55 149.641 2
-2 9 -10 9748.08 188.062 2
-2 9 -11 1225.15 95.1029 2
-2 -9 -12 145.241 123.578 2
-2 -9 -13 156.135 82.6278 2
2 9 14 1914.89 97.0277 2
-2 10 16 794.888 67.5302 2
2 -10 -15 -5.5261 11.5272 2
2 10 -14 1313.69 88.6706 2
2 -10 -13 200.872 87.1743 2
2 -10 -12 51.7838 126.557 2
2 10 -11 3468.92 211.714 2
2 -10 -10 5656.74 207.835 2
2 -10 -9 3010.1 285.764 2
2 10 -8 1765.5 158.191 2
2 10 7 2439.99 194.098 2
-2 10 -8 7903.97 174.712 2
-2 10 -9 1726.59 174.436 2
-2 10 -10 957.768 126.099 2
-2 -10 -11 -142.469 123.854 2
-2 -10 -12 876.226 85.1395 2
-2 -10 -13 25.0396 15.06 2
2 10 14 548.29 78.7219 2
2 -11 -14 12.0491 9.33482 2
2 11 -13 26.8326 14.6855 2
2 -11 -12 36.237 15.3766 2
2 11 -11 1328.01 166.11 2
2 -11 -10 4.28781 238.571 2
2 -11 -9 595.988 256.724 2
-2 -11 -7 312.47 207.194 2
-2 -11 -9 288.887 182.139 2
-2 -11 -10 86.8563 100.238 2
-2 -11 -11 415.629 87.4661 2
-2 -11 -12 343.028 59.6121 2
2 -12 -13 1059.87 96.5978 2
2 12 -12 1080.11 80.6016 2
2 -12 -10 9121.24 272.703 2
2 -12 -9 7076.47 282.819 2
-2 -12 -7 1743.28 199.587 2
-2 -12 -10 -0.26985 11.7221 2
-2 -12 -11 57.0169 69.0712 2
2 -13 -12 -16.887 67.934 2
2 -13 -9 98.5436 179.988 2
3 0 -21 50.5788 77.3201 2
3 0 -20 51.6194 75.1003 2
3 0 -19 86.2888 103.358 2
3 0 -18 45.7362 121.281 2
3 0 -17 34.7166 129.053 2
-3 0 16 149.427 156.912 2
3 0 -15 159.291 119.298 2
3 0 -14 196.689 98.7495 2
3 0 -13 83.7068 87.2825 2
3 0 -12 62.7848 61.5659 2
3 0 -11 144.487 75.1849 2
3 0 -10 25.9761 111.071 2
3 0 -9 208.089 134.72 2
3 0 -8 35.146 105.808 2
3 0 -7 41.7516 107.112 2
3 0 -6 -41.2846 77.5094 2
3 0 -5 145.671 77.0172 2
-3 0 4 -18.5177 43.8664 2
-3 0 3 42.4695 54.8106 2
-3 0 -7 727.264 238.404 2
-3 0 -8 172.459 130.482 2
-3 0 -9 64.2294 75.5906 2
-3 0 -10 140.928 88.2267 2
-3 0 -11 306.601 104.602 2
-3 0 -12 -111.792 112.17 2
-3 0 -13 14.0857 117.034 2
-3 0 -14 -179.036 114.458 2
-3 0 -15 157.539 110.81 2
-3 0 -16 -134.704 118.757 2
-3 0 -17 -15.0815 114.709 2
-3 0 -18 44.5301 77.7374 2
3 1 -21 330.449 46.0518 2
3 1 -20 339.11 70.1956 2
3 1 -19 179.685 70.989 2
3 -1 -18 133.671 94.2957 2
3 -1 -17 434.726 123.132 2
-3 -1 16 129.261 96.3129 2
3 1 -15 15198 130.393 2
3 1 -14 114.236 62.4623 2
3 1 -13 2142.42 62.1216 2
3 1 -12 1172.52 48.8385 2
3 1 -11 130.383 54.6331 2
3 -1 -10 10409.7 172.021 2
3 1 -9 205.544 91.2621 2
3 1 -8 6166.03 138.625 2
3 -1 -7 9436.54 235.784 2
3 -1 -6 1815.15 118.602 2
3 -1 -5 255867 921.837 2
-3 -1 4 3430.45 83.9847 2
-3 -1 3 7248.49 144.163 2
3 1 5 991.194 103.862 2
3 1 6 21682.6 267.983 2
-3 -1 -7 513.368 228.476 2
-3 1 -8 6529.67 140.522 2
-3 1 -9 8308.86 81.382 2
-3 -1 -10 12436.4 124.086 2
-3 -1 -11 1779.39 93.6588 2
-3 -1 -12 6081.87 122.683 2
-3 -1 -13 324.215 101.631 2
-3 -1 -14 1766.45 107.346 2
-3 -1 -15 0.23119 92.0479 2
-3 -1 -16 6221.72 122.646 2
-3 -1 -17 190.587 116.192 2
-3 -1 -18 127.444 73.9065 2
3 -2 -20 10130.9 104.837 2
3 2 -19 1019.87 92.8033 2
3 2 -18 131.677 76.9153 2
3 2 -17 40.1732 93.2475 2
3 2 -16 2866.34 83.4462 2
3 2 -15 220.772 70.3326 2
3 2 -14 1544.74 69.576 2
3 2 -13 8364.41 86.7643 2
3 2 -12 8188.28 78.4821 2
3 2 -11 3495.02 78.1391 2
3 2 -10 23263.5 203.288 2
3 2 -9 512.12 82.8931 2
3 2 -8 1142.84 83.7591 2
3 2 -7 5994.84 118.321 2
3 2 -6 153702 558.388 2
-3 2 5 197029 413.505 2
3 -2 -4 29805.8 172.692 2
3 2 6 68211.3 543.282 2
3 2 7 8485.14 223.629 2
-3 2 -8 27013.6 218.005 2
-3 2 -9 2210.41 59.635 2
-3 2 -10 9945.24 86.6241 2
-3 2 -11 1636.29 73.0872 2
-3 2 -12 2301.61 88.2341 2
-3 2 -13 36.7114 89.0988 2
-3 -2 -14 290.74 87.4645 2
-3 -2 -15 185.677 81.5202 2
-3 2 -16 -138.015 79.7217 2
-3 -2 -17 127.044 76.8901 2
-3 2 -18 247.783 47.004 2
3 -3 -21 271.47 56.9072 2
3 3 -20 135.219 49.154 2
3 3 -19 750.366 85.7388 2
3 3 -18 140.853 94.5421 2
3 3 -17 370.515 97.2005 2
3 3 -16 9521.62 128.59 2
3 3 -15 10744.3 106.046 2
3 3 -14 3726.03 87.18 2
3 3 -13 9307.24 83.2423 2
3 3 -12 2927.61 69.421 2
3 3 -11 1170.12 86.6326 2
3 3 -10 306.368 85.6849 2
3 3 -9 36669.6 309.114 2
3 3 -8 14471.1 160.931 2
3 3 -7 20176.4 187.678 2
-3 3 6 1731.92 66.587 2
-3 3 5 142298 353.733 2
-3 -3 4 157926 669.654 2
3 3 6 17174 331.684 2
3 3 7 2114.1 177.265 2
-3 3 -8 2352.79 86.2853 2
-3 3 -9 3999.77 68.409 2
-3 3 -10 15811.3 103.441 2
-3 3 -11 5158.47 79.6243 2
-3 3 -12 2191.18 81.2358 2
-3 3 -13 79.3705 81.4394 2
-3 3 -14 3959.46 92.2443 2
-3 3 -15 662.211 82.5626 2
-3 3 -16 7664.02 107.727 2
-3 3 -17 398.998 67.3535 2
3 4 -19 94.2797 17.3262 2
3 4 -18 -59.1227 99.2518 2
3 4 -17 784.047 96.43 2
3 4 -16 2551.87 100.256 2
3 4 -15 1084.23 86.577 2
3 4 -14 3145.01 85.0981 2
3 -4 -13 1115.87 66.7603 2
3 4 -12 1666.84 65.3998 2
3 4 -11 23755.8 118.027 2
3 4 -10 430.345 60.7846 2
-3 4 9 38967.2 226.928 2
3 4 -8 12930.6 158.996 2
-3 4 7 3949.08 207.498 2
-3 4 6 35343.1 295.215 2
3 4 6 89107 775.793 2
3 4 7 1166.7 197.581 2
-3 4 -8 179.731 65.115 2
-3 4 -9 335.11 53.8108 2
-3 4 -10 807.49 62.0002 2
-3 4 -11 362.182 71.6139 2
-3 -4 -12 1563.1 78.642 2
-3 4 -13 3886.7 85.7119 2
-3 4 -14 643.167 74.2728 2
-3 4 -15 361.809 96.0691 2
-3 4 -16 368.805 67.971 2
-3 4 -17 294.387 41.4801 2
3 -5 -20 270.832 77.6787 2
3 -5 -19 362.541 70.3011 2
3 5 -18 14.7689 12.0493 2
3 5 -17 142.862 60.2673 2
3 5 -16 12406.1 116.258 2
3 5 -15 173.793 78.5051 2
3 5 -14 18341 134.5 2
3 5 -13 459.504 68.2087 2
3 5 -12 70.4505 65.3874 2
3 5 -11 23089.3 147.669 2
3 5 -10 2436.88 123.65 2
-3 5 9 178.899 91.5565 2
-3 5 8 5770.11 126.768 2
-3 -5 -7 452.513 92.227 2
-3 -5 -8 6334.34 86.9775 2
-3 5 -9 1316.24 61.4885 2
-3 -5 -10 2160.03 63.3453 2
-3 5 -11 298.434 60.0819 2
-3 5 -12 141.783 69.1432 2
-3 5 -13 636.384 88.2545 2
-3 5 -14 265.544 83.8837 2
-3 5 -15 3185.09 84.4123 2
-3 -5 -16 287.733 50.8879 2
3 5 17 -29.2075 59.1837 2
3 -6 -19 548.813 104.615 2
3 -6 -18 781.834 148.112 2
3 6 -17 160.719 159.495 2
3 6 -16 362.063 57.1147 2
3 6 -15 192.823 89.1669 2
3 -6 -14 534.001 84.7356 2
3 -6 -13 13390.5 169.406 2
-3 6 12 6968.08 190.47 2
3 6 -11 2095.11 121.539 2
3 -6 -10 4566.88 108.794 2
-3 6 -6 18564.4 249.705 2
-3 -6 -7 953.083 111.298 2
-3 -6 -8 508.254 80.7643 2
-3 6 -9 648.535 74.4053 2
-3 6 -10 3927.17 87.1119 2
-3 6 -11 288.423 82.5903 2
-3 6 -12 626.761 79.2517 2
-3 6 -13 2143.3 105.718 2
-3 6 -14 102.636 82.3817 2
-3 -6 -15 26.134 16.3864 2
3 -7 -19 270.583 71.1579 2
3 -7 -18 2030.64 129.934 2
3 7 -17 33.8524 82.2204 2
3 7 -16 756.825 124.662 2
3 -7 -15 2723.69 103.449 2
3 -7 -14 5455.9 142.946 2
3 -7 -13 3784.52 152.863 2
-3 7 12 3400.54 171.919 2
3 -7 -11 11802.4 173.604 2
-3 7 10 2070.67 123.321 2
-3 7 9 7519.61 171.716 2
-3 -7 -7 415.433 180.901 2
-3 -7 -8 9533.78 136.237 2
-3 -7 -9 15211.8 131.353 2
-3 7 -10 1345.72 75.4333 2
-3 7 -11 658.034 70.3341 2
-3 -7 -12 4414 94.3531 2
-3 -7 -13 -0.42829 13.1413 2
-3 -7 -14 1520.9 108.427 2
3 7 15 387.572 112.871 2
3 7 16 96.2284 74.0755 2
3 -8 -18 445.914 76.4884 2
3 8 -17 79.924 70.521 2
3 8 -16 197.435 89.5023 2
3 -8 -15 1549.2 91.8494 2
3 -8 -14 855.633 150.555 2
3 -8 -13 794.92 223.59 2
-3 8 12 6147.48 188.911 2
-3 8 11 21891.7 232.268 2
-3 8 10 8172.29 170.176 2
-3 8 9 27108.2 236.468 2
3 8 7 1200.1 342.998 2
[truncated: 177,542 more chars]
